# Supplementary material for: Significantly wetter or drier future conditions for one to two thirds of the world’s population
Source: Nat Commun. 2024 Jan 11;15:483. doi: 10.1038/s41467-023-44513-3 (PMC10784476; doi:10.1038/s41467-023-44513-3)
Supplement: Supplementary file 3 — Supplementary Data 1 [file 41467_2023_44513_MOESM3_ESM.xlsx]

## Sheet: RCP4.5-SSP3-4.5-Fig1ad-Fig2a
ID	NAME	COUNTRY	Drying agreement (%)					Wetting agreement (%)					median % change in P over 120-year	Affected population (current)		Affected population (future)
			ann	djf	mam	jja	son	ann	djf	mam	jja	son		wet	dry	wet	dry
1	Antigua and Barbuda	North America	53.7313	55.2239	55.2239	50.7463	43.2836	8.95522	8.95522	8.95522	7.46269	5.97015	-14.163	0	59955.2	0	202578
2	Algeria	Africa	27.5352	26.9825	27.4526	27.5672	27.4027	15.1197	15.1693	15.0821	14.6594	14.9327	-8.05387	0	3.92514e+07	0	3.82748e+07
3	Azerbaijan	Asia	11.6896	10.3776	5.21099	11.6553	11.7398	26.0048	26.7869	19.8155	25.8215	24.581	2.74719	0	0	0	0
4	Albania	Europe	31.2299	22.2524	30.9157	34.1286	29.0089	10.9335	10.5937	10.9335	11.1034	10.5937	-7.19836	0	0	0	0
5	Armenia	Asia	16.2277	15.1776	6.57791	15.099	18.0262	18.5513	21.9457	13.7016	18.39	20.9493	0.717916	0	0	0	0
6	Angola	Africa	13.7046	2.5704	14.0152	17.8488	14.1177	18.8585	12.6525	18.3211	23.6462	16.7402	0.858309	0	0	0	0
7	American Samoa	Oceania	15.2847	9.31454	13.0182	15.2847	15.2847	13.4328	11.9403	13.4328	17.9104	13.7922	2.85399	0	0	0	0
8	Argentina	South America	15.5124	13.7788	15.5266	14.3391	16.3513	21.7459	17.8979	21.5617	22.6758	21.662	1.4467	0	408809	0	520693
9	Australia	Oceania	17.89	16.7668	17.8533	17.1379	17.9111	12.1603	9.44939	12.0867	12.2546	12.2518	-2.44294	0	1.91085e+06	0	4.13826e+06
10	Bahrain	Asia	4.47761	4.47761	4.47761	4.47761	4.47761	20.8955	20.8955	20.8955	20.8955	20.8955	9.20211	0	0	0	0
11	Barbados	North America	59.7015	64.1791	65.6716	62.6866	50.7463	8.95522	8.95522	8.95522	8.95522	7.46269	-19.876	0	251393	0	172342
12	Bermuda	North America	6.56716	4.77612	7.76119	8.0597	6.26866	23.5821	21.791	25.0746	25.9701	23.2836	3.57382	0	0	0	0
13	Bahamas	North America	9.86223	10.287	12.2158	10.7692	5.59127	16.682	16.9116	17.3594	16.1424	13.5476	0.555676	0	0	0	0
14	Bangladesh	Asia	2.09971	2.10288	1.9971	1.23867	1.89979	51.8633	53.9535	53.213	24.511	51.2159	11.7798	8.49975e+07	0	8.99828e+07	0
15	Belize	North America	40.939	38.9955	44.9979	40.9754	32.8672	6.79325	6.44923	6.79325	6.44923	5.76118	-6.48283	0	0	0	0
16	Bosnia and Herzegovina	Europe	12.0411	9.64547	11.956	13.5718	10.9677	15.6515	13.6838	14.9164	17.1664	14.3405	0.699388	0	0	0	0
17	Bolivia	South America	25.1797	11.019	25.7633	32.9802	26.4777	14.5527	8.10098	14.7066	19.5355	14.6367	-3.51306	0	0	0	0
18	Burma	Asia	2.8601	3.55602	3.41935	0.340766	3.12983	57.0239	62.2919	60.3408	23.6217	56.1949	13.69	4.20759e+07	0	3.35826e+07	0
19	Benin	Africa	10.3069	13.0347	11.5764	4.74438	8.75823	43.4231	48.9377	45.0593	25.0982	41.7856	9.66506	494835	0	509925	0
20	Solomon Islands	Oceania	5.97015	5.15604	5.40479	6.73903	6.5355	21.7775	21.3026	20.6694	20.7598	23.5866	3.90381	0	0	0	0
21	Brazil	South America	24.8536	16.6639	21.3414	28.9181	26.192	19.1499	12.2859	17.1625	23.2337	19.5785	-1.47207	1.01778e+07	72.2402	9.32177e+06	0
22	Bulgaria	Europe	19.0908	16.6638	17.8752	19.913	19.8734	13.1591	12.6278	12.9207	13.1591	13.1591	-0.6171	0	0	0	0
23	Brunei Darussalam	Asia	1.5026	1.52272	1.5026	1.5026	1.5026	52.2287	47.7713	53.7112	47.7813	47.7612	11.1799	89810.9	0	32035.4	0
24	Canada	North America	0.450515	0.508846	0.482452	0.39591	0.471365	80.1616	82.7845	82.1662	71.9621	77.3633	23.6256	2.69564e+07	0	3.86969e+07	0
25	Cambodia	Asia	6.50598	7.54565	7.1023	2.64457	3.25817	36.7992	44.7718	42.0857	19.9293	30.1014	4.96478	0	0	0	0
26	Sri Lanka	Asia	2.06492	2.06492	2.06492	2.06492	2.06492	62.561	65.6282	65.9808	56.6729	49.2151	15.4762	2.04307e+07	0	2.00836e+07	0
27	Congo	Africa	4.52068	4.47761	2.65173	7.31287	4.01506	34.4501	39.261	28.2814	42.6637	22.0154	5.12872	0	0	0	0
28	Democratic Republic of the Congo	Africa	2.88175	2.03244	2.8527	5.70321	2.28046	38.2614	36.3956	36.0149	48.3877	25.0791	7.15424	4.13595e+06	0	8.14159e+06	0
29	Burundi	Africa	1.55835	0	1.56519	6.73564	1.17219	45.8756	32.0319	45.4963	50.0945	38.3582	8.65055	538281	0	540190	0
30	China	Asia	1.18336	1.56641	1.05207	0.55024	1.43996	63.7613	67.081	61.5689	47.4283	65.0996	19.1122	7.89857e+08	0	4.11096e+08	0
31	Afghanistan	Asia	19.6929	18.4317	16.8679	19.6603	19.817	19.9888	19.8773	18.1971	19.9728	20.1086	-0.975523	0	0	0	0
32	Bhutan	Asia	2.03528	3.48854	3.36714	0	2.04599	47.3434	53.1208	52.8887	17.2463	47.8612	11.4947	12206.8	0	4536.68	0
33	Chile	South America	34.8097	34.836	34.6618	26.8583	35.2884	11.0623	9.3734	10.7261	12.2099	11.5672	-8.68766	0	1.78842e+07	0	1.39905e+07
34	Cayman Islands	North America	20.8955	22.3881	23.8806	17.9104	8.95522	19.403	20.8955	20.8955	16.4179	14.9254	-1.21965	0	0	0	0
35	Cameroon	Africa	4.55493	9.34182	3.61605	2.39275	3.3413	43.6467	59.047	43.9532	31.4082	34.8558	8.69376	7.04586e+06	0	8.99257e+06	0
36	Chad	Africa	5.66222	6.35822	5.8157	4.01329	5.70593	54.2093	55.5153	54.5847	45.5051	53.6983	23.6033	1.63385e+07	0	3.35525e+07	0
37	Comoros	Africa	16.8124	6.67361	11.6314	19.403	19.403	18.2194	9.65869	13.0383	20.8099	20.8099	1.70205	0	0	0	0
38	Colombia	South America	14.2603	18.4369	13.6684	11.2673	11.7616	23.9635	31.7891	21.6897	20.8053	19.7192	2.14201	0	350348	0	275217
39	Costa Rica	North America	30.8602	33.4242	33.0928	20.1307	22.7565	17.0589	20.3258	20.3258	11.6864	15.2505	-3.0434	0	0	0	0
40	Central African Republic	Africa	1.49773	5.9795	1.95681	0.465314	0.580604	50.281	66.0881	51.249	32.8898	39.4468	11.2448	1.53469e+06	0	2.43414e+06	0
41	Cuba	North America	19.201	20.8394	22.0907	18.8475	12.1591	12.7595	13.2533	13.3038	10.9359	10.6273	-1.14822	0	0	0	0
42	Cape Verde	Africa	30.4962	30.5768	31.0206	28.3985	27.4304	16.2162	17.144	16.2162	14.1993	16.1355	-1.92101	0	0	0	0
43	Cook Islands	Oceania	16.7496	14.9254	15.257	17.2471	17.0813	17.2471	15.7546	16.0862	18.9055	17.4129	0.510484	0	0	0	0
44	Cyprus	Asia	55.5486	31.2502	55.5486	55.5486	55.1308	4.40969	4.40969	4.40969	4.40969	4.40969	-16.735	0	1.24687e+06	0	1.93508e+06
45	Denmark	Europe	2.01982	1.03755	2.03682	2.01982	1.59884	37.6068	32.0619	43.7364	43.8725	28.6133	8.08224	27648.3	0	36227	0
46	Djibouti	Africa	3.35329	3.35329	3.35329	3.24817	3.24817	58.2527	58.4289	58.1476	54.2455	55.6699	27.3253	1.0407e+06	0	1.23916e+06	0
47	Dominica	North America	55.2239	59.7015	59.7015	56.7164	44.7761	7.46269	7.46269	7.46269	7.46269	7.46269	-16.758	0	67555.5	0	362837
48	Dominican Republic	North America	43.4116	46.7651	45.3694	43.2586	35.7085	6.86942	7.05989	6.86942	6.86942	6.5478	-9.05694	0	275145	0	281480
49	Ecuador	South America	9.90775	8.39771	7.61019	13.7678	9.32523	43.6186	40.4535	37.0434	48.6387	41.196	7.76681	9.63614e+06	0	8.70185e+06	0
50	Egypt	Africa	17.38	15.2021	17.2744	18.1711	17.3628	11.8335	11.9024	11.7164	11.8794	11.8106	-2.85322	0	3.10438e+07	0	3.85759e+07
51	Ireland	Europe	4.522	2.57865	4.66071	5.14898	3.17095	22.2202	15.3762	27.132	31.1241	16.8174	4.68707	0	0	0	0
52	Equatorial Guinea	Africa	4.23091	7.13581	2.51018	3.75601	3.57716	38.6765	51.2952	36.6165	38.5038	29.4684	7.61291	0	0	0	0
53	Estonia	Europe	1.11894	1.794	2.25453	0.909948	1.794	62.7069	61.3845	70.1696	64.0644	55.0001	12.9149	1.21167e+06	0	975352	0
54	Eritrea	Africa	6.82901	6.82901	6.82901	5.25792	5.95444	41.4245	41.3511	41.1469	37.6486	41.0945	17.4046	61206.9	0	125930	0
55	El Salvador	North America	35.1302	37.848	37.848	26.0969	25.9077	13.1656	14.0455	14.0455	9.56785	11.673	-8.27546	0	0	0	0
56	Ethiopia	Africa	4.19115	4.99426	4.05157	2.35868	3.1798	52.9316	55.3443	52.9654	45.6451	49.4749	17.3976	7.74661e+07	0	1.40851e+08	0
57	Austria	Europe	3.24685	3.79777	2.08643	3.22732	3.84205	29.5082	33.4649	28.9495	25.9827	29.8924	5.05655	0	0	0	0
58	Czech Republic	Europe	2.49065	2.90687	2.10758	2.07577	2.90687	34.6836	37.4274	34.7114	29.8932	36.0396	6.34878	0	0	0	0
59	French Guiana	South America	42.4695	42.265	42.4943	32.123	44.543	11.7587	10.8491	10.314	10.5185	12.6455	-7.87566	0	20500.5	0	54799.6
60	Finland	Europe	1.10231	1.07646	1.10231	1.03477	0.873843	69.7649	72.7966	74.491	65.379	63.2686	15.1257	5.28766e+06	0	6.58722e+06	0
61	Fiji	Oceania	10.7219	9.01614	10.4173	10.8437	10.8437	12.58	11.1179	12.4581	13.6461	13.6461	0.723822	0	0	0	0
62	Falkland Islands (Malvinas)	South America	0.0984091	0.0984091	0	0.032803	0.97589	6.61801	6.60161	3.11629	5.15827	11.3416	-0.230199	0	0	0	0
63	Micronesia, Federated States of	Oceania	0	0	1.49254	0	0	32.0896	29.8507	31.3433	32.8358	34.3284	8.83318	0	0	0	0
64	French Polynesia	Oceania	24.7098	22.3881	21.5589	25.7048	25.539	18.9055	14.262	14.262	19.5688	19.2371	-0.857593	0	0	0	0
65	France	Europe	17.3878	13.036	16.5461	19.2918	16.9341	10.6872	9.59882	10.7424	11.5613	10.1515	-0.327317	0	0	0	0
66	Gambia	Africa	38.1081	38.1081	38.1081	32.3381	33.3318	23.4827	23.4827	23.4827	22.7866	23.3835	-6.80128	0	0	0	0
67	Gabon	Africa	4.01088	3.30455	2.56077	5.95268	4.07577	36.068	42.4949	30.4248	42.9741	26.9755	6.047	0	0	0	0
68	Georgia	Asia	7.26666	7.15317	4.40883	9.42293	9.96458	21.7879	22.7509	17.7505	20.8629	24.5701	3.91241	0	0	0	0
69	Ghana	Africa	10.7823	17.3564	13.669	3.4899	8.19233	33.7623	40.0198	34.2439	17.7721	32.5033	4.21191	0	0	0	0
70	Grenada	North America	73.1343	74.6269	74.6269	67.1642	61.194	5.97015	7.46269	7.46269	4.47761	5.97015	-21.9598	0	80512.8	0	81369.7
71	Greenland	North America	1.51692	1.54541	1.54226	1.48267	1.48362	84.1741	84.103	84.4898	81.9513	83.2576	35.1218	25037.8	0	57341.8	0
72	Germany	Europe	3.66731	2.75955	3.63218	3.99597	3.62425	25.8922	25.3641	27.0606	24.5526	25.2643	5.84374	0	0	0	0
73	Guam	Oceania	1.49254	1.49254	1.49254	1.49254	1.49254	37.3134	43.2836	43.2836	29.8507	28.3582	8.0338	0	0	0	0
74	Greece	Europe	42.4561	30.6896	42.3881	44.7081	39.6259	6.62006	6.21198	6.62006	6.62006	6.62006	-10.4107	0	1.45872e+06	0	1.26484e+06
75	Guatemala	North America	36.0355	38.4554	40.2785	27.6556	27.1848	9.28579	9.58773	9.44892	7.6616	8.51018	-7.7941	0	0	0	0
76	Guinea	Africa	20.9111	23.9272	23.0436	7.41604	17.2316	32.8332	38.3344	36.7382	14.6326	29.8896	2.30234	0	0	0	0
77	Guyana	South America	47.9138	50.6089	48.8936	36.5901	49.9283	10.5088	10.9178	10.5363	7.24598	10.6065	-12.4797	0	656391	0	479838
78	Haiti	North America	38.3343	40.1542	38.9391	36.0817	33.2575	8.98297	8.98297	8.98297	8.98297	8.21173	-7.16119	0	0	0	0
79	Honduras	North America	42.507	44.0987	45.0295	39.164	35.7548	10.4698	10.591	11.384	9.27466	8.44302	-10.6073	0	0	0	0
80	Croatia	Europe	11.3027	10.1574	11.7332	11.1686	9.93806	18.9319	17.7785	18.8994	20.9686	18.3003	2.37943	0	0	0	0
81	Hungary	Europe	6.56126	5.89228	5.80143	6.30641	6.56952	26.2132	26.4751	25.8026	26.1424	27.1724	5.90419	0	0	0	0
82	Iceland	Europe	9.549	6.69078	10.4019	11.3897	8.20221	40.5252	34.7035	43.8936	47.2538	35.6859	6.53048	24844.4	0	21582.4	0
83	India	Asia	2.96692	3.07153	2.92257	2.04344	2.84566	53.9037	55.408	54.6597	38.6589	52.1548	20.1973	9.75552e+08	0	1.09258e+09	0
84	Iran (Islamic Republic of)	Asia	13.3201	12.5798	11.3238	13.3888	13.2961	19.9311	19.8604	18.8108	20.1192	19.9774	3.08318	0	0	0	0
85	Israel	Asia	53.3298	35.8276	53.062	53.3298	52.8813	3.03193	3.02523	3.03193	3.03193	3.03193	-20.4879	0	8.30008e+06	0	2.12245e+07
86	Italy	Europe	22.4353	19.8202	22.4967	23.0414	19.2707	11.8647	12.2835	11.4932	12.0458	10.9217	-3.87473	0	3.10102e+06	0	2.72933e+06
87	Cote d'Ivoire	Africa	11.1285	18.1228	13.3197	3.8802	11.1265	33.336	40.6637	36.4858	14.2903	30.863	5.42108	0	0	0	0
88	Iraq	Asia	15.0134	14.0056	14.3018	15.0134	15.0121	16.4353	16.3572	16.1501	16.4353	16.4353	3.67493	0	0	0	0
89	Japan	Asia	1.24218	1.68512	1.02345	0.650664	1.09774	43.2093	48.2853	43.7018	35.7961	42.3812	8.60974	5.38135e+06	0	3.97222e+06	0
90	Jamaica	North America	35.9377	37.1551	37.4302	34.4452	27.9247	11.9403	11.9403	11.9403	11.9403	8.95522	-7.11812	0	0	0	0
91	Jordan	Asia	41.1758	31.6239	41.1758	41.1758	41.0155	3.86549	3.86549	3.72055	3.86549	3.8624	-16.0111	0	6.53595e+06	0	1.40707e+07
92	Kenya	Africa	5.10553	4.93787	4.54665	5.50332	3.3215	54.9499	54.3615	54.2004	55.5636	51.9407	21.0717	5.1203e+07	0	8.77418e+07	0
93	Kyrgyzstan	Asia	5.31899	4.20935	3.55575	5.24339	5.82138	52.7388	54.4922	40.4887	49.5122	55.2507	12.8895	4.19363e+06	0	3.68235e+06	0
94	Korea, Democratic People's Republic of	Asia	0	0	0	0	0	74.364	78.7566	75.2862	42.5151	77.5674	17.7831	2.27447e+07	0	1.68368e+07	0
95	Kiribati	Oceania	1.86567	1.86567	1.86567	1.86567	1.86567	60.4478	59.7015	59.7015	60.4478	60.4478	39.0945	8480.41	0	993.955	0
96	Korea, Republic of	Asia	0.33528	0.351503	0.33528	0.33528	0.351503	56.8787	59.7448	54.5425	38.5897	59.6961	13.8452	4.65145e+07	0	2.73613e+07	0
97	Kuwait	Asia	3.38984	3.38984	3.23445	3.38984	3.38984	23.6574	23.6574	23.1781	23.6574	23.6574	9.13626	0	0	0	0
98	Kazakhstan	Asia	2.0881	1.01558	2.27012	2.08889	2.20828	56.9606	54.0343	55.7987	56.1699	57.0648	15.4295	1.44235e+07	0	1.54593e+07	0
99	Lao People's Democratic Republic	Asia	3.41762	4.22396	3.9356	0.590073	3.11324	40.5575	46.7306	44.4958	18.8903	41.6896	8.18524	303702	0	160031	0
100	Lebanon	Asia	63.6614	31.6288	63.6614	63.6614	63.3037	2.98507	2.98507	2.98507	2.98507	2.98507	-16.1845	0	8.46888e+06	0	4.02837e+06
101	Latvia	Europe	2.11009	1.77051	2.15391	1.57059	1.80063	59.1141	54.0969	62.4401	58.5102	50.8353	11.6359	2.39112e+06	0	1.32399e+06	0
102	Belarus	Europe	2.05693	1.83192	2.22381	1.71567	2.05693	47.7293	48.0612	49.4019	42.9348	49.4337	9.77111	2.25421e+06	0	1.4925e+06	0
103	Lithuania	Europe	1.64723	0.395336	1.64723	1.40659	1.53264	57.7506	55.8556	60.0553	55.0706	53.0653	12.4078	2.75621e+06	0	2.00008e+06	0
104	Liberia	Africa	8.81363	12.6333	10.4361	2.89679	7.73421	33.4405	47.1382	38.8943	19.2064	29.2977	4.34543	0	0	0	0
105	Slovakia	Europe	3.37348	3.38876	3.31239	3.85354	3.84699	31.2865	32.0285	30.4312	29.0565	32.3623	5.97891	0	0	0	0
106	Liechtenstein	Europe	4.47761	4.47761	4.47761	4.47761	5.97015	20.8955	22.3881	19.403	19.403	19.403	4.80503	0	0	0	0
107	Libyan Arab Jamahiriya	Africa	28.9316	27.438	28.7728	29.1402	28.5458	9.35918	9.31264	9.15454	9.36948	9.33466	-8.1755	0	3.88233e+06	0	5.9113e+06
108	Madagascar	Africa	21.5778	6.17195	20.8443	24.3242	24.1787	11.3062	6.4342	11.6545	13.0118	13.0118	-4.40544	0	0	0	0
109	Martinique	North America	64.3691	66.5129	66.8385	65.0203	51.9132	6.62144	6.62144	6.62144	5.45455	6.29579	-21.0262	0	359061	0	375356
110	Mongolia	Asia	0.767615	0.854131	0.831512	0.328816	0.901629	66.9055	69.9058	66.8727	43.0891	68.9434	17.6111	3.19331e+06	0	3.61859e+06	0
111	Montserrat	North America	55.0107	59.0618	59.0618	55.8635	44.5629	7.67591	7.67591	7.67591	7.46269	7.24947	-15.9007	0	5345.16	0	5457.36
112	The former Yugoslav Republic of Macedonia	Europe	25.5944	18.7249	23.3677	26.4323	25.6497	10.1538	10.1538	10.1538	10.1538	10.1538	-3.81137	0	0	0	0
113	Mali	Africa	17.2775	18.2888	18.2105	11.4571	17.0685	33.6866	34.137	34.0836	29.0744	33.365	4.92313	28499.6	0	54294.6	0
114	Morocco	Africa	59.9408	59.1004	59.5011	59.8319	59.8696	4.71158	4.71158	4.71158	4.71158	4.71158	-21.7543	0	3.36765e+07	0	2.71056e+07
115	Mauritius	Africa	22.8856	14.1791	15.9204	23.6318	23.3831	9.20398	6.46766	7.9602	9.70149	9.70149	-4.34848	0	0	0	0
116	Mauritania	Africa	24.2839	24.1784	24.369	21.8956	24.0007	23.9989	23.9989	23.9989	23.2133	23.7547	-7.40082	0	0	0	0
117	Malta	Europe	65.6716	55.2239	65.6716	67.1642	49.2537	4.47761	4.47761	4.47761	4.47761	4.47761	-16.8605	0	373184	0	320996
118	Oman	Asia	6.7368	6.72321	6.7368	6.566	6.55241	40.4305	40.4305	40.4305	40.3975	40.316	22.6571	270454	0	276751	0
119	Maldives	Asia	0	0	1.49254	1.49254	0	46.2687	49.2537	55.2239	46.2687	43.2836	9.81781	0	0	0	0
120	Mexico	North America	28.0314	29.803	29.7244	22.3115	25.1631	9.60367	10.3526	10.3106	8.08623	8.79679	-6.59623	0	0	0	0
121	Malaysia	Asia	2.79923	3.33546	3.05864	2.83214	2.08878	45.7711	46.2377	49.1511	46.7236	40.6799	10.6173	1.69212e+06	0	1.04951e+06	0
122	Mozambique	Africa	25.7578	11.1298	24.1079	26.7458	26.5838	10.1877	5.22661	9.60845	10.9297	10.9172	-4.70958	0	0	0	0
123	Malawi	Africa	24.992	7.83449	25.0704	27.9386	27.9386	15.9996	5.54124	15.8097	17.5147	17.5147	0.0808629	0	0	0	0
124	New Caledonia	Oceania	11.4334	10.6731	11.4052	11.546	11.546	13.5455	12.588	12.588	13.5455	13.5455	1.16966	0	0	0	0
125	Niue	Oceania	13.4328	13.4328	13.4328	13.4328	13.4328	20.8955	13.4328	13.4328	20.8955	20.8955	1.86428	0	0	0	0
126	Niger	Africa	7.0504	7.23554	7.11833	5.38205	7.15204	45.3704	45.7459	45.5016	41.6692	45.5473	15.0789	1.6559e+07	0	7.066e+07	0
127	Aruba	South America	59.7015	61.194	59.7015	53.7313	50.7463	7.46269	7.46269	7.46269	7.46269	7.46269	-19.878	0	100284	0	123217
128	Anguilla	North America	56.7164	56.7164	56.7164	53.7313	41.791	8.95522	8.95522	8.95522	8.95522	5.97015	-13.5311	0	7854.7	0	15143.6
129	Belgium	Europe	4.86092	2.35414	5.22049	6.11601	4.22999	17.5441	15.3663	18.8467	20.7225	16.0753	3.35842	0	0	0	0
130	Hong Kong	Asia	2.12659	2.98507	1.2681	0	1.71698	37.7623	40.7474	38.806	20.037	38.8452	9.0569	0	0	0	0
131	Northern Mariana Islands	Oceania	1.49254	1.49254	1.49254	1.49254	1.49254	36.5672	39.0547	39.0547	27.1144	26.1194	9.27248	0	0	0	0
132	Faroe Islands	Europe	16.2136	11.6906	16.6449	20.8501	13.5009	37.444	20.3961	45.0655	54.611	29.0789	7.99727	0	0	0	0
133	Andorra	Europe	31.3433	29.8507	31.3433	31.3433	31.3433	2.98507	2.98507	2.98507	2.98507	2.98507	-6.06093	0	0	0	0
134	Gibraltar	Europe	68.6567	62.6866	68.6567	68.6567	68.6567	2.98507	2.98507	2.98507	2.98507	2.98507	-23.3964	0	44280.4	0	58517.4
135	Isle of Man	Europe	1.51711	1.50482	2.84995	2.84995	1.50482	28.5056	25.0415	36.8466	38.6463	19.3907	5.26546	0	0	0	0
136	Luxembourg	Europe	5.97015	2.98507	4.47761	5.97015	5.97015	14.9254	14.9254	16.4179	19.403	14.9254	2.9349	0	0	0	0
137	Macau	Asia	2.98507	2.98507	2.98507	0	0	34.3284	37.3134	38.806	20.8955	32.8358	9.29441	0	0	0	0
138	Monaco	Europe	16.4179	16.4179	19.403	17.9104	13.4328	10.4478	10.4478	11.9403	11.9403	8.95522	0.394875	0	0	0	0
139	Palestine	Asia	63.2962	36.8296	63.2053	63.2962	62.2875	2.98507	2.98507	2.98507	2.98507	2.98507	-20.3328	0	5.80401e+06	0	6.10481e+06
140	Montenegro	Europe	16.9372	12.8537	17.0995	19.6606	16.1565	14.1014	12.146	13.5952	15.435	12.2488	-1.41919	0	0	0	0
141	Mayotte	Africa	17.9104	4.47761	14.9254	19.403	19.403	14.9254	7.46269	11.9403	16.4179	16.4179	0.559405	0	0	0	0
142	Ã…land Islands	Europe	0.175593	0.175593	0.175593	0.175593	0.175593	65.1449	61.1062	70.5882	70.9394	50.8341	12.8733	17638.6	0	21751.7	0
143	Norfolk Island	Oceania	26.8657	26.8657	25.3731	19.403	26.8657	5.97015	5.97015	5.97015	5.97015	5.97015	-5.74031	0	0	0	0
144	Cocos (Keeling) Islands	Asia	22.3881	22.3881	16.4179	22.3881	22.3881	17.9104	16.4179	14.9254	17.9104	17.9104	-5.77882	0	0	0	0
145	Antarctica	Antarctica	0.65984	0.687393	0.589321	0.598326	0.694312	78.9302	77.6051	77.5149	78.5084	79.5636	25.3576	0	0	0	0
146	Bouvet Island	Antarctica	0	0	0	0	0	70.1493	74.6269	67.1642	70.1493	77.6119	14.8612	0	0	0	0
147	French Southern and Antarctic Lands	Antarctica	0	0	0	0	0	61.0792	66.9346	60.9644	60.8496	61.0792	12.4588	0	0	0	0
148	Heard Island and McDonald Islands	Antarctica	1.49254	1.49254	1.49254	0	0	82.0896	89.5522	79.1045	77.6119	85.0746	15.4261	0	0	0	0
149	British Indian Ocean Territory	Asia	9.76368	7.21393	9.76368	10.1368	8.58209	22.2015	19.1542	21.0199	23.7562	22.1393	1.97656	0	0	0	0
150	Christmas Island	Asia	23.8806	23.8806	22.3881	23.8806	23.8806	20.8955	14.9254	16.4179	22.3881	22.3881	-5.37909	0	0	0	0
151	United States Minor Outlying Islands	Oceania	9.55224	8.35821	9.55224	9.55224	8.65672	37.9104	37.9104	37.9104	36.1194	36.1194	22.3297	0	0	0	0
152	Vanuatu	Oceania	12.5871	10.4726	10.8458	12.5871	12.5871	13.1716	9.75124	10.4602	13.3458	13.3458	-1.47271	0	0	0	0
153	Nigeria	Africa	8.6745	11.8111	8.69396	3.76331	7.94561	49.3468	54.4623	50.4551	34.1387	48.1864	12.6322	7.8968e+07	0	1.88159e+08	0
154	Netherlands	Europe	2.55864	1.43787	4.10858	4.44208	2.17867	22.8036	18.0745	26.3627	26.7536	17.5113	5.01106	0	0	0	0
155	Norway	Europe	0.559262	0.71115	0.661106	0.597015	0.415277	61.0746	61.2888	67.3661	59.4846	54.8516	13.2683	2.99599e+06	0	5.41933e+06	0
156	Nepal	Asia	3.45083	3.45083	3.45083	0.644745	3.45083	53.1453	57.0513	56.5105	28.4968	54.2837	16.5804	3.08909e+07	0	3.91369e+07	0
157	Nauru	Oceania	1.49254	1.49254	1.49254	1.49254	1.49254	65.6716	65.6716	65.6716	65.6716	65.6716	38.2053	10244.4	0	8477	0
158	Suriname	South America	42.3858	44.1028	43.4572	32.6844	44.1736	11.382	11.497	11.3134	9.97236	11.6606	-7.98748	0	523982	0	589563
159	Nicaragua	North America	43.5114	45.1843	45.1855	37.4901	37.6826	13.5474	14.1115	14.3162	9.32562	9.65093	-12.6809	0	0	0	0
160	New Zealand	Oceania	3.70884	4.20755	4.04191	2.36573	3.69984	30.0632	29.1774	29.9786	31.147	29.3196	4.55175	7961.34	0	9241.15	0
161	Paraguay	South America	16.9843	9.62568	18.2687	19.5011	16.846	23.9549	15.905	24.7116	25.8444	21.6284	2.42391	0	0	0	0
162	Peru	South America	11.4516	7.40375	9.51609	16.4071	11.2282	32.9095	23.2853	29.4402	43.3906	32.0215	5.322	2.35381e+07	0	1.79623e+07	0
163	Pakistan	Asia	9.32661	8.97748	8.62327	9.04871	9.44998	36.3296	36.46	34.984	35.4641	36.5904	16.466	3.83729e+06	0	5.04018e+06	0
164	Poland	Europe	1.95354	2.06943	2.07962	2.07707	2.02486	45.3263	43.4988	45.0792	42.8671	45.0741	8.86732	6.83785e+06	0	4.4324e+06	0
165	Panama	North America	11.4951	14.2436	13.6264	5.02817	6.35511	38.7113	44.9546	43.6922	26.2398	27.2313	7.94137	0	0	0	0
166	Portugal	Europe	51.7268	40.7179	51.7758	52.7726	50.5393	3.29012	3.16483	3.29557	3.30101	3.2193	-14.1214	0	4.6948e+06	0	4.46942e+06
167	Papua New Guinea	Oceania	5.61216	4.42391	4.18021	6.13813	6.21386	40.4775	35.2578	36.5961	44.9069	42.9903	6.19764	2.80123e+06	0	3.58103e+06	0
168	Guinea-Bissau	Africa	34.8289	35.0264	35.0264	18.2778	25.5293	23.2147	23.2514	23.2514	20.7761	21.9196	-3.23854	0	0	0	0
169	Qatar	Asia	4.47761	4.47761	4.47761	4.47761	4.47761	20.8625	20.8625	20.8625	20.8625	20.8625	9.29041	0	0	0	0
170	Reunion	Africa	19.5122	13.4328	17.8012	20.8955	20.8955	3.09428	2.98507	2.98507	4.47761	4.47761	-5.41579	0	0	0	0
171	Romania	Europe	6.67208	6.0928	5.66825	7.51175	7.64194	20.2238	20.6106	19.4671	20.0936	20.371	1.80231	0	0	0	0
172	Republic of Moldova	Europe	5.79169	5.43803	5.50616	6.3952	5.79169	25.9669	25.9669	24.8605	26.2167	26.8559	3.59616	0	0	0	0
173	Philippines	Asia	2.75951	3.3287	3.33291	1.74762	2.37794	31.8956	36.8518	38.9873	21.549	23.9122	7.24416	0	0	0	0
174	Puerto Rico	North America	54.5609	54.5609	55.2239	53.7313	41.1281	9.61821	9.61821	9.61821	9.61821	7.46269	-13.0068	0	1.61416e+06	0	877799
175	Russia	Asia	0.845113	0.879684	0.845149	0.716064	0.839596	81.2291	83.5428	82.5889	70.63	79.4115	22.3393	1.02124e+08	0	8.76009e+07	0
176	Rwanda	Africa	0.679587	1.16194	0.728896	4.7589	0.679587	49.1242	41.4479	48.5925	52.0707	38.3622	9.13703	6.04555e+06	0	1.36689e+07	0
177	Saudi Arabia	Asia	5.41386	5.34219	5.40456	5.35838	5.40936	29.4381	29.4381	29.2684	29.2486	29.2657	14.0774	1.0879e+06	0	2.46986e+06	0
178	Saint Kitts and Nevis	North America	54.1578	55.4371	55.4371	51.1727	43.0704	8.95522	8.95522	8.95522	7.67591	5.97015	-13.8998	0	39165.6	0	170248
179	Seychelles	Africa	13.4328	5.97015	7.46269	14.9254	14.9254	13.4328	10.4478	10.4478	14.9254	14.9254	0.0384859	0	0	0	0
180	South Africa	Africa	32.8839	27.2315	32.3771	33.0894	32.6335	9.18527	5.90963	9.34002	10.6427	8.71686	-8.12515	0	6.60109e+06	0	6.73756e+06
181	Lesotho	Africa	11.598	3.41869	10.2652	13.6565	10.5756	23.4196	11.7577	24.0038	28.025	20.3524	2.74669	0	0	0	0
182	Botswana	Africa	29.3601	15.3974	29.7671	30.8609	29.4417	6.30894	3.95497	6.03832	6.31307	6.23457	-6.9733	0	0	0	0
183	Senegal	Africa	37.6914	37.9135	37.9135	30.7265	34.1757	23.7256	23.8646	23.8646	21.8359	23.2486	-9.33119	0	0	0	0
184	Slovenia	Europe	7.37977	6.66114	7.35213	7.91598	6.36263	19.2427	21.9569	19.1542	21.8187	18.3803	4.99991	0	0	0	0
185	Sierra Leone	Africa	12.5321	13.4613	13.3715	6.01837	11.605	37.8241	49.1354	45.6944	16.7401	32.3076	5.24018	0	0	0	0
186	Singapore	Asia	7.46269	7.46269	7.46269	8.95522	4.47761	26.8657	23.8806	28.3582	31.3433	25.3731	3.68209	0	0	0	0
187	Somalia	Africa	3.48662	3.58934	3.56618	3.29929	2.20456	55.7758	56.0406	55.3951	55.8402	52.5329	26.0771	1.06991e+07	0	2.3156e+07	0
188	Spain	Europe	48.2522	43.5912	46.5064	49.2382	47.7631	4.27964	4.11855	4.28352	4.25732	4.27576	-12.682	0	1.5284e+07	0	1.35854e+07
189	Saint Lucia	North America	63.7987	66.2277	66.6959	64.7351	51.7706	6.90664	6.90664	6.90664	5.88235	6.4384	-21.069	0	124930	0	131911
190	Sudan	Africa	4.64595	5.45565	4.81528	3.42464	4.11097	48.8639	51.2358	48.8996	40.1157	46.6151	21.5963	3.26558e+07	0	4.82075e+07	0
191	Sweden	Europe	1.22279	1.23274	1.57207	1.08759	1.19562	65.6418	66.5604	70.3739	61.7448	59.8407	14.0642	4.40646e+06	0	6.65094e+06	0
192	Syrian Arab Republic	Asia	40.2143	28.2516	39.8328	40.2143	39.9506	3.12255	3.12255	3.10571	3.12255	3.12255	-13.5797	0	1.45231e+07	0	1.87062e+07
193	Switzerland	Europe	7.43342	6.54748	6.91729	7.56911	7.71809	17.4794	17.3411	16.6973	16.9234	16.7531	3.09899	0	0	0	0
194	Trinidad and Tobago	South America	61.5562	61.6014	61.6806	57.1125	58.0015	5.89093	5.97015	5.89093	3.00016	3.01525	-21.3536	0	1.12898e+06	0	661405
195	Thailand	Asia	5.63955	7.10192	6.94386	1.39722	4.39798	38.1773	43.4971	41.7609	19.1219	34.8991	7.919	4.41522e+06	0	2.78025e+06	0
196	Tajikistan	Asia	11.1592	8.87153	6.48626	11.9229	12.0624	39.7475	39.2419	28.2152	40.8809	42.3281	8.05761	0	0	0	0
197	Tokelau	Oceania	12.5373	12.5373	12.5373	13.1343	12.5373	31.0448	26.2687	28.3582	33.7313	31.9403	4.39938	0	0	0	0
198	Tonga	Oceania	13.4328	11.0448	12.2388	13.4328	13.4328	16.7164	15.8209	15.8209	17.3134	16.7164	1.92796	0	0	0	0
199	Togo	Africa	11.2234	15.0626	12.4499	3.96516	8.44278	37.1398	44.7537	38.9488	21.6348	35.8965	5.8802	0	0	0	0
200	Sao Tome and Principe	Africa	4.87859	6.66073	1.49254	4.87859	4.87859	42.4816	50.6349	37.3134	40.1871	38.806	6.43101	0	0	0	0
201	Tunisia	Africa	52.755	51.111	52.6913	52.7713	52.0883	5.01699	5.01699	5.01699	5.01699	5.01699	-19.9853	0	1.02682e+07	0	8.86757e+06
202	Turkey	Asia	30.3225	21.438	27.7521	31.7701	31.0939	7.45369	6.45481	6.63993	7.78408	7.69923	-6.32653	0	7.07319e+06	0	8.81623e+06
203	Tuvalu	Oceania	7.46269	7.46269	7.46269	7.46269	7.46269	34.3284	32.8358	35.8209	35.8209	35.8209	7.90588	1494.39	0	19.99	0
204	Turkmenistan	Asia	9.47455	6.36703	7.40463	9.70044	9.6276	27.1676	25.883	25.694	27.7133	27.4357	8.37144	0	0	0	0
205	United Republic of Tanzania	Africa	10.1954	3.09776	8.13811	12.1366	11.0044	40.4321	28.7226	39.4051	42.7809	39.5934	7.0037	1.95685e+07	0	4.89854e+07	0
206	Uganda	Africa	2.01998	3.29005	1.90973	3.34616	1.15786	50.9958	53.493	49.5105	54.6839	41.8571	11.9234	2.84857e+07	0	1.11781e+08	0
207	United Kingdom	Europe	3.77643	2.18595	4.20398	4.9005	3.23849	23.9972	20.2985	27.3336	30.2363	19.2211	4.18666	0	0	0	0
208	Ukraine	Europe	3.82299	3.53142	3.97798	3.75434	3.9249	33.3404	31.9399	32.4735	33.1125	34.0099	6.93154	0	0	0	0
209	United States	North America	3.67414	3.45888	3.22921	3.61728	3.8017	47.1853	47.2137	45.5402	44.4409	47.437	11.859	7.50496e+07	0	9.51658e+07	0
210	Burkina Faso	Africa	11.4621	15.4337	14.0503	5.52216	11.1186	43.9776	46.3754	44.992	32.6455	43.9916	7.80195	0	0	0	0
211	Uruguay	South America	1.46356	1.46356	1.46356	1.46356	1.46356	39.3894	33.7678	38.6557	40.5121	37.2631	9.31291	19281.2	0	15091.6	0
212	Uzbekistan	Asia	8.51656	4.64116	6.7944	8.72669	8.72777	38.4215	36.0321	35.5328	38.6511	38.5991	13.0371	4.74705e+06	0	3.94896e+06	0
213	Saint Vincent and the Grenadines	North America	66.4179	67.9104	67.9104	65.8209	53.1343	5.97015	6.1194	6.1194	4.47761	5.97015	-21.2105	0	43945.3	0	38023.8
214	Venezuela	South America	44.2113	47.7689	45.2184	31.828	41.0284	10.236	12.8687	10.6755	7.09634	8.91065	-10.472	0	2.53357e+07	0	2.96808e+07
215	British Virgin Islands	North America	53.097	53.3955	53.3955	51.0448	40	9.55224	9.55224	9.55224	9.55224	6.30597	-12.4044	0	0	0	0
216	Viet Nam	Asia	4.24598	5.45832	4.85495	1.79329	3.34186	36.3309	41.58	40.0613	20.2529	31.8607	7.03364	0	0	0	0
217	United States Virgin Islands	North America	55.4697	55.4697	55.4697	53.7313	41.791	8.95522	8.95522	8.95522	8.95522	7.21686	-13.2397	0	59770.6	0	61952.9
218	Namibia	Africa	32.4275	23.2069	32.3445	33.1205	32.9345	6.61522	5.29146	6.60092	6.68674	6.66528	-9.75783	0	31257.5	0	32989.2
219	Wallis and Futuna Islands	Oceania	11.2132	5.20475	8.22809	11.2132	11.2132	15.6908	12.7057	13.4328	17.9104	16.4179	2.75975	0	0	0	0
220	Samoa	Oceania	14.9254	10.3677	11.9403	14.9254	14.9254	20.495	16.1776	19.0826	23.5602	20.495	2.7095	0	0	0	0
221	Swaziland	Africa	10.6089	5.19451	10.8868	12.3209	10.6089	12.0712	9.84766	13.3442	13.4026	12.0128	1.27926	0	0	0	0
222	Yemen	Asia	6.25751	6.25751	6.25751	5.69012	5.7341	53.0833	53.0833	53.0789	51.1157	52.8121	27.5364	2.63022e+07	0	5.36089e+07	0
223	Zambia	Africa	20.6526	2.83167	23.2844	25.5348	22.4229	16.058	5.6393	16.7828	19.0133	17.1153	-1.74777	0	0	0	0
224	Zimbabwe	Africa	25.0593	9.02392	25.7338	25.815	25.4606	6.16843	4.97408	6.22151	6.22151	6.22151	-6.42636	0	0	0	0
225	Indonesia	Asia	6.17667	4.94738	5.26023	6.62606	6.22593	37.1592	34.1334	34.4646	39.9857	37.6344	6.99232	1.76343e+07	0	1.1936e+07	0
226	Guadeloupe	North America	55.2416	59.6482	59.6482	56.6596	44.7299	7.48756	7.48756	7.48756	7.48401	7.43781	-16.7559	0	289434	0	239042
227	Netherlands Antilles	South America	59.8507	61.194	59.8507	54.6269	51.194	7.16418	7.61194	7.16418	6.71642	6.41791	-19.057	0	155724	0	938980
228	United Arab Emirates	Asia	6.70076	6.31667	6.70076	6.70076	6.70076	28.7047	28.7047	28.7047	28.7047	28.7047	12.975	0	0	0	0
229	Timor-Leste	Asia	13.8608	6.61765	7.30904	15.068	15.068	10.8099	8.34065	8.65891	13.2024	13.2024	-2.14214	0	0	0	0
230	Pitcairn Islands	Oceania	47.5124	48.7562	44.5274	46.0199	48.7562	8.45771	8.45771	8.45771	8.45771	8.45771	-10.4202	0	50.2841	0	0
231	Palau	Oceania	3.73134	3.73134	4.47761	2.98507	3.73134	21.6418	23.8806	26.8657	20.1493	24.6269	3.9767	0	0	0	0
232	Marshall Islands	Oceania	1.72216	2.1814	1.95178	0.574053	1.14811	24.3398	27.6693	26.2916	18.7141	16.6475	3.75412	0	0	0	0
233	Saint Pierre and Miquelon	North America	0	0	0	0	0	62.6866	52.2388	68.6567	65.6716	61.194	12.076	4834.42	0	12567.8	0
234	Saint Helena	Africa	28.3582	25.3731	21.6418	27.6119	29.1045	19.403	18.6567	14.1791	20.8955	20.1493	-4.75725	0	0	0	0
235	San Marino	Europe	14.9254	14.9254	14.9254	14.9254	13.4328	11.9403	11.9403	11.9403	13.4328	10.4478	-0.668327	0	0	0	0
236	Turks and Caicos Islands	North America	22.6866	21.4925	22.6866	22.3881	17.0149	12.2388	12.2388	12.2388	12.2388	9.25373	-1.82919	0	0	0	0
237	Western Sahara	Africa	26.2974	26.2566	26.4153	25.9264	25.8792	11.9189	11.9253	11.9189	11.7494	11.9189	-4.29113	0	0	0	0
238	Serbia	Europe	14.6924	12.3838	13.7158	15.6743	15.6848	16.1376	15.9362	15.9362	17.1181	16.4469	-0.447868	0	0	0	0
239	Holy See (Vatican City)	Europe	22.3881	17.9104	22.3881	22.3881	17.9104	5.97015	5.97015	5.97015	5.97015	5.97015	-6.36172	0	0	0	0
240	Svalbard	Europe	0.466544	0.381718	0.466544	0.478662	0.389797	91.5921	90.4571	91.9516	92.0021	87.9405	38.122	2719.86	0	0	0
241	Saint Martin	North America	56.7164	56.7164	56.7164	53.7313	41.791	8.95522	8.95522	8.95522	8.95522	5.97015	-13.5311	0	76012.8	0	532106
242	Saint Barthelemy	North America	56.7164	56.7164	56.7164	53.7313	41.791	8.95522	8.95522	8.95522	8.95522	5.97015	-13.5311	0	46847.6	0	358039
243	Guernsey	Europe	5.97015	2.98507	7.46269	11.9403	5.97015	16.4179	13.4328	17.9104	19.403	11.9403	3.70749	0	0	0	0
244	Jersey	Europe	5.97015	2.98507	7.46269	11.9403	5.97015	16.4179	13.4328	17.9104	19.403	11.9403	3.70749	0	0	0	0
245	South Georgia South Sandwich Islands	Antarctica	0	0.746269	0	0	0	46.8017	46.162	37.7399	46.8017	56.7164	9.11659	0	0	0	0
246	Taiwan	Asia	4.74676	4.75084	4.22478	2.78525	3.75581	23.4157	23.4239	22.6654	14.1261	21.3441	3.25629	0	0	0	0

## Sheet: RCP8.5-SSP5-8.5-Fig1ad-Fig2b
ID	NAME	COUNTRY	Drying agreement (%)					Wetting agreement (%)					median % change in P over 120-year	Affected population (current)		Affected population (future)
			ann	djf	mam	jja	son	ann	djf	mam	jja	son		wet	dry	wet	dry
1	Antigua and Barbuda	North America	83.5443	63.2911	64.557	89.8734	59.4937	1.26582	3.79747	1.26582	2.53165	6.32911	-42.6953	0	59955.2	0	202578
2	Algeria	Africa	42.0912	60.2972	24.3178	28.9774	27.7254	19.1303	1.58437	16.3787	14.9999	16.1397	-10.1653	13963.4	4.18458e+07	60895.3	3.0497e+07
3	Azerbaijan	Asia	22.9242	5.43043	20.7197	70.9323	22.3496	17.2847	56.6372	23.7829	3.93838	14.0853	-0.215191	0	0	0	0
4	Albania	Europe	78.2969	34.6697	58.0713	80.6375	60.672	1.48677	3.26122	1.75834	3.35558	1.26582	-23.327	0	2.6902e+06	0	1.61689e+06
5	Armenia	Asia	27.8249	9.1181	16.0477	73.3945	25.3373	12.4496	58.1838	25.5923	2.0332	12.5609	-4.81397	0	0	0	0
6	Angola	Africa	31.3812	20.3668	18.3913	46.4656	69.1572	20.21	35.2292	28.3567	12.1999	4.78685	-3.4335	1.78852e+07	1.47284e+06	1.53385e+07	2.20537e+06
7	American Samoa	Oceania	18.9873	16.4557	13.9241	22.6351	20.1034	26.2284	23.3429	28.5559	12.6582	13.9241	2.57755	0	0	0	0
8	Argentina	South America	23.2764	22.8506	16.1833	26.9901	31.5214	37.3943	29.0127	37.9031	17.3214	18.6027	4.25839	3.2271e+07	885005	2.25556e+07	614004
9	Australia	Oceania	30.4034	18.2914	16.9296	41.3394	34.8974	15.3904	13.9539	12.2575	6.628	10.4792	-7.77872	0	7.98667e+06	0	2.44721e+07
10	Bahrain	Asia	7.59494	21.519	7.59494	7.59494	5.06329	32.9114	17.7215	21.519	34.1772	21.519	16.5594	0	0	0	0
11	Barbados	North America	87.3418	77.2152	77.2152	83.5443	74.6835	0	5.06329	6.32911	2.53165	2.53165	-50.1331	0	251393	0	132824
12	Bermuda	North America	15.1899	21.519	40.5063	34.1772	3.79747	27.8481	26.5823	10.1266	16.4557	40.5063	0.195098	0	0	0	0
13	Bahamas	North America	39.0717	11.73	40.3094	88.8045	18.0309	8.10127	27.5387	11.3643	1.68776	32.8833	-8.37716	0	716.535	0	9.59052
14	Bangladesh	Asia	1.97496	28.809	7.41707	2.36302	1.86409	76.5476	6.17435	33.3895	65.4763	60.4708	25.9127	1.61824e+08	0	1.15089e+08	0
15	Belize	North America	73.376	59.008	57.6147	80.2325	53.2481	8.57876	3.79747	2.36977	2.77703	17.594	-34.267	0	408624	0	213211
16	Bosnia and Herzegovina	Europe	53.8275	10.285	32.5934	80.4503	36.9753	3.69556	22.4545	3.11729	1.95828	2.70722	-11.6242	0	2.2354e+06	0	1.25108e+06
17	Bolivia	South America	33.9105	29.8824	16.115	42.8693	53.6037	18.951	21.6978	31.8753	14.5984	11.4128	-4.43905	0	31426.6	0	3826.33
18	Burma	Asia	2.73249	28.362	17.7367	4.63612	3.00143	74.611	8.74319	24.8001	67.2165	61.6099	20.6237	4.68151e+07	0	2.37929e+07	0
19	Benin	Africa	22.567	10.6206	36.8077	28.0749	7.68926	45.2852	21.7174	15.407	34.4452	66.51	9.15401	2.22462e+06	0	2.09518e+06	0
20	Solomon Islands	Oceania	12.3625	6.34094	11.7828	31.9532	15.3437	29.7291	32.6748	25.695	16.3965	34.958	2.86071	0	0	0	0
21	Brazil	South America	42.1772	32.5339	30.9824	52.1503	62.2133	19.1905	23.5377	22.1132	15.1462	9.85854	-8.86545	2.40621e+07	4.22249e+07	1.61661e+07	2.69129e+07
22	Bulgaria	Europe	67.6854	25.0219	30.8832	79.4015	51.3807	2.4039	8.65251	6.48778	1.47174	2.14665	-18.5811	0	7.13069e+06	0	4.08439e+06
23	Brunei Darussalam	Asia	4.25438	9.40308	18.4334	3.25759	4.75156	53.0358	36.5033	33.9356	59.1301	46.7293	11.6987	47824.5	0	8035.26	0
24	Canada	North America	0.473894	0.332858	0.374016	11.7851	0.334304	90.3026	88.9364	85.6684	50.9121	84.7664	32.6469	3.56121e+07	0	8.48827e+07	0
25	Cambodia	Asia	8.36487	12.1064	31.5039	14.4442	1.94254	49.8313	21.5824	15.9691	41.3303	64.0201	11.7144	7.39202e+06	0	2.91929e+06	0
26	Sri Lanka	Asia	2.07039	8.63275	39.8957	2.78455	1.67728	80.0142	27.5533	8.39689	63.05	82.0085	27.0617	2.04307e+07	0	1.28319e+07	0
27	Congo	Africa	13.7489	9.30477	18.4384	41.7671	19.8071	41.4422	56.1147	30.8115	21.2216	40.4951	5.79207	585230	0	484998	0
28	Democratic Republic of the Congo	Africa	8.38129	6.82464	10.94	29.7924	24.5472	52.5319	64.5844	47.8939	30.7282	35.6494	11.3895	6.86325e+07	0	8.47607e+07	0
29	Burundi	Africa	6.54388	4.37018	14.4903	21.5548	17.331	65.813	74.1499	47.1153	33.0253	38.1211	17.276	1.1218e+07	0	1.679e+07	0
30	China	Asia	2.09064	7.88483	2.81072	7.51977	3.96129	77.8212	61.923	66.9487	51.079	53.6912	24.3837	1.13015e+09	0	4.99381e+08	0
31	Afghanistan	Asia	27.683	26.9211	33.5491	18.8186	15.1849	21.7614	20.4656	14.4435	23.3897	15.5328	-6.2216	10411.7	0	3565.94	0
32	Bhutan	Asia	2.04298	41.5975	3.39319	2.94181	6.81386	71.1216	4.96713	52.2068	68.2014	65.9739	25.5085	991643	0	923043	0
33	Chile	South America	54.2083	64.1139	47.2333	34.4978	48.2785	11.9828	6.45566	12.2549	22.4799	15.0218	-17.4939	0	1.85906e+07	0	1.08482e+07
34	Cayman Islands	North America	59.3864	30.3154	45.1834	81.6778	36.4299	9.91204	22.1841	8.47458	2.14546	24.115	-19.4483	0	57876.5	0	359180
35	Cameroon	Africa	9.59396	13.3041	11.1116	24.2423	7.21757	54.9556	34.6091	34.0145	34.6638	68.5632	13.7075	1.98638e+07	0	2.09103e+07	0
36	Chad	Africa	7.67996	9.52179	8.98564	8.92533	1.14254	68.6781	13.6278	23.626	61.8311	67.0224	42.8852	1.64452e+07	0	2.27152e+07	0
37	Comoros	Africa	31.8312	25.0716	13.1223	57.2503	72.4461	14.0544	19.7121	19.953	3.79747	3.60592	-5.27621	0	0	0	0
38	Colombia	South America	34.046	27.4355	21.3807	32.7356	54.5588	25.302	31.0291	36.9333	31.2899	17.5035	-4.90709	1.07959e+06	1.2499e+07	748386	7.20134e+06
39	Costa Rica	North America	62.4478	52.7624	44.1901	61.6944	51.3642	13.5117	13.4591	15.1186	17.8301	13.2555	-24.4664	0	4.59486e+06	0	4.65922e+06
40	Central African Republic	Africa	3.48003	5.76495	14.1588	12.0588	3.0534	70.3424	36.9304	36.2862	51.2211	79.9281	18.9719	5.35275e+06	0	6.11153e+06	0
41	Cuba	North America	60.3405	16.4976	46.4554	88.4759	29.0451	4.37502	24.8676	8.54655	1.37056	26.6152	-15.3084	0	1.01158e+07	0	3.05693e+06
42	Cape Verde	Africa	48.821	48.1757	16.133	44.6016	41.4247	16.0089	3.59891	36.1876	17.7215	15.4629	-12.9128	0	274587	0	101685
43	Cook Islands	Oceania	24.6835	22.7848	11.3924	23.4177	34.1772	31.6456	17.0886	33.5443	13.2911	8.86076	0.51923	0	0	0	0
44	Cyprus	Asia	87.1379	78.7276	56.7582	32.461	60.1052	1.26582	1.26582	2.53165	18.5796	1.26582	-41.2437	0	1.24687e+06	0	1.73648e+06
45	Denmark	Europe	1.3611	0	0.149721	58.0736	0.893789	66.095	86.1531	46.9171	7.59494	51.2998	14.5556	5.427e+06	0	1.10008e+07	0
46	Djibouti	Africa	1.91098	13.0745	11.5112	6.3536	2.00525	74.069	36.7209	27.4691	62.8651	72.9573	40.3443	1.0407e+06	0	988126	0
47	Dominica	North America	84.8101	72.1519	73.4177	87.3418	63.2911	1.26582	5.06329	5.06329	2.53165	7.59494	-43.929	0	67555.5	0	362837
48	Dominican Republic	North America	84.0743	45.2918	62.9069	93.7481	56.8848	2.43902	9.14548	3.39611	1.67919	9.91047	-34.7552	0	1.12805e+07	0	7.26755e+06
49	Ecuador	South America	16.3128	18.2932	9.72506	15.7547	33.6164	56.1113	51.1256	61.9437	53.9976	39.6039	13.7903	1.57846e+07	0	1.1736e+07	0
50	Egypt	Africa	32.9594	44.0385	28.8184	16.8677	20.4634	18.4274	3.0591	6.13919	19.3083	15.1072	-10.0752	0	6.9805e+07	0	6.33957e+07
51	Ireland	Europe	2.66899	1.02853	7.28745	66.1211	3.98288	36.4601	75.6816	14.3353	1.55348	39.5854	5.70916	0	0	0	0
52	Equatorial Guinea	Africa	11.788	12.6582	9.69146	35.1793	12.1704	43.7896	51.8987	37.0385	27.7954	50.5274	7.99867	307209	0	501620	0
53	Estonia	Europe	1.21718	0	0	30.5475	2.25068	86.3609	94.9218	67.7161	19.9851	71.1849	20.1473	1.21167e+06	0	1.44193e+06	0
54	Eritrea	Africa	8.21391	19.7541	17.0524	8.805	4.52239	63.174	22.3861	19.6147	56.4546	59.9788	33.6169	4.14532e+06	0	1.02449e+07	0
55	El Salvador	North America	71.1442	51.5989	40.6229	78.6392	44.1706	10.2432	6.54564	7.36176	3.86409	22.5766	-31.7624	0	6.71334e+06	0	1.74829e+06
56	Ethiopia	Africa	1.91873	2.83287	8.358	15.5111	2.31103	74.6589	64.0213	39.5039	47.2779	77.8481	28.61	1.03969e+08	0	1.33274e+08	0
57	Austria	Europe	18.7689	0.840148	7.63694	68.066	11.8433	19.6231	58.8019	31.7212	7.14126	19.6623	-0.886575	0	0	0	0
58	Czech Republic	Europe	10.2379	1.55884	2.04231	65.1752	11.6678	26.2688	64.6273	42.5604	6.35549	24.581	0.462382	0	0	0	0
59	French Guiana	South America	70.163	79.2187	45.1327	58.2939	63.902	11.0959	5.98122	23.7436	18.0841	11.0068	-28.1423	0	309079	0	255131
60	Finland	Europe	0.261173	0.157887	0.224772	11.9339	0.116026	94.4107	94.9249	79.5671	39.3779	87.345	26.0506	5.28766e+06	0	1.01393e+07	0
61	Fiji	Oceania	13.6466	11.167	11.2017	29.7208	22.2299	21.0161	24.3454	21.8658	11.8259	9.51968	4.28885	0	0	0	0
62	Falkland Islands (Malvinas)	South America	15.6589	35.4356	21.8801	15.9776	12.1794	1.31847	3.16586	3.16623	9.28549	8.22729	-2.16836	0	0	0	0
63	Micronesia, Federated States of	Oceania	5.90717	17.7215	15.6118	0.421941	17.2996	35.865	21.9409	16.4557	69.1983	16.8776	7.92087	0	0	0	0
64	French Polynesia	Oceania	31.7606	40.8516	20.8285	30.725	47.0656	25.0863	18.412	36.4787	15.3049	9.66628	-0.891534	156.025	0	99.9451	0
65	France	Europe	39.8767	4.91783	32.1545	85.5246	31.2017	6.48386	38.5318	6.97065	2.25797	5.53107	-8.2734	0	1.7609e+07	0	2.94391e+07
66	Gambia	Africa	67.2428	24.5375	40.0195	73.15	48.2636	16.2853	7.78968	11.3031	11.2707	25.2434	-39.1843	0	2.2964e+06	0	2.37001e+06
67	Gabon	Africa	12.6582	7.88809	12.4826	42.811	16.5827	39.2824	55.6449	36.9763	20.4923	39.993	6.83167	0	0	0	0
68	Georgia	Asia	25.1555	6.35063	7.22445	73.5206	27.8359	12.109	51.3252	35.1773	1.90388	7.40221	-2.33626	0	0	0	0
69	Ghana	Africa	25.1448	18.4344	49.5754	32.9554	11.1108	33.2928	27.1206	11.6286	24.8955	58.0812	3.98266	0	0	0	0
70	Grenada	North America	88.6076	77.2152	79.7468	83.5443	79.7468	0	1.26582	5.06329	1.26582	3.79747	-57.4197	0	80512.8	0	34508.6
71	Greenland	North America	0.77805	2.75826	1.12643	0.34356	0.295102	94.5086	71.094	78.1801	82.2799	88.6189	50.297	27230.8	0	59428	0
72	Germany	Europe	10.1328	0.883652	2.53537	67.4739	12.0927	30.6414	66.7481	37.6223	7.21774	27.8319	4.28221	1.80294e+06	0	2.02372e+06	0
73	Guam	Oceania	3.12907	3.98084	15.811	3.98084	3.38341	55.0751	39.0571	19.5611	56.8674	44.0021	15.5966	122856	0	118237	0
74	Greece	Europe	89.4044	58.5785	67.7526	75.4202	69.6306	1.26582	1.7265	1.55219	2.45902	1.26582	-35.0611	0	9.7111e+06	0	1.23864e+07
75	Guatemala	North America	72.2885	58.0362	55.8103	80.4896	41.152	10.0622	4.31125	4.27788	3.77186	24.6125	-29.5834	0	1.82237e+07	0	1.5577e+07
76	Guinea	Africa	44.6467	28.8599	68.425	52.0723	18.5781	23.973	13.6094	8.57852	19.5264	48.3595	-9.67068	0	3.73486e+06	0	2.57028e+06
77	Guyana	South America	74.1375	82.7368	56.8379	62.9668	76.4739	4.9789	5.43559	15.1634	14.1011	6.95789	-32.9798	0	707533	0	198986
78	Haiti	North America	78.5686	32.1652	60.1915	89.6408	48.352	4.0029	17.9723	6.3986	1.42292	11.6522	-27.8889	0	1.25708e+07	0	6.42963e+06
79	Honduras	North America	76.0799	61.1663	54.9859	79.9563	58.4221	9.05503	6.36858	4.72027	2.81395	14.1214	-36.688	0	9.27767e+06	0	6.83374e+06
80	Croatia	Europe	38.5875	5.54189	22.3152	80.9948	21.8231	6.83902	35.6577	8.52082	4.02558	7.41602	-7.37292	0	162270	0	100031
81	Hungary	Europe	26.5611	2.08742	7.69458	75.9744	20.9455	12.8942	52.0865	22.5772	4.59142	10.3908	-3.78954	0	0	0	0
82	Iceland	Europe	9.3877	16.9709	13.821	11.1952	3.04239	48.8402	26.5278	36.2967	41.4778	55.4784	9.29227	40574.9	0	31098.3	0
83	India	Asia	2.82407	18.7365	9.36263	6.68376	1.74818	69.768	15.2385	30.6584	59.0286	66.143	30.2934	1.38358e+09	0	1.11408e+09	0
84	Iran (Islamic Republic of)	Asia	17.7856	20.023	27.0182	22.8885	13.3263	23.8183	22.691	14.1759	25.3462	19.9117	-2.15458	0	16469.6	0	577.853
85	Israel	Asia	79.7395	73.4104	64.7394	43.6545	57.739	2.5207	2.68486	2.44045	10.0427	3.95798	-36.3719	0	8.41745e+06	0	3.16963e+07
86	Italy	Europe	61.9659	21.9162	55.1775	80.2199	35.9954	4.20074	17.2803	4.27915	2.81514	4.49888	-18.5346	0	3.31759e+07	0	3.94714e+07
87	Cote d'Ivoire	Africa	26.2174	24.0431	59.7416	30.7566	12.9863	28.9547	25.2883	12.9051	27.9694	54.9783	0.989679	0	0	0	0
88	Iraq	Asia	28.4392	33.1588	36.2842	11.8494	13.5351	19.1215	9.95942	10.8599	22.6352	24.5595	-2.08576	0	5.15301e+06	0	5.90837e+06
89	Japan	Asia	1.15817	18.3214	3.20131	2.02606	5.59783	54.6977	32.238	46.2126	51.601	23.0654	11.2422	2.14151e+07	0	1.73085e+07	0
90	Jamaica	North America	69.2996	31.4457	53.0909	81.1576	44.0284	6.56706	25.0211	6.01628	0.969297	14.3456	-25.1582	0	2.54533e+06	0	868446
91	Jordan	Asia	63.4711	71.764	59.857	25.6545	37.1728	4.4177	1.45679	3.12653	17.6066	9.64577	-30.1068	0	7.04123e+06	0	1.24363e+07
92	Kenya	Africa	5.01639	0.402898	9.684	33.903	10.117	72.1092	84.563	49.2258	27.4374	57.0709	35.3156	5.368e+07	0	6.54819e+07	0
93	Kyrgyzstan	Asia	7.21228	1.90138	5.67105	46.2012	11.0442	56.3794	78.9842	54.2053	13.8128	26.8696	13.9019	5.62399e+06	0	3.13756e+06	0
94	Korea, Democratic People's Republic of	Asia	0	3.35862	0.00220527	0.149958	2.29348	91.8361	61.4145	74.8004	65.0399	39.9682	25.8282	2.27447e+07	0	1.36225e+07	0
95	Kiribati	Oceania	0	0.632911	0.632911	0	2.53165	89.2405	53.7975	76.5823	84.1772	49.3671	65.8492	8480.41	0	993.955	0
96	Korea, Republic of	Asia	0.367871	12.4989	1.01092	1.0312	2.96614	80.0944	44.017	71.0309	48.3562	29.4586	20.0925	4.94143e+07	0	4.05149e+07	0
97	Kuwait	Asia	7.55025	16.867	14.3375	2.49134	5.06767	33.8531	21.1905	16.5876	32.1291	33.6118	10.6567	0	0	0	0
98	Kazakhstan	Asia	2.80869	1.4062	2.21867	34.3346	7.83976	60.1488	75.8106	49.4317	13.3593	29.2901	14.6544	1.58169e+07	0	1.30238e+07	0
99	Lao People's Democratic Republic	Asia	6.06082	19.0145	21.8972	11.1056	1.62402	56.9606	13.8127	15.8121	45.3456	59.291	14.5102	6.69742e+06	0	4.33528e+06	0
100	Lebanon	Asia	95.6798	83.0977	68.8892	49.8719	63.1282	1.26582	1.26582	1.28608	7.81295	1.26582	-36.4035	0	8.46888e+06	0	3.38523e+06
101	Latvia	Europe	1.43425	0	0	38.6499	4.46743	75.4284	96.7437	70.8	14.6404	55.4724	16.8145	2.39112e+06	0	1.10157e+06	0
102	Belarus	Europe	2.28876	0	0.0866726	53.9184	10.5579	44.3179	93.5792	63.7013	6.22531	27.2646	8.38102	1.53044e+06	0	782397	0
103	Lithuania	Europe	1.78436	0	0	44.1856	5.34072	62.2711	93.9282	67.3993	11.1482	42.9136	13.7949	2.64688e+06	0	1.33785e+06	0
104	Liberia	Africa	27.3148	39.549	62.5549	25.6777	19.3222	24.462	27.3685	14.8168	30.5572	40.3589	-2.15993	0	0	0	0
105	Slovakia	Europe	15.4701	1.32211	3.1424	72.0369	16.5826	18.264	66.3641	34.6167	4.95551	14.857	-0.375195	0	0	0	0
106	Liechtenstein	Europe	20.2532	1.26582	11.3924	70.8861	16.4557	16.4557	54.4304	29.1139	5.06329	17.7215	-1.81693	0	0	0	0
107	Libyan Arab Jamahiriya	Africa	44.7191	53.3894	28.4443	30.9138	27.485	11.233	2.01646	7.16003	10.3528	8.5997	-17.9101	3491.5	6.26057e+06	20296.2	5.70409e+06
108	Madagascar	Africa	36.98	25.6685	17.9491	57.4156	71.3608	15.5982	19.8275	18.3692	5.20499	2.89929	-6.83083	0	3.90321e+06	0	4.1009e+06
109	Martinique	North America	87.3418	74.6835	78.481	88.6076	69.6203	1.26582	1.26582	5.06329	2.53165	6.32911	-54.1961	0	359061	0	557433
110	Mongolia	Asia	0.604729	0.00324293	0.576315	12.3227	0.422044	82.5458	96.3185	78.2911	37.8927	73.9035	25.3054	3.19331e+06	0	2.51471e+06	0
111	Montserrat	North America	83.5443	63.2911	64.557	89.8734	59.4937	1.26582	3.79747	1.26582	2.53165	6.32911	-42.6953	0	5345.16	0	5457.36
112	The former Yugoslav Republic of Macedonia	Europe	84.4968	37.0263	53.9901	79.1879	64.5866	1.35056	2.95897	2.65012	2.9211	1.26582	-23.7916	0	2.12382e+06	0	1.72609e+06
113	Mali	Africa	27.1871	20.2619	21.4671	36.8311	7.89614	39.5829	5.58592	22.5847	30.1928	53.828	3.12173	1.19344e+06	9.55146e+06	1.87112e+06	1.30778e+07
114	Morocco	Africa	85.1783	89.7025	77.3076	55.8517	62.7968	2.67099	1.26582	1.92807	5.46519	4.63793	-57.3832	0	3.47592e+07	0	1.72582e+07
115	Mauritius	Africa	35.1899	37.9747	9.24051	40.1266	71.1392	6.58228	6.4557	15.443	6.32911	1.39241	-7.82983	0	0	0	0
116	Mauritania	Africa	42.9005	35.8967	14.1294	49.0338	21.9072	23.9129	2.24495	15.7536	16.9978	30.8175	-22.689	0	2.4201e+06	0	2.96424e+06
117	Malta	Europe	90.2539	73.573	77.5802	75.53	70.3891	1.26582	1.26582	2.41516	1.26582	1.26582	-40.1713	0	373184	0	260373
118	Oman	Asia	6.31635	10.3606	8.38953	12.0998	1.27327	48.7906	25.7079	24.2485	39.6181	52.6253	29.9334	417844	0	324029	0
119	Maldives	Asia	8.01688	5.48523	35.865	11.3924	12.6582	64.557	36.2869	11.8143	47.2574	67.9325	16.591	0	0	0	0
120	Mexico	North America	53.3202	61.3745	60.8709	52.2879	15.5304	8.6318	2.92898	3.32419	11.3228	31.3127	-15.3853	0	1.11928e+08	0	7.36845e+07
121	Malaysia	Asia	7.19897	13.3861	24.8906	8.23105	5.91607	50.1665	33.6361	33.3543	52.9212	52.7387	11.2724	2.66523e+06	0	2.04611e+06	0
122	Mozambique	Africa	46.8668	27.6365	28.2764	60.4561	81.4321	11.4804	12.7928	13.0505	6.02017	1.59423	-12.3172	0	1.41326e+07	0	1.73254e+07
123	Malawi	Africa	40.3305	27.0365	21.3578	66.652	75.2901	19.3184	21.7651	24.1766	7.73265	1.43577	-6.40957	0	154057	0	391635
124	New Caledonia	Oceania	16.3544	9.35021	8.67511	29.789	21.5359	25.2489	18.3797	10.6329	10.9367	10.5992	1.87958	0	0	0	0
125	Niue	Oceania	15.1899	13.9241	10.1266	17.7215	18.9873	30.3797	20.2532	25.3165	13.9241	10.1266	9.3618	0	0	0	0
126	Niger	Africa	8.6446	17.4887	10.4768	9.32844	1.57761	62.8365	6.11514	21.1472	56.9957	63.5981	41.5676	2.38798e+07	0	5.01667e+07	0
127	Aruba	South America	82.2785	70.8861	54.4304	74.6835	83.5443	2.53165	11.3924	25.3165	3.79747	5.06329	-50.3501	0	100284	0	111980
128	Anguilla	North America	82.2785	51.8987	59.4937	88.6076	54.4304	2.53165	2.53165	1.26582	2.53165	7.59494	-39.4082	0	7854.7	0	15143.6
129	Belgium	Europe	7.29891	0	4.47487	80.5241	10.2973	20.3894	66.7544	23.2207	3.79747	19.445	2.66845	0	0	0	0
130	Hong Kong	Asia	6.32911	34.8879	21.1225	7.35702	2.37304	31.49	2.61095	17.8008	38.7677	25.7923	5.21026	0	0	0	0
131	Northern Mariana Islands	Oceania	2.27848	2.91139	15.9494	3.41772	2.65823	56.4557	31.1392	17.2152	43.1646	45.9494	15.6563	23022.4	0	30497.3	0
132	Faroe Islands	Europe	15.089	20.8866	22.0567	14.2392	1.78484	51.2247	32.7304	32.357	26.7633	62.2885	9.62014	38265.7	0	28653.8	0
133	Andorra	Europe	84.8101	24.0506	73.4177	92.4051	56.962	1.26582	3.79747	1.26582	1.26582	3.79747	-26.0935	0	98977.8	0	115212
134	Gibraltar	Europe	97.4684	70.8861	86.076	91.1392	88.6076	1.26582	1.26582	1.26582	1.26582	1.26582	-55.532	0	44280.4	0	79366.2
135	Isle of Man	Europe	2.53165	0	3.79747	60.7595	1.26582	49.3671	81.0127	29.1139	5.06329	63.2911	9.97411	0	0	0	0
136	Luxembourg	Europe	6.51599	0	3.89091	80.9659	12.8451	17.6748	61.8852	22.5045	3.89091	18.707	1.52589	0	0	0	0
137	Macau	Asia	6.32911	35.443	21.519	7.59494	2.53165	30.3797	2.53165	17.7215	37.9747	25.3165	5.02682	0	0	0	0
138	Monaco	Europe	55.6962	6.32911	59.4937	79.7468	27.8481	3.79747	15.1899	1.26582	1.26582	5.06329	-15.6322	0	127339	0	102343
139	Palestine	Asia	88.548	80.2767	67.3252	49.5135	63.6684	1.44229	1.58538	1.94214	10.0336	2.86456	-39.1416	0	5.80401e+06	0	3.56394e+06
140	Montenegro	Europe	64.7749	16.4557	41.2575	81.8797	51.1476	2.54092	9.34298	2.36472	1.31219	1.28437	-15.8216	0	591074	0	448425
141	Mayotte	Africa	35.443	32.9114	10.1266	56.962	70.8861	12.6582	13.9241	22.7848	3.79747	1.26582	-6.49689	0	0	0	0
142	Ã…land Islands	Europe	0	0	0	21.6093	0	91.1844	85.0551	51.9245	21.8156	77.3312	20.6252	17638.6	0	21751.7	0
143	Norfolk Island	Oceania	45.5696	7.59494	7.59494	78.481	74.6835	10.1266	20.2532	16.4557	1.26582	2.53165	-11.795	0	0	0	0
144	Cocos (Keeling) Islands	Asia	39.2405	30.3797	17.7215	43.038	54.4304	24.0506	16.4557	31.6456	10.1266	6.32911	-7.93278	0	0	0	0
145	Antarctica	Antarctica	0.721025	2.87543	1.20347	0.473831	0.532632	90.7442	64.3861	80.4758	83.5479	70.9622	40.0564	0	0	0	0
146	Bouvet Island	Antarctica	0	0	1.26582	0	0	96.2025	84.8101	78.481	91.1392	93.6709	20.2366	0	0	0	0
147	French Southern and Antarctic Lands	Antarctica	0	2.31553	0	1.1732	1.1732	87.0639	35.7209	67.3356	95.3072	89.7191	16.8997	0	0	0	0
148	Heard Island and McDonald Islands	Antarctica	0	0	0	0	1.26582	97.4684	69.6203	89.8734	97.4684	96.2025	21.6686	0	0	0	0
149	British Indian Ocean Territory	Asia	19.9935	14.9302	0	35.443	52.2882	21.519	23.5638	59.234	11.9117	7.72476	-1.21452	0	0	0	0
150	Christmas Island	Asia	38.0022	22.8123	17.7215	50.5504	55.5586	22.7848	30.1321	26.6098	6.43919	6.32911	-5.12112	0	0	0	0
151	United States Minor Outlying Islands	Oceania	7.59494	18.2278	18.9873	8.35443	5.31646	55.6962	24.0506	34.9367	50.6329	44.8101	32.2625	0	0	0	0
152	Vanuatu	Oceania	18.2602	12.739	12.1196	26.3399	22.8656	21.0881	15.7824	9.34554	14.4627	12.2542	0.821167	0	0	0	0
153	Nigeria	Africa	13.521	11.1957	23.3633	19.5168	4.98245	55.5372	24.9545	22.7366	42.4941	70.9946	15.7669	1.34508e+08	0	2.45417e+08	0
154	Netherlands	Europe	6.22363	0	2.55916	74.5108	6.70672	35.3956	74.416	33.8455	3.79747	29.6643	6.32186	7791.07	0	7875.36	0
155	Norway	Europe	0.218294	1.58051	0.514078	13.9193	0.289641	86.3434	63.594	67.6173	50.5068	85.2151	21.1303	4.76695e+06	0	1.28089e+07	0
156	Nepal	Asia	3.08557	41.1614	12.9678	3.8775	1.09311	73.8032	4.02494	25.5376	75.0648	67.3751	22.9632	4.09303e+07	0	3.46333e+07	0
157	Nauru	Oceania	0	1.26582	0	0	2.53165	74.6835	29.1139	75.9494	86.076	39.2405	56.5571	10244.4	0	8477	0
158	Suriname	South America	69.7137	81.7719	49.5842	58.7616	70.5369	8.63702	6.44008	21.2959	15.0409	7.15169	-26.5678	0	609865	0	413227
159	Nicaragua	North America	73.9691	68.714	53.1719	74.7464	62.8774	9.02383	6.20013	10.2201	6.55234	11.5174	-39.791	0	6.77257e+06	0	2.93514e+06
160	New Zealand	Oceania	7.76967	7.72307	6.72032	11.2982	15.6267	41.2907	24.2428	21.6636	47.8052	32.8464	6.66234	198641	0	420706	0
161	Paraguay	South America	21.7228	19.2033	12.3193	35.3613	29.8338	38.5765	23.5233	36.7946	14.8356	31.1223	7.38205	5.5609e+06	0	4.92779e+06	0
162	Peru	South America	20.2794	18.3076	9.73586	32.5145	36.9551	42.7556	43.737	53.6714	30.3832	30.0832	6.95351	2.80444e+07	0	1.27562e+07	0
163	Pakistan	Asia	9.99541	27.7291	17.8597	12.4261	4.61757	44.7231	15.3451	23.2103	48.1719	44.6618	17.4199	1.26904e+08	0	1.23741e+08	0
164	Poland	Europe	5.20239	0.355404	0.686465	55.6079	9.74127	38.0964	81.4035	53.5179	6.61844	27.3752	6.43244	4.36293e+06	0	4.08444e+06	0
165	Panama	North America	33.8657	32.4983	37.9274	35.1142	32.1498	31.4206	24.8387	22.6013	37.3897	34.618	-0.439625	0	86855	0	102440
166	Portugal	Europe	87.2081	33.4997	79.5299	90.6282	88.5274	1.83633	3.9817	1.27474	1.55108	1.34011	-37.2744	0	9.74099e+06	0	1.39876e+07
167	Papua New Guinea	Oceania	7.18836	5.5802	5.77291	25.2847	10.1923	56.0499	49.3754	56.0612	29.0693	41.2515	15.1391	6.65886e+06	0	6.14988e+06	0
168	Guinea-Bissau	Africa	67.5762	21.7211	56.2091	71.7957	45.466	15.7129	15.7912	7.87792	12.5117	26.8173	-35.9911	0	1.73038e+06	0	1.77323e+06
169	Qatar	Asia	5.93463	17.3682	5.10448	5.10448	5.06329	35.4018	21.0421	23.1793	38.328	24.0094	13.9484	0	0	0	0
170	Reunion	Africa	36.4366	28.6648	13.1074	43.4871	71.6075	6.05689	7.32272	14.9177	5.33551	1.26582	-8.69211	0	0	0	0
171	Romania	Europe	42.2573	7.89247	15.4366	75.7596	35.1849	9.14482	30.0936	17.9237	1.90651	4.92956	-9.56953	0	2.1416e+07	0	3.69869e+06
172	Republic of Moldova	Europe	33.5514	5.50828	7.63571	72.409	29.1175	11.9455	34.3155	19.1629	2.53165	4.66617	-6.75827	0	0	0	0
173	Philippines	Asia	7.9812	15.1957	26.2135	5.84745	8.04519	42.1177	25.0116	22.0402	45.0088	35.3139	8.03083	1.52819e+07	0	1.73979e+07	0
174	Puerto Rico	North America	82.9433	52.2812	65.0123	90.3561	55.8055	1.31136	4.58064	1.70294	3.66087	7.50387	-38.9134	0	3.30895e+06	0	741501
175	Russia	Asia	0.420602	0.138995	0.162084	12.2086	1.2308	91.0773	95.8545	86.9369	47.0583	82.7624	33.2014	1.04114e+08	0	7.4184e+07	0
176	Rwanda	Africa	3.57491	2.35429	15.8158	13.9275	12.4913	66.6226	79.1452	47.83	44.0047	46.1921	19.7781	1.39791e+07	0	2.23764e+07	0
177	Saudi Arabia	Asia	9.96118	18.5852	15.2872	4.1286	6.0529	38.9761	15.4461	16.5898	42.4311	32.8099	21.1232	5.46165e+06	111321	7.0747e+06	155891
178	Saint Kitts and Nevis	North America	84.8101	64.557	67.0886	91.1392	58.2278	1.26582	3.79747	1.26582	2.53165	3.79747	-43.7924	0	39165.6	0	170248
179	Seychelles	Africa	16.4557	19.7468	3.5443	36.962	32.4051	31.3924	25.3165	48.1013	16.962	17.7215	4.71599	0	0	0	0
180	South Africa	Africa	56.6164	31.2746	39.1119	64.6793	62.6528	7.27703	13.5608	7.54057	2.74081	3.08842	-18.9563	0	1.12508e+07	0	1.05734e+07
181	Lesotho	Africa	19.9721	9.18654	13.6231	47.865	40.9216	23.6378	39.5439	23.9064	2.64107	11.0368	-0.0836227	0	0	0	0
182	Botswana	Africa	57.5703	32.1621	43.4353	77.4485	72.8016	2.09907	7.83836	1.54786	1.35816	1.36711	-19.7984	0	1.14837e+06	0	909944
183	Senegal	Africa	65.1393	27.4262	40.1768	72.4204	44.2864	19.2803	5.04849	10.838	10.5799	29.2447	-40.8402	0	1.22687e+07	0	1.21565e+07
184	Slovenia	Europe	32.1501	3.98555	16.6259	79.3916	12.0761	8.34428	47.7341	12.8821	5.89324	10.2161	-3.84008	0	0	0	0
185	Sierra Leone	Africa	34.4994	46.4798	68.1485	37.0059	17.0377	26.2278	14.3983	11.3649	26.6098	45.8475	-0.578647	0	0	0	0
186	Singapore	Asia	27.8481	25.3165	32.9114	29.1139	27.8481	25.3165	35.443	22.7848	20.2532	26.5823	1.48505	0	0	0	0
187	Somalia	Africa	3.60105	1.6794	6.40059	21.2909	4.0179	76.9588	70.819	43.7887	39.0665	69.9378	41.2682	1.06991e+07	0	1.32617e+07	0
188	Spain	Europe	89.171	38.4817	79.0924	87.9116	75.1362	1.4554	3.51896	1.42239	1.79995	1.98048	-35.4934	0	5.00529e+07	0	6.68615e+07
189	Saint Lucia	North America	87.3418	74.6835	78.481	88.6076	69.6203	1.26582	1.26582	5.06329	2.53165	6.32911	-54.1961	0	124930	0	97093.5
190	Sudan	Africa	3.89636	4.77348	8.08026	9.28754	1.64953	67.6136	29.7601	29.1367	56.7809	69.3501	38.6259	5.79636e+07	0	8.66486e+07	0
191	Sweden	Europe	0.316637	0.121227	0.342691	18.358	0.58044	85.5357	89.466	71.1202	38.8497	78.3428	23.6704	9.36598e+06	0	2.24972e+07	0
192	Syrian Arab Republic	Asia	74.0537	69.5788	63.7044	35.7795	37.2527	1.73743	1.26582	2.8988	12.9501	6.73006	-28.8485	0	2.58302e+07	0	2.35002e+07
193	Switzerland	Europe	24.4814	0.443917	16.318	76.0563	18.9478	12.0341	49.9077	20.9447	4.15055	13.3761	-3.64408	0	0	0	0
194	Trinidad and Tobago	South America	82.5222	87.3377	79.6859	75.6529	79.9289	1.4445	0.482642	7.83455	9.27905	3.43668	-55.3343	0	1.12898e+06	0	470849
195	Thailand	Asia	9.29061	19.4693	26.2691	16.9561	1.09705	51.9515	15.4582	15.685	42.6457	62.4374	13.6528	3.16304e+07	0	1.45732e+07	0
196	Tajikistan	Asia	14.9174	7.30505	14.9773	41.8649	17.5418	43.6003	54.7435	37.5862	15.072	18.309	9.2271	609072	0	153420	0
197	Tokelau	Oceania	28.481	26.2658	12.6582	35.7595	21.2025	31.3291	21.519	44.6203	17.0886	25.3165	2.27639	0	0	0	0
198	Tonga	Oceania	15.1899	12.7848	8.48101	28.2278	27.5949	25.3165	19.6203	22.1519	11.2658	9.62025	3.0425	0	0	0	0
199	Togo	Africa	23.8911	16.99	45.7307	32.0791	10.6594	36.1881	26.6214	10.5781	26.0901	61.5091	6.17788	0	0	0	0
200	Sao Tome and Principe	Africa	17.0825	2.54394	20.4129	35.8732	12.9163	44.1072	56.3967	40.8873	27.0616	49.6006	7.20302	0	0	0	0
201	Tunisia	Africa	83.3038	72.1202	69.1691	65.8936	50.1258	1.74307	1.27328	2.93432	2.14202	2.33963	-39.0174	0	1.07555e+07	0	7.39638e+06
202	Turkey	Asia	65.968	43.2848	47.8611	67.6598	50.8966	2.71503	9.90848	6.72464	4.09096	3.23819	-19.8821	0	6.94398e+07	0	5.57111e+07
203	Tuvalu	Oceania	8.86076	11.3924	8.86076	27.8481	12.6582	30.3797	32.9114	48.1013	22.7848	20.2532	7.63751	1494.39	0	19.99	0
204	Turkmenistan	Asia	16.9963	11.5966	19.2972	23.2596	14.5425	31.8042	36.2415	17.0771	8.44882	18.7681	4.22424	0	0	0	0
205	United Republic of Tanzania	Africa	16.9146	8.61309	14.526	54.2473	40.2687	47.9063	51.5441	45.8451	14.3641	18.2722	11.0522	2.87638e+07	0	4.18551e+07	0
206	Uganda	Africa	1.39277	0.490733	8.34427	17.8227	3.7884	73.4551	79.588	50.6833	44.8163	63.9527	26.0723	4.21203e+07	0	9.41567e+07	0
207	United Kingdom	Europe	3.51493	0.212115	6.88817	60.2417	3.92628	39.9206	75.2898	22.2987	5.27712	42.5167	7.6523	3.72965e+06	0	6.42874e+06	0
208	Ukraine	Europe	14.9275	2.55967	3.55536	65.4355	24.3328	22.1994	55.9317	37.9179	2.68773	7.904	-0.357642	0	0	0	0
209	United States	North America	6.98306	3.97358	9.17411	24.2737	5.95747	58.5447	60.6112	56.2607	36.4773	42.4701	15.4702	1.81968e+08	1235.49	3.84556e+08	4323.05
210	Burkina Faso	Africa	18.0383	8.26297	32.2043	30.28	4.86375	46.9352	12.7821	25.3239	35.3844	73.2219	9.15004	4.75105e+06	0	6.44154e+06	0
211	Uruguay	South America	1.09419	6.69219	0.51161	12.3628	18.5203	59.058	35.2466	68.2983	28.5528	13.6336	13.5681	3.19435e+06	0	1.61417e+06	0
212	Uzbekistan	Asia	13.9481	9.73372	11.9679	24.683	12.4387	41.3061	43.7019	22.9265	8.15349	21.0881	11.1111	1.15167e+07	0	7.05005e+06	0
213	Saint Vincent and the Grenadines	North America	88.6076	77.2152	79.7468	83.5443	79.7468	0	1.26582	5.06329	1.26582	3.79747	-57.4197	0	43945.3	0	20902.7
214	Venezuela	South America	70.7905	71.3481	55.3503	58.0161	76.0968	5.72458	8.33127	14.2836	12.1066	4.91435	-30.3986	0	3.1499e+07	0	2.84258e+07
215	British Virgin Islands	North America	82.2785	51.8987	64.557	88.6076	54.4304	2.53165	2.53165	1.26582	2.53165	7.59494	-39.0534	0	184.641	0	102.485
216	Viet Nam	Asia	6.05573	17.6627	26.9103	11.6648	3.19705	49.6013	17.1603	16.1627	42.0167	52.4073	10.9342	3.69275e+07	0	1.9886e+07	0
217	United States Virgin Islands	North America	83.0625	59.7393	69.2613	90.1757	57.5666	1.74759	2.53165	1.26582	2.53165	5.24277	-40.742	0	59770.6	0	46663
218	Namibia	Africa	68.1705	48.6886	51.2714	75.1635	67.2673	2.79916	3.45783	3.46893	2.29663	1.92806	-25.303	0	2.31006e+06	0	2.54019e+06
219	Wallis and Futuna Islands	Oceania	18.9873	15.8228	12.0253	30.3797	18.9873	22.1519	23.4177	22.1519	12.0253	10.1266	0.462925	0	0	0	0
220	Samoa	Oceania	18.1066	17.5866	14.1027	23.2413	18.6265	24.4634	21.9674	23.9319	16.5744	12.0196	2.32019	0	0	0	0
221	Swaziland	Africa	24.9456	8.65618	10.7787	31.6839	63.3678	18.1307	27.8481	15.1515	5.47245	3.79747	-2.42194	0	0	0	0
222	Yemen	Asia	4.22074	9.54181	9.57045	9.44872	2.69156	66.8364	31.7959	28.9285	56.0956	70.6283	38.3108	2.98305e+07	0	4.59937e+07	0
223	Zambia	Africa	35.7163	21.6643	18.2736	66.9556	69.0641	17.6391	23.0107	24.0329	4.94304	2.6109	-3.86624	293317	1.8196e+06	415526	3.8509e+06
224	Zimbabwe	Africa	43.0006	23.6805	31.3595	66.7049	82.9712	6.53117	11.6734	7.79445	5.04376	1.27007	-10.3999	0	34977.1	0	51460.6
225	Indonesia	Asia	11.7257	8.41642	9.3525	26.1507	20.3631	44.4891	46.9504	48.7904	27.9888	32.802	8.88905	1.80421e+07	0	7.39513e+06	0
226	Guadeloupe	North America	84.8082	71.9971	73.2864	87.4162	63.1912	1.26582	5.03782	4.98687	2.53165	7.52244	-43.9165	0	289434	0	325690
227	Netherlands Antilles	South America	82.2785	78.481	56.962	77.2152	81.0127	2.53165	8.86076	20.2532	5.06329	2.53165	-48.2141	0	155724	0	939990
228	United Arab Emirates	Asia	6.46373	18.2656	8.47049	6.23409	3.28616	35.9894	21.4206	19.6186	37.7224	26.0563	13.3786	0	0	0	0
229	Timor-Leste	Asia	21.5248	16.5199	23.3565	40.2788	29.2189	19.1215	22.219	15.639	11.8532	13.4866	-2.25887	0	0	0	0
230	Pitcairn Islands	Oceania	73.4177	78.0591	25.3165	45.9916	73.8397	4.64135	2.95359	21.519	4.21941	1.68776	-26.8788	0	50.2841	0	0
231	Palau	Oceania	8.22785	22.1519	21.8354	1.89873	10.443	28.481	22.4684	13.2911	54.4304	20.8861	4.89837	0	0	0	0
232	Marshall Islands	Oceania	5.06329	10.6478	23.1571	5.21221	12.137	37.8258	33.2092	13.4773	54.6538	30.1564	8.95738	2.49514	0	0	0
233	Saint Pierre and Miquelon	North America	0	0	0	15.8889	6.70697	79.369	82.0896	81.7117	36.331	38.8626	15.1091	4834.42	0	12567.8	0
234	Saint Helena	Africa	30.3797	38.6076	34.1772	17.0886	29.7468	17.0886	8.22785	11.3924	31.0127	20.8861	-3.21542	0	484.532	0	1679.58
235	San Marino	Europe	54.4304	2.53165	45.5696	78.481	27.8481	3.79747	16.4557	1.26582	3.79747	6.32911	-14.6335	0	29792.6	0	32662.8
236	Turks and Caicos Islands	North America	53.3218	17.8395	45.5303	91.0999	40.5063	3.83678	27.8088	7.55563	2.53165	22.8241	-14.7646	0	21813.1	0	103752
237	Western Sahara	Africa	45.4449	67.0565	24.7002	30.2836	26.8958	15.0248	1.26582	13.2104	19.2688	19.4837	-16.6343	0	338509	0	548733
238	Serbia	Europe	55.6595	10.8576	27.3766	77.6235	43.6712	6.08831	22.066	7.76458	2.16074	4.04761	-13.4656	0	5.14063e+06	0	4.75064e+06
239	Holy See (Vatican City)	Europe	72.1519	30.3797	65.8228	83.5443	37.9747	2.53165	3.79747	2.53165	1.26582	1.26582	-23.4653	0	537095	0	689119
240	Svalbard	Europe	0.191858	2.20637	0.18855	1.39263	0.103648	98.0704	87.2866	91.2363	81.0744	95.8662	48.436	2719.86	0	0	0
241	Saint Martin	North America	82.2785	51.8987	59.4937	88.6076	54.4304	2.53165	2.53165	1.26582	2.53165	7.59494	-39.4082	0	76012.8	0	532265
242	Saint Barthelemy	North America	82.2785	51.8987	59.4937	88.6076	54.4304	2.53165	2.53165	1.26582	2.53165	7.59494	-39.4082	0	46847.6	0	358199
243	Guernsey	Europe	8.74021	0	16.1543	88.0048	22.0615	14.4063	66.305	6.57022	2.53165	5.42495	1.33403	0	0	0	0
244	Jersey	Europe	13.9241	0	18.9873	87.3418	18.9873	8.86076	64.557	6.32911	2.53165	5.06329	-0.929753	0	0	0	0
245	South Georgia South Sandwich Islands	Antarctica	0	0.542495	2.41109	2.29054	1.14527	78.7824	57.6251	65.5214	66.5461	74.8644	14.1137	0	0	0	0
246	Taiwan	Asia	14.0892	54.3379	31.1547	5.0699	10.1002	27.7006	1.52119	8.83875	46.7518	22.3687	5.52873	0	0	0	0
