# Supplementary material for: Significantly wetter or drier future conditions for one to two thirds of the world’s population
Source: Nat Commun. 2024 Jan 11;15:483. doi: 10.1038/s41467-023-44513-3 (PMC10784476; doi:10.1038/s41467-023-44513-3)
Supplement: Supplementary file 4 — Supplementary Data 2 [file 41467_2023_44513_MOESM4_ESM.xlsx]

## Sheet: RCP4.5-SSP3-4.5-Fig1e
ID	NAME	COUNTRY	Drying agreement (%)					Wetting agreement (%)					median % change in P over 120-year	Affected population (current)		Affected population (future)
			ann	djf	mam	jja	son	ann	djf	mam	jja	son		wet	dry	wet	dry
1	Canillo	Andorra	31.3433	29.8507	31.3433	31.3433	31.3433	2.98507	2.98507	2.98507	2.98507	2.98507	-6.06093	0	0	0	0
2	Encamp	Andorra	31.3433	29.8507	31.3433	31.3433	31.3433	2.98507	2.98507	2.98507	2.98507	2.98507	-6.06093	0	0	0	0
3	La Massana	Andorra	31.3433	29.8507	31.3433	31.3433	31.3433	2.98507	2.98507	2.98507	2.98507	2.98507	-6.06093	0	0	0	0
4	Ordino	Andorra	31.3433	29.8507	31.3433	31.3433	31.3433	2.98507	2.98507	2.98507	2.98507	2.98507	-6.06093	0	0	0	0
5	Sant JuliÃ de LÃ²ria	Andorra	31.3433	29.8507	31.3433	31.3433	31.3433	2.98507	2.98507	2.98507	2.98507	2.98507	-6.06093	0	0	0	0
6	Andorra la Vella	Andorra	31.3433	29.8507	31.3433	31.3433	31.3433	2.98507	2.98507	2.98507	2.98507	2.98507	-6.06093	0	0	0	0
7	Escaldes-Engordany	Andorra	31.3433	29.8507	31.3433	31.3433	31.3433	2.98507	2.98507	2.98507	2.98507	2.98507	-6.06093	0	0	0	0
8	Ajman	United Arab Emirates	8.95522	8.95522	8.95522	8.95522	8.95522	26.8657	26.8657	26.8657	26.8657	26.8657	9.79289	0	0	0	0
9	Abu Dhabi	United Arab Emirates	6.27555	5.83222	6.27555	6.27555	6.27555	29.1414	29.1414	29.1414	29.1414	29.1414	12.693	0	0	0	0
10	Dubai	United Arab Emirates	9.53168	9.53168	9.53168	9.53168	9.53168	23.9834	23.9834	23.9834	23.9834	23.9834	7.2003	0	0	0	0
11	Fujairah	United Arab Emirates	8.95522	8.95522	8.95522	8.95522	8.95522	26.8657	26.8657	26.8657	26.8657	26.8657	9.79289	0	0	0	0
12	Ras al-Khaimah	United Arab Emirates	8.95522	8.95522	8.95522	8.95522	8.95522	26.8657	26.8657	26.8657	26.8657	26.8657	9.79289	0	0	0	0
13	Sharjah	United Arab Emirates	8.95522	8.95522	8.95522	8.95522	8.95522	26.8657	26.8657	26.8657	26.8657	26.8657	9.79289	0	0	0	0
14	Umm al-Quwain	United Arab Emirates	8.95522	8.95522	8.95522	8.95522	8.95522	26.8657	26.8657	26.8657	26.8657	26.8657	9.79289	0	0	0	0
15	Balkh	Afghanistan	22.0457	19.1062	16.2153	20.6615	22.0457	22.3399	22.3085	18.1103	22.3399	22.3399	1.88724	0	0	0	0
16	BÄmyÄn	Afghanistan	25.3874	22.4256	17.9873	25.3713	25.3874	17.889	17.889	16.3875	17.889	17.889	-2.10814	0	0	0	0
17	BÄdghÄ«s	Afghanistan	25.3423	21.9625	20.4145	25.3423	25.3423	15.9985	15.684	15.684	16.2699	15.9985	-2.96852	0	0	0	0
18	BadakhshÄn	Afghanistan	12.2376	10.8712	6.82002	13.58	13.613	33.0851	32.5655	23.8926	33.965	34.3884	6.2241	0	0	0	0
19	BaghlÄn	Afghanistan	20.1128	18.5034	13.3341	18.8583	20.1128	22.0766	22.0766	17.8066	21.9424	22.0766	1.45285	0	0	0	0
20	DÄykundÄ«	Afghanistan	26.6378	25.3486	22.8869	26.6378	26.6378	15.3547	15.3547	14.9839	15.3547	15.3547	-4.66422	0	0	0	0
21	FarÄh	Afghanistan	18.2564	17.718	18.2564	18.2564	18.2564	16.4068	16.4068	16.4068	16.4068	16.4068	-4.33988	0	0	0	0
22	FÄryÄb	Afghanistan	18.4466	17.3333	14.7855	18.4466	18.4466	20.3189	19.901	18.9455	20.7367	20.3189	0.795637	0	0	0	0
23	GhaznÄ«	Afghanistan	22.7834	21.9032	18.5985	22.7834	22.7834	18.841	18.841	17.2702	18.7206	18.841	-1.32704	0	0	0	0
24	GhÅr	Afghanistan	27.1879	24.9361	22.9843	27.1879	27.1879	14.3587	14.3587	14.3439	14.3587	14.3587	-3.46428	0	0	0	0
25	Helmand	Afghanistan	18.355	17.7773	18.355	18.355	18.355	17.5003	17.5003	17.5003	17.5003	17.5003	-6.85967	0	0	0	0
26	HerÄt	Afghanistan	19.5929	17.7741	17.2969	19.5929	19.5929	16.9779	16.0941	16.0941	16.9779	16.9779	-5.26891	0	0	0	0
27	JowzjÄn	Afghanistan	18.8364	17.0605	14.5004	18.8364	18.8364	21.0372	20.8955	19.6863	21.0372	21.0372	1.66299	0	0	0	0
28	KÄbul	Afghanistan	19.403	19.403	17.9104	19.403	19.403	22.3881	22.3881	17.9104	20.8955	22.3881	3.69096	0	0	0	0
29	KandahÄr	Afghanistan	18.6217	16.6803	18.5809	18.6217	18.6217	19.5837	19.5837	19.5633	19.5837	19.5837	-4.91304	0	0	0	0
30	KÄpÄ«sÄ	Afghanistan	19.403	19.403	17.9104	19.403	19.403	22.3881	22.3881	17.9104	20.8955	22.3881	3.69096	0	0	0	0
31	Kunduz	Afghanistan	19.9734	18.1816	12.8241	18.4949	19.9804	22.4373	22.4232	17.9245	22.4373	22.4373	2.20563	0	0	0	0
32	KhÅst	Afghanistan	15.4971	15.4971	14.0059	15.4971	15.4971	31.4931	31.4931	29.6171	30.0005	31.4931	8.91777	0	0	0	0
33	Kunar	Afghanistan	14.9103	14.9103	13.3878	14.9404	14.9404	23.9106	25.3882	23.8656	25.3882	25.3882	5.47163	0	0	0	0
34	LaghmÄn	Afghanistan	18.4737	18.4737	16.9811	18.4737	18.4737	22.6978	23.0076	19.1495	21.8248	23.0076	4.05139	0	0	0	0
35	LÅgar	Afghanistan	19.403	19.403	17.9104	19.403	19.403	22.3881	22.3881	17.9104	20.8955	22.3881	3.69096	0	0	0	0
36	NangarhÄr	Afghanistan	16.3458	16.3458	14.8532	16.3458	16.3458	23.4071	24.4262	21.9867	23.9527	24.4262	5.65509	0	0	0	0
37	NÄ«mrÅz	Afghanistan	14.6483	14.5583	14.6483	14.6483	14.6483	16.7296	16.7296	16.7296	16.7296	16.7296	-3.05356	0	0	0	0
38	NÅ«ristÄn	Afghanistan	15.0836	15.0341	12.21	16.2174	16.2668	24.8139	25.4649	22.2892	25.2644	25.4649	5.84629	0	0	0	0
39	UruzgÄn	Afghanistan	24.9253	24.9253	24.4774	24.9253	24.9253	16.6418	16.6418	16.4179	16.6418	16.6418	-6.07698	0	0	0	0
40	Panjshayr	Afghanistan	19.403	18.726	15.2027	18.726	19.403	22.3881	22.3881	17.9104	21.5725	22.3881	3.37162	0	0	0	0
41	ParwÄn	Afghanistan	20.1733	19.7882	17.9104	20.1733	20.1733	21.8103	21.8103	17.7179	20.5104	21.8103	2.89993	0	0	0	0
42	PaktiyÄ	Afghanistan	17.6229	17.6229	16.1304	17.6229	17.6229	26.5416	26.5416	23.2507	25.049	26.5416	4.27898	0	0	0	0
43	PaktÄ«kÄ	Afghanistan	16.4895	16.4895	14.6804	16.4895	16.4895	29.5575	29.5575	28.0838	28.4003	29.5575	6.0985	0	0	0	0
44	SamangÄn	Afghanistan	22.4093	19.4362	16.4046	20.9393	22.4093	22.3204	22.3204	17.8879	22.3204	22.3204	1.75728	0	0	0	0
45	Sar-e Pul	Afghanistan	22.4527	20.7491	17.7101	22.2957	22.4527	18.8448	18.8448	17.4582	18.8448	18.8448	0.319715	0	0	0	0
46	TakhÄr	Afghanistan	18.2751	16.8544	11.3764	17.4184	18.6289	24.0744	23.6542	18.5462	24.0744	24.0744	3.18542	0	0	0	0
47	Wardak	Afghanistan	22.8806	21.1418	17.9104	22.8806	22.8806	19.7798	19.7798	17.041	19.1567	19.7798	0.597882	0	0	0	0
48	ZÄbul	Afghanistan	22.3283	22.3283	19.8955	22.3283	22.3283	17.9403	17.9403	16.7239	17.9403	17.9403	-1.67215	0	0	0	0
49	Saint George	Antigua and Barbuda	53.7313	55.2239	55.2239	50.7463	43.2836	8.95522	8.95522	8.95522	7.46269	5.97015	-14.163	0	29543.3	0	158205
50	Saint John	Antigua and Barbuda	53.7313	55.2239	55.2239	50.7463	43.2836	8.95522	8.95522	8.95522	7.46269	5.97015	-14.163	0	32811.3	0	173194
51	Saint Mary	Antigua and Barbuda	53.7313	55.2239	55.2239	50.7463	43.2836	8.95522	8.95522	8.95522	7.46269	5.97015	-14.163	0	7505.11	0	10292.2
52	Saint Paul	Antigua and Barbuda	53.7313	55.2239	55.2239	50.7463	43.2836	8.95522	8.95522	8.95522	7.46269	5.97015	-14.163	0	17728.4	0	21913.1
53	Saint Peter	Antigua and Barbuda	53.7313	55.2239	55.2239	50.7463	43.2836	8.95522	8.95522	8.95522	7.46269	5.97015	-14.163	0	53536.7	0	193023
54	Saint Philip	Antigua and Barbuda	53.7313	55.2239	55.2239	50.7463	43.2836	8.95522	8.95522	8.95522	7.46269	5.97015	-14.163	0	4132.64	0	9464.72
55	Barbuda	Antigua and Barbuda	53.7313	55.2239	55.2239	50.7463	43.2836	8.95522	8.95522	8.95522	7.46269	5.97015	-14.163	0	1045.85	0	2703.2
56	Redonda	Antigua and Barbuda	53.7313	55.2239	55.2239	50.7463	43.2836	8.95522	8.95522	8.95522	7.46269	5.97015	-14.163	0	0	0	0
57	Anguilla	Anguilla	56.7164	56.7164	56.7164	53.7313	41.791	8.95522	8.95522	8.95522	8.95522	5.97015	-13.5311	0	7854.7	0	15143.6
58	Berat	Albania	41.791	29.8507	41.791	46.2687	38.806	8.95522	8.95522	8.95522	8.95522	8.95522	-10.1735	0	0	0	0
59	ShkodÃ«r	Albania	21.646	15.673	21.6432	23.8834	20.1534	13.4301	11.9403	13.4301	14.1749	11.9403	-3.54337	0	0	0	0
60	TiranÃ«	Albania	22.5316	15.9682	21.9384	24.4738	21.039	12.8396	11.9403	12.8396	13.2893	11.9403	-3.72728	0	0	0	0
61	VlorÃ«	Albania	36.9163	26.804	37.5256	40.1752	33.9312	9.56457	9.56457	9.56457	9.56457	9.56457	-9.17048	0	0	0	0
62	DurrÃ«s	Albania	21.2486	15.5406	21.5107	23.6185	19.7561	13.695	11.9403	13.695	14.5723	11.9403	-3.58707	0	0	0	0
63	Elbasan	Albania	31.1825	21.8963	30.3019	33.8943	29.0811	10.7257	10.7225	10.7257	10.7272	10.7225	-6.84731	0	0	0	0
64	Fier	Albania	33.445	24.6031	34.4444	35.9738	30.51	10.105	10.0047	10.105	10.1551	10.0047	-8.79595	0	0	0	0
65	GjirokastÃ«r	Albania	41.791	29.8507	41.791	46.2687	38.806	8.95522	8.95522	8.95522	8.95522	8.95522	-10.1735	0	0	0	0
66	KorÃ§Ã«	Albania	41.552	29.6715	41.5321	45.9898	38.5869	8.99506	8.99506	8.99506	8.99506	8.99506	-10.0968	0	0	0	0
67	KukÃ«s	Albania	23.8806	16.4179	22.3881	25.3731	22.3881	11.9403	11.9403	11.9403	11.9403	11.9403	-4.63901	0	0	0	0
68	LezhÃ«	Albania	22.7522	16.0418	22.0119	24.6209	21.2597	12.6925	11.9403	12.6925	13.0687	11.9403	-3.87591	0	0	0	0
69	DibÃ«r	Albania	23.8806	16.4179	22.3881	25.3731	22.3881	11.9403	11.9403	11.9403	11.9403	11.9403	-4.63901	0	0	0	0
70	AragacÌ£otn	Armenia	16.3701	15.391	7.51049	15.9523	18.8895	16.8836	20.3343	13.4328	17.397	19.8686	-0.143978	0	0	0	0
71	Ararat	Armenia	17.9104	16.4179	5.97015	14.9254	19.403	17.9104	22.3881	13.4328	17.9104	20.8955	0.337484	0	0	0	0
72	Armavir	Armenia	15.4005	14.7446	8.48013	16.5987	18.5663	16.2371	19.0414	13.4328	17.0738	19.2222	-0.830498	0	0	0	0
73	Erevan	Armenia	17.9104	16.4179	5.97015	14.9254	19.403	17.9104	22.3881	13.4328	17.9104	20.8955	0.337484	0	0	0	0
74	Gegark'unik'	Armenia	17.8798	16.3873	5.97015	14.9152	19.3621	17.9513	22.3983	13.4226	17.9513	20.9057	0.439157	0	0	0	0
75	Kotayk'	Armenia	17.9104	16.4179	5.97015	14.9254	19.403	17.9104	22.3881	13.4328	17.9104	20.8955	0.337484	0	0	0	0
76	Loá¹™y	Armenia	14.4966	14.2802	5.91255	14.0601	16.6522	19.7128	23.5273	14.7462	17.4791	22.1756	1.25748	0	0	0	0
77	Sirak	Armenia	12.1578	12.2917	8.52018	15.2667	16.0297	16.4045	18.5028	14.3063	17.7398	19.6807	0.48499	0	0	0	0
78	Syunik'	Armenia	15.749	14.2565	6.74257	15.621	16.0061	22.0798	22.8511	13.356	22.0798	21.7447	0.946148	0	0	0	0
79	TavuÅ¡	Armenia	16.3649	15.4906	5.97015	14.6163	18.1666	18.8378	23.0063	14.051	17.6013	21.5137	1.34956	0	0	0	0
80	Vayoc Jor	Armenia	17.9104	16.4179	5.97015	14.9254	19.403	17.9104	22.3881	13.4328	17.9104	20.8955	0.337484	0	0	0	0
81	Bengo	Angola	4.03578	2.78288	1.2529	4.29328	4.29328	43.2352	34.6285	33.9343	48.0458	43.1517	8.44667	0	0	0	0
82	Benguela	Angola	4.13713	1.13085	3.61644	6.3269	4.94998	27.5631	21.2746	24.1568	29.8994	27.4165	4.57519	0	0	0	0
83	BiÃ©	Angola	9.11047	0.691934	9.12377	14.9586	8.79998	16.8592	9.28345	17.9149	20.5008	13.3885	1.73361	0	0	0	0
84	Cabinda	Angola	6.23231	4.46586	3.12791	7.81525	5.08692	40.4007	30.4781	28.8428	50.4317	37.638	6.82339	0	0	0	0
85	Cuando-Cubango	Angola	31.4224	4.46531	33.2455	35.6088	32.2079	5.36837	3.45543	5.89867	6.04854	5.64889	-7.13207	0	0	0	0
86	Cunene	Angola	24.1916	6.63915	23.2096	26.3453	25.8993	7.33554	5.60239	7.33554	8.02214	7.6094	-5.78593	0	0	0	0
87	Cuanza Norte	Angola	2.99298	1.19329	1.79969	4.17573	4.17573	32.5956	27.1939	29.5895	39.1316	28.4357	5.44975	0	0	0	0
88	Cuanza Sul	Angola	2.1725	0	1.72954	3.5014	2.1725	34.3707	26.1885	31.4195	38.0978	31.7947	5.561	0	0	0	0
89	Huambo	Angola	5.16183	0.353426	4.37615	9.63115	5.59183	24.2406	16.9986	22.7398	28.3382	21.6559	3.29729	0	0	0	0
90	HuÃ­la	Angola	14.2677	3.54428	14.5749	18.513	16.5498	13.5648	9.57547	13.8424	16.3352	14.1141	-0.233946	0	0	0	0
91	Lunda Norte	Angola	4.85728	0.614845	4.73892	9.86981	3.35091	29.7124	16.1889	30.4902	44.0275	19.529	4.07331	0	0	0	0
92	Lunda Sul	Angola	4.05258	0.015815	7.05941	13.0473	2.50865	20.8204	10.4478	25.0825	30.7601	16.7164	2.56414	0	0	0	0
93	Luanda	Angola	7.44966	5.95973	1.48993	7.44966	7.44966	44.7865	38.8008	29.8742	49.2641	46.2791	8.89235	0	0	0	0
94	Malange	Angola	5.49842	1.30762	3.9172	8.58162	5.33804	26.277	17.4916	25.2486	33.4717	20.2106	3.33598	0	0	0	0
95	Moxico	Angola	18.6976	0.794201	21.4216	26.1993	20.0187	9.64265	4.22665	10.9037	13.6682	10.5093	-2.86769	0	0	0	0
96	Namibe	Angola	9.66905	5.12113	8.1711	9.72312	9.72312	19.449	15.8501	17.5671	19.503	19.449	-0.321501	0	0	0	0
97	UÃ­ge	Angola	7.99702	6.57127	6.37347	8.36181	8.33355	29.9586	23.0226	27.1662	39.0115	24.4997	3.61907	0	0	0	0
98	Zaire	Angola	8.83393	5.59353	4.8981	9.87363	8.83393	37.6785	30.3371	28.5246	43.8589	34.0176	6.04309	0	0	0	0
99	Antarctica	Antarctica	0.655911	0.684505	0.58631	0.595007	0.690538	78.8035	77.5015	77.388	78.381	79.431	25.2711	0	0	0	0
100	Salta	Argentina	16.6003	4.47017	17.4266	20.0208	18.5246	22.9389	12.64	22.4886	26.3111	21.867	1.61474	0	0	0	0
101	Buenos Aires	Argentina	3.26977	2.46622	2.55045	3.26977	3.26977	30.8918	26.5658	30.218	31.2254	30.8261	7.91196	0	0	0	0
102	Capital Federal	Argentina	1.49254	1.49254	1.49254	1.49254	1.49254	29.8507	25.3731	28.3582	29.8507	29.8507	6.9229	0	0	0	0
103	San Luis	Argentina	5.53243	3.78875	5.58446	5.53243	5.53243	32.3228	28.1932	32.3228	32.7264	31.9873	9.07349	0	0	0	0
104	Entre RÃ­os	Argentina	3.15208	3.15208	3.12923	3.15208	3.15208	28.1086	23.9087	26.6055	28.6606	27.7957	6.80227	0	0	0	0
105	La Rioja	Argentina	20.8515	15.0104	21.8506	22.344	22.2089	22.0024	16.1552	22.6902	23.9641	22.9331	1.04043	0	0	0	0
106	Santiago del Estero	Argentina	11.471	5.1744	10.6559	13.3074	11.6444	25.4711	18.1492	25.8598	27.2289	25.217	4.08159	0	0	0	0
107	Chaco	Argentina	11.6065	8.4832	11.6094	13.0108	12.7682	28.5464	19.5662	28.8802	30.2404	25.3981	4.89246	0	0	0	0
108	San Juan	Argentina	29.5623	25.9402	29.7318	26.2383	29.9436	17.407	14.6386	17.42	16.941	17.4135	-5.05794	0	0	0	0
109	Catamarca	Argentina	18.9112	10.4968	18.9358	22.7197	20.4023	20.4038	10.9539	20.7571	21.9324	21.4017	0.0709681	0	0	0	0
110	La Pampa	Argentina	4.8483	4.56206	4.61895	4.8483	4.8483	31.7922	30.2552	31.7922	32.066	32.0704	8.52381	0	0	0	0
111	Mendoza	Argentina	26.7526	25.9402	27.6229	20.9262	26.7605	16.4425	15.7772	16.4425	16.6134	16.7501	-3.64286	0	15395.5	0	678.705
112	Misiones	Argentina	6.60568	5.91237	7.31825	7.79971	5.91237	41.377	36.0135	42.8406	44.6221	37.4386	8.84759	0	0	0	0
113	Formosa	Argentina	13.4912	8.38117	13.4484	15.5598	13.8532	25.5833	16.5308	24.9742	26.9455	21.5883	4.23446	0	0	0	0
114	NeuquÃ©n	Argentina	52.792	56.5748	54.3847	37.6555	53.3158	6.32291	6.79459	6.32291	6.25209	6.32291	-12.4415	0	145218	0	202032
115	RÃ­o Negro	Argentina	20.3015	22.4372	21.0011	16.9629	20.7679	19.8129	19.592	19.7025	19.7025	20.1223	2.33	0	168465	0	215770
116	Santa Fe	Argentina	5.55195	3.51864	5.54577	5.95985	5.55195	28.0935	22.283	27.4569	30.2411	27.7598	5.11147	0	0	0	0
117	TucumÃ¡n	Argentina	10.597	2.98507	9.02985	13.5075	11.9403	25.4478	12.3134	26.8657	28.2836	25.4478	2.50002	0	0	0	0
118	Chubut	Argentina	32.405	36.3528	32.4698	26.6048	34.5872	8.33434	8.4658	8.20289	7.89953	8.4658	-5.51378	0	73610	0	102509
119	Tierra del Fuego	Argentina	0.399473	0.399473	0.399473	0.399473	0.399473	15.8165	13.0246	15.259	18.3758	18.9157	3.64914	0	0	0	0
120	Corrientes	Argentina	7.18829	5.32936	6.68073	8.05272	6.99478	38.1113	33.8462	37.9637	40.3223	35.7527	9.43547	0	0	0	0
121	CÃ³rdoba	Argentina	6.10141	3.66613	6.10141	6.49353	6.6025	27.9454	23.1112	28.1394	28.6232	27.7118	4.43774	0	0	0	0
122	Jujuy	Argentina	13.9727	4.85357	15.1911	19.174	18.0207	20.8022	9.79195	19.9599	27.0014	23.1626	0.320405	0	0	0	0
123	Santa Cruz	Argentina	14.0218	13.8372	13.0865	12.5222	16.2368	8.24851	7.42753	7.71056	8.97632	9.56876	-2.72134	0	0	0	0
124	Burgenland	Austria	2.98507	2.98507	2.98507	2.98507	2.98507	31.3433	32.8358	29.8507	29.8507	32.8358	6.13665	0	0	0	0
125	KÃ¤rnten	Austria	3.81297	4.2522	2.5964	4.01798	4.1497	26.8833	31.4773	26.3731	25.3945	26.772	5.10856	0	0	0	0
126	NiederÃ¶sterreich	Austria	2.81146	3.56827	1.91423	2.63785	3.56827	33.2158	35.3696	32.3845	28.858	33.2279	4.62247	0	0	0	0
127	OberÃ¶sterreich	Austria	2.98507	3.54563	1.58241	2.98507	3.54563	29.1595	33.9328	28.599	26.2012	29.6215	5.74652	0	0	0	0
128	Salzburg	Austria	3.01684	3.01684	1.52431	3.01684	3.01684	25.4049	32.8676	25.4367	25.2461	26.9292	5.16523	0	0	0	0
129	Steiermark	Austria	2.98507	4.20387	1.58378	2.98507	4.20387	31.8321	34.0546	30.5221	26.8657	30.887	5.24112	0	0	0	0
130	Tirol	Austria	4.0991	4.0991	2.6642	4.0991	4.15674	26.2566	33.4887	27.2553	20.9171	28.6902	5.36375	0	0	0	0
131	Vorarlberg	Austria	4.47761	4.47761	4.47761	4.47761	5.97015	20.8955	22.3881	19.403	19.403	19.403	4.80503	0	0	0	0
132	Wien	Austria	2.98507	2.98507	2.98507	2.98507	2.98507	31.3433	32.8358	29.8507	29.8507	32.8358	6.13665	0	0	0	0
133	Australian Capital Territory	Australia	18.3552	17.3117	18.3552	17.6588	17.6588	13.0489	12.0379	13.0489	12.7343	11.7234	-3.41794	0	0	0	0
134	New South Wales	Australia	11.897	11.6395	11.943	11.8702	11.8929	11.2479	11.0185	11.2479	11.1799	10.9945	-1.21601	0	0	0	0
135	Northern Territory	Australia	13.9824	10.9644	13.6952	14.0484	14.0443	16.8668	10.8334	16.7494	17.2425	17.2425	-0.739035	0	0	0	0
136	Queensland	Australia	15.7019	13.9661	15.6458	15.7293	15.7016	14.2063	10.6894	13.9859	14.3418	14.3418	-3.57427	0	0	0	0
137	South Australia	Australia	16.2915	16.395	16.3715	15.5262	16.1802	7.15053	7.08676	7.15053	7.08731	7.15053	-0.773203	0	0	0	0
138	Tasmania	Australia	18.8116	21.5221	19.5086	11.7713	17.8893	13.644	15.2211	13.6722	12.1163	13.7004	-0.633416	0	0	0	0
139	Victoria	Australia	29.696	31.9098	30.4628	24.6928	30.4218	6.07481	5.97697	6.07481	6.07481	5.78813	-6.38243	0	0	0	0
140	Western Australia	Australia	22.7722	21.7695	22.6916	21.4834	22.8132	11.3238	8.51937	11.3044	11.4291	11.4349	-2.33766	0	1.9424e+06	0	4.17801e+06
141	Aruba	Aruba	59.7015	61.194	59.7015	53.7313	50.7463	7.46269	7.46269	7.46269	7.46269	7.46269	-19.878	0	100284	0	123217
142	Azerbaijan	Azerbaijan	11.3295	10.0726	5.10925	11.4048	11.3022	26.4969	26.9747	20.0811	26.3719	24.7447	3.18529	0	0	0	0
143	BabÉ™k	Azerbaijan	18.7585	16.8419	8.09023	16.6214	19.827	17.9104	21.116	13.0088	17.9104	20.0475	-0.349941	0	0	0	0
144	BalakÉ™n	Azerbaijan	8.95522	7.46269	2.98507	8.95522	8.95522	26.8657	32.8358	22.3881	25.3731	28.3582	3.49907	0	0	0	0
145	Culfa	Azerbaijan	19.2337	17.0796	9.27835	17.5719	20.0646	17.9104	20.4031	12.7712	17.9104	19.5722	-0.424653	0	0	0	0
146	KÉ™ngÉ™rli	Azerbaijan	17.9104	16.4179	5.97015	14.9254	19.403	17.9104	22.3881	13.4328	17.9104	20.8955	0.337484	0	0	0	0
147	NaxÃ§ivan	Azerbaijan	17.9104	16.4179	5.97015	14.9254	19.403	17.9104	22.3881	13.4328	17.9104	20.8955	0.337484	0	0	0	0
148	Ordubad	Azerbaijan	19.3823	17.2678	10.313	19.7502	19.5066	19.6621	20.0352	13.9148	19.6621	19.7813	-0.346258	0	0	0	0
149	Qazax	Azerbaijan	10.7362	12.1133	5.97015	13.4905	13.6636	22.215	25.2578	16.3025	16.4756	23.7652	4.28389	0	0	0	0
150	SÉ™dÉ™rÉ™k	Azerbaijan	17.9104	16.4179	5.97015	14.9254	19.403	17.9104	22.3881	13.4328	17.9104	20.8955	0.337484	0	0	0	0
151	Åžahbuz	Azerbaijan	17.9104	16.4179	5.97015	14.9254	19.403	17.9104	22.3881	13.4328	17.9104	20.8955	0.337484	0	0	0	0
152	ÅžÉ™rur	Azerbaijan	17.9104	16.4179	5.97015	14.9254	19.403	17.9104	22.3881	13.4328	17.9104	20.8955	0.337484	0	0	0	0
153	XaÃ§maz	Azerbaijan	8.95522	4.47761	4.47761	8.95522	7.46269	31.3433	29.8507	29.8507	32.8358	28.3582	4.58053	0	0	0	0
154	Zaqatala	Azerbaijan	8.95522	7.46269	2.98507	8.95522	8.95522	26.8657	32.8358	22.3881	25.3731	28.3582	3.49907	0	0	0	0
155	Federacija Bosna i Hercegovina	Bosnia and Herzegovina	11.875	9.16409	12.0012	13.6939	10.3912	14.8906	12.8019	14.2509	16.4266	13.5112	0.431214	0	0	0	0
156	Brcko District	Bosnia and Herzegovina	11.9403	11.7537	11.847	10.7276	11.9403	24.6269	23.1343	23.1343	26.1194	23.1343	1.64306	0	0	0	0
157	Republika Srpska	Bosnia and Herzegovina	12.2301	10.1435	11.892	13.5005	11.6118	16.2827	14.452	15.4567	17.7752	15.0606	0.446855	0	0	0	0
158	Christ Church	Barbados	59.7015	64.1791	65.6716	62.6866	50.7463	8.95522	8.95522	8.95522	8.95522	7.46269	-19.876	0	212228	0	131496
159	Saint Andrew	Barbados	59.7015	64.1791	65.6716	62.6866	50.7463	8.95522	8.95522	8.95522	8.95522	7.46269	-19.876	0	73134.7	0	59807.4
160	Saint George	Barbados	59.7015	64.1791	65.6716	62.6866	50.7463	8.95522	8.95522	8.95522	8.95522	7.46269	-19.876	0	60409.8	0	37747.7
161	Saint James	Barbados	59.7015	64.1791	65.6716	62.6866	50.7463	8.95522	8.95522	8.95522	8.95522	7.46269	-19.876	0	37097.2	0	23419.7
162	Saint John	Barbados	59.7015	64.1791	65.6716	62.6866	50.7463	8.95522	8.95522	8.95522	8.95522	7.46269	-19.876	0	120575	0	81926.1
163	Saint Joseph	Barbados	59.7015	64.1791	65.6716	62.6866	50.7463	8.95522	8.95522	8.95522	8.95522	7.46269	-19.876	0	17099.4	0	16995.2
164	Saint Lucy	Barbados	59.7015	64.1791	65.6716	62.6866	50.7463	8.95522	8.95522	8.95522	8.95522	7.46269	-19.876	0	16922.1	0	16522
165	Saint Michael	Barbados	59.7015	64.1791	65.6716	62.6866	50.7463	8.95522	8.95522	8.95522	8.95522	7.46269	-19.876	0	80834.6	0	53815.4
166	Saint Peter	Barbados	59.7015	64.1791	65.6716	62.6866	50.7463	8.95522	8.95522	8.95522	8.95522	7.46269	-19.876	0	56035.3	0	42812.2
167	Saint Philip	Barbados	59.7015	64.1791	65.6716	62.6866	50.7463	8.95522	8.95522	8.95522	8.95522	7.46269	-19.876	0	39029.5	0	23842.4
168	Saint Thomas	Barbados	59.7015	64.1791	65.6716	62.6866	50.7463	8.95522	8.95522	8.95522	8.95522	7.46269	-19.876	0	195441	0	131978
169	Barisal	Bangladesh	0.757464	0.757464	0.74339	0.00959625	0.747868	53.7985	55.9897	55.9705	27.5118	53.018	14.0968	7.24173e+06	0	7.86437e+06	0
170	Chittagong	Bangladesh	3.05878	3.05878	2.60273	0.898286	2.20656	60.7242	63.4328	61.6823	22.8902	58.1168	14.533	3.23416e+07	0	3.52365e+07	0
171	Dhaka	Bangladesh	0.725305	0.725305	0.725305	0.687357	0.706331	50.0583	50.659	50.4687	26.6493	50.2679	13.773	3.63404e+07	0	3.67323e+07	0
172	Khulna	Bangladesh	0.33883	0.33883	0.33883	0.00871678	0.33883	50.9504	52.6356	52.6356	28.7316	50.2511	12.9763	6.54959e+06	0	7.65462e+06	0
173	Rajshahi	Bangladesh	2.47708	2.47708	2.47708	1.78065	2.47708	48.8613	49.473	49.473	25.0208	47.4337	12.9136	0	0	0	0
174	Rangpur	Bangladesh	3.40485	3.43792	3.43792	1.98193	3.40485	47.6488	49.9826	49.5628	21.9926	46.6143	11.7277	0	0	0	0
175	Sylhet	Bangladesh	3.02875	3.02875	3.02875	2.9414	2.98507	45.2565	51.1393	48.1543	21.0265	49.5594	11.4341	2.58434e+06	0	2.26235e+06	0
176	Mymensingh	Bangladesh	2.98507	2.98507	2.98507	2.98507	2.98507	47.3039	49.4824	49.0251	20.8955	47.9898	11.2486	104826	0	75603.5	0
177	Bruxelles-Capitale	Belgium	4.47761	1.49254	5.97015	5.97015	2.98507	17.9104	16.4179	19.403	20.8955	17.9104	3.64972	0	0	0	0
178	Vlaamse Gewest	Belgium	4.47761	2.02649	5.50257	6.10289	3.51902	18.4444	15.8176	19.8706	21.3631	16.7762	3.56561	0	0	0	0
179	Wallonne	Belgium	5.18314	2.63758	4.96817	6.11322	4.83565	16.7958	14.9867	18.0022	20.2003	15.4773	3.28991	0	0	0	0
180	Boucle du Mouhoun	Burkina Faso	14.5556	17.2589	17.2029	5.07321	12.1457	41.6416	45.4117	43.1427	29.3796	41.6502	6.16469	0	0	0	0
181	Cascades	Burkina Faso	14.5983	22.6437	17.0006	5.38743	14.5983	45.1032	50.1635	47.1785	22.4595	43.6107	4.81229	0	0	0	0
182	Centre	Burkina Faso	8.95522	17.9104	17.9104	4.47761	10.4478	43.2836	47.7612	46.2687	34.3284	44.7761	8.17565	0	0	0	0
183	Centre-Est	Burkina Faso	9.66074	9.83712	9.66074	5.79377	9.1316	47.5848	48.114	47.5848	36.4315	47.5848	10.3878	0	0	0	0
184	Centre-Nord	Burkina Faso	11.0947	14.0361	12.5	6.30289	11.2283	43.6846	44.552	43.952	36.7723	43.6814	8.58682	0	0	0	0
185	Centre-Ouest	Burkina Faso	9.5542	17.9104	17.5774	4.3111	10.3061	43.5917	47.9028	46.2189	33.5629	44.8929	8.01232	0	0	0	0
186	Centre-Sud	Burkina Faso	9.74051	16.7366	16.3214	4.48737	10.0879	44.3182	48.0663	46.4535	33.8027	45.3858	8.59047	0	0	0	0
187	Est	Burkina Faso	7.94219	8.9147	8.64118	5.35895	7.83413	45.8702	46.0964	45.8702	35.9627	45.9816	10.2697	0	0	0	0
188	Hautes-Bassins	Burkina Faso	14.7893	19.3784	17.6035	5.10581	13.4023	41.9187	45.9245	43.582	25.2634	41.4409	3.02695	0	0	0	0
189	Nord	Burkina Faso	11.3518	15.5995	14.4869	5.67588	11.646	43.198	44.252	43.9149	34.2427	42.4224	6.65834	0	0	0	0
190	Plateau-Central	Burkina Faso	8.95522	14.3962	14.3962	5.06333	9.86205	45.0407	47.7612	46.8544	35.4998	45.9475	9.81899	0	0	0	0
191	Sahel	Burkina Faso	11.9573	14.7218	12.394	7.08531	11.9573	42.567	43.5125	42.567	38.4668	43.0758	8.28954	0	0	0	0
192	Sud-Ouest	Burkina Faso	13.4988	20.5482	16.4191	5.71021	13.0813	46.0118	50.4031	47.4234	25.742	44.6983	5.61253	0	0	0	0
193	Blagoevgrad	Bulgaria	25.3731	20.1448	22.3881	25.3731	26.1239	9.69703	8.95522	9.69703	9.69703	9.69703	-2.95134	0	0	0	0
194	Burgas	Bulgaria	19.6053	16.7317	18.6833	20.1477	19.661	11.2989	10.3488	11.2432	11.2989	11.2989	-1.00429	0	0	0	0
195	Varna	Bulgaria	13.5336	10.5983	13.5	13.5585	13.5585	20.5609	19.0933	20.5361	20.5609	20.5609	-1.39009	0	0	0	0
196	Veliko Tarnovo	Bulgaria	13.9367	13.8873	13.9367	15.4293	15.2942	14.6553	14.6553	13.5185	14.6553	14.6553	0.546041	0	0	0	0
197	Vidin	Bulgaria	14.9254	13.4328	11.9403	16.4179	17.9104	14.9254	14.9254	14.9254	14.9254	14.9254	0.852761	0	0	0	0
198	Vratsa	Bulgaria	10.6031	11.9921	10.4995	12.0956	12.1474	14.9254	14.9254	14.9254	14.9254	14.9254	0.998314	0	0	0	0
199	Gabrovo	Bulgaria	16.1103	15.4472	15.5862	17.3408	17.0651	13.5878	13.3257	13.3075	13.5878	13.5878	-0.258152	0	0	0	0
200	Dobrich	Bulgaria	13.4328	10.4478	13.4328	13.4328	13.4328	20.8955	19.403	20.8955	20.8955	20.8955	-1.36747	0	0	0	0
201	Kardzhali	Bulgaria	24.2976	20.8955	23.4636	25.3731	24.2976	11.5233	11.1063	11.5233	11.5233	11.5233	-2.71589	0	0	0	0
202	Kyustendil	Bulgaria	25.3731	19.4299	22.3881	25.3731	26.8388	8.98213	8.95522	8.98213	8.98213	8.98213	-2.94771	0	0	0	0
203	Lovech	Bulgaria	14.0657	14.1111	13.3421	15.1964	15.1964	13.84	13.4782	13.84	13.84	13.84	0.157118	0	0	0	0
204	Montana	Bulgaria	14.3593	13.2442	11.7516	15.8519	17.1557	14.9254	14.9254	14.9254	14.9254	14.9254	1.04318	0	0	0	0
205	Pazardzhik	Bulgaria	25.3731	20.8955	22.3881	25.3731	25.3731	10.4478	8.95522	10.4478	10.4478	10.4478	-3.36682	0	0	0	0
206	Pernik	Bulgaria	25.3731	19.403	22.3881	25.3731	26.8657	8.95522	8.95522	8.95522	8.95522	8.95522	-2.93354	0	0	0	0
207	Pleven	Bulgaria	10.4478	11.9403	10.4478	11.9403	11.9403	14.9254	14.9254	14.9254	14.9254	14.9254	0.978068	0	0	0	0
208	Plovdiv	Bulgaria	25.3714	20.8955	22.3898	25.3731	25.3714	10.4495	8.95864	10.4495	10.4495	10.4495	-3.36982	0	0	0	0
209	Razgrad	Bulgaria	13.4328	13.4328	13.4328	14.9254	14.9254	14.9254	14.9254	13.4328	14.9254	14.9254	0.793219	0	0	0	0
210	Ruse	Bulgaria	13.4328	13.4328	13.4328	14.9254	14.9254	14.9254	14.9254	13.4328	14.9254	14.9254	0.793219	0	0	0	0
211	Silistra	Bulgaria	13.4328	12.5138	13.4328	14.4659	14.4659	16.7633	16.3039	15.7303	16.7633	16.7633	-0.125391	0	0	0	0
212	Sliven	Bulgaria	22.5839	19.9693	22.5839	24.0764	22.7691	12.3108	12.3108	12.1255	12.3108	12.3108	-2.03564	0	0	0	0
213	Smolyan	Bulgaria	25.3731	20.8955	22.3881	25.3731	25.3731	10.4478	8.95522	10.4478	10.4478	10.4478	-3.36682	0	0	0	0
214	Sofija-Grad	Bulgaria	25.2989	19.9759	22.3138	25.3095	26.1866	9.61307	8.99767	9.61307	9.61307	9.61307	-2.83191	0	0	0	0
215	Sofija	Bulgaria	21.248	17.9958	18.6892	21.746	22.2275	11.7449	10.9471	11.7449	11.7449	11.7449	-0.800726	0	0	0	0
216	Stara Zagora	Bulgaria	24.2649	20.8955	23.4963	25.3731	24.2649	11.556	11.1718	11.556	11.556	11.556	-2.61662	0	0	0	0
217	Targovishte	Bulgaria	13.4328	13.4328	13.4328	14.9254	14.9254	14.9254	14.9254	13.4328	14.9254	14.9254	0.793219	0	0	0	0
218	Haskovo	Bulgaria	23.9387	20.8955	23.8225	25.3731	23.9387	11.8822	11.824	11.8822	11.8822	11.8822	-2.72356	0	0	0	0
219	Shumen	Bulgaria	13.4328	12.9584	13.4328	14.6882	14.6882	15.8742	15.637	14.6188	15.8742	15.8742	0.333939	0	0	0	0
220	Yambol	Bulgaria	23.8806	20.8955	23.8806	25.3731	23.8806	11.9403	11.9403	11.9403	11.9403	11.9403	-2.67806	0	0	0	0
221	Al ManÄmah	Bahrain	4.47761	4.47761	4.47761	4.47761	4.47761	20.8955	20.8955	20.8955	20.8955	20.8955	5.14237	0	0	0	0
222	Al JanÅ«bÄ«yah	Bahrain	4.47761	4.47761	4.47761	4.47761	4.47761	20.8955	20.8955	20.8955	20.8955	20.8955	9.01975	0	0	0	0
223	Al Muá¸©arraq	Bahrain	4.47761	4.47761	4.47761	4.47761	4.47761	20.8955	20.8955	20.8955	20.8955	20.8955	5.14237	0	0	0	0
224	Al WusÅ£Ã¡	Bahrain	4.47761	4.47761	4.47761	4.47761	4.47761	20.8955	20.8955	20.8955	20.8955	20.8955	5.63978	0	0	0	0
225	Ash ShamÄlÄ«yah	Bahrain	4.47761	4.47761	4.47761	4.47761	4.47761	20.8955	20.8955	20.8955	20.8955	20.8955	7.07348	0	0	0	0
226	Bubanza	Burundi	0	0	0	5.97015	0	46.2687	34.3284	46.2687	49.2537	38.806	8.6008	0	0	0	0
227	Bujumbura Rural	Burundi	0.0319259	0	0.0319259	5.98611	0.0239444	46.2607	34.2805	46.2527	49.2697	38.798	8.59411	0	0	0	0
228	Bujumbura Mairie	Burundi	0	0	0	5.97015	0	46.2687	34.3284	46.2687	49.2537	38.806	8.6008	0	0	0	0
229	Bururi	Burundi	4.78889	0	4.78889	8.36459	3.59167	45.0714	27.145	43.8742	51.6482	37.6087	7.94309	0	0	0	0
230	Cankuzo	Burundi	0	0	0	5.97015	0	46.2687	34.3284	46.2687	49.2537	38.806	8.6008	147197	0	163100	0
231	Cibitoke	Burundi	0.109313	0	0.163969	5.91549	0.109313	46.214	34.4923	46.2687	49.8003	38.3141	9.13662	0	0	0	0
232	Gitega	Burundi	0.539065	0	0.539065	6.23968	0.404299	46.1339	33.5198	45.9991	49.5233	38.6712	8.48793	0	0	0	0
233	Kirundo	Burundi	0	0	0	5.97015	0	46.2687	34.3284	46.2687	49.2537	38.806	8.6008	0	0	0	0
234	Karuzi	Burundi	0	0	0	5.97015	0	46.2687	34.3284	46.2687	49.2537	38.806	8.6008	0	0	0	0
235	Kayanza	Burundi	0	0	0	5.97015	0	46.2687	34.3284	46.2687	49.2537	38.806	8.6008	0	0	0	0
236	Makamba	Burundi	5.97015	0	5.97015	8.95522	4.47761	44.7761	25.3731	43.2836	52.2388	37.3134	9.54644	0	0	0	0
237	Muramvya	Burundi	0	0	0	5.97015	0	46.2687	34.3284	46.2687	49.2537	38.806	8.6008	0	0	0	0
238	Mwaro	Burundi	0	0	0	5.97015	0	46.2687	34.3284	46.2687	49.2537	38.806	8.6008	0	0	0	0
239	Muyinga	Burundi	0	0	0	5.97015	0	46.2687	34.3284	46.2687	49.2537	38.806	8.6008	343360	0	306871	0
240	Ngozi	Burundi	0	0	0	5.97015	0	46.2687	34.3284	46.2687	49.2537	38.806	8.6008	0	0	0	0
241	Rumonge	Burundi	5.88412	0	5.88412	8.91221	4.41309	44.7976	25.5022	43.3266	52.1958	37.3349	9.42968	0	0	0	0
242	Rutana	Burundi	5.24649	0	5.24649	8.5934	3.93487	44.957	26.4586	43.6454	51.877	37.4943	8.60491	0	0	0	0
243	Ruyigi	Burundi	0	0	0	5.97015	0	46.2687	34.3284	46.2687	49.2537	38.806	8.6008	0	0	0	0
244	Atakora	Benin	11.4003	14.1388	12.8185	5.72364	8.68521	49.8346	52.5496	49.8346	26.6292	47.3425	9.55342	64186.1	0	91516.6	0
245	Alibori	Benin	9.61081	10.6334	10.3268	5.2989	8.99745	47.8179	50.2464	48.5103	31.534	47.2888	11.666	0	0	0	0
246	Atlantique	Benin	11.9403	16.4179	11.9403	2.98507	10.4478	34.3284	40.2985	35.8209	20.8955	32.8358	3.5792	0	0	0	0
247	Borgou	Benin	10.1403	12.2513	11.193	4.42641	8.64662	47.2058	53.1205	49.1573	25.2224	45.1208	8.6134	422276	0	409497	0
248	Collines	Benin	8.95522	13.4328	11.9403	4.47761	7.46269	31.3433	43.2836	35.8209	17.9104	29.8507	5.07036	0	0	0	0
249	Donga	Benin	10.6187	14.2646	12.7721	5.30937	8.29445	42.1562	49.1059	44.1385	22.0693	39.8319	7.38785	0	0	0	0
250	Kouffo	Benin	11.885	16.3626	11.9403	3.01271	10.3925	34.2731	40.3538	35.8209	20.8402	32.7805	3.59795	0	0	0	0
251	Littoral	Benin	11.9403	16.4179	11.9403	2.98507	10.4478	34.3284	40.2985	35.8209	20.8955	32.8358	3.5792	0	0	0	0
252	Mono	Benin	11.9403	16.4179	11.9403	2.98507	10.4478	34.3284	40.2985	35.8209	20.8955	32.8358	3.5792	0	0	0	0
253	OuÃ©mÃ©	Benin	11.9403	16.4179	11.9403	2.98507	10.4478	34.3284	40.2985	35.8209	20.8955	32.8358	3.5792	0	0	0	0
254	Plateau	Benin	11.1058	15.5835	11.9403	3.4023	9.61331	33.4939	41.133	35.8209	20.0611	32.0014	4.70755	0	0	0	0
255	Zou	Benin	11.2528	15.7304	11.9403	3.32883	9.76024	33.6408	40.986	35.8209	20.208	32.1483	4.35688	0	0	0	0
256	Bermuda	Bermuda	6.26866	4.62687	7.61194	7.76119	6.1194	23.7313	22.0896	25.2239	25.6716	23.5821	3.24961	0	0	0	0
257	Belait	Brunei Darussalam	1.49254	1.49254	1.49254	1.49254	1.49254	52.2388	47.7612	53.7313	47.7612	47.7612	11.2222	51603.9	0	19705.9	0
258	Brunei-Muara	Brunei Darussalam	1.49254	1.49254	1.49254	1.49254	1.49254	52.2388	47.7612	53.7313	47.7612	47.7612	11.2222	0	0	0	0
259	Temburong	Brunei Darussalam	1.56692	1.71567	1.56692	1.56692	1.56692	52.1644	47.8356	53.5826	47.91	47.7612	10.91	12385.2	0	7070.93	0
260	Tutong	Brunei Darussalam	1.49254	1.49254	1.49254	1.49254	1.49254	52.2388	47.7612	53.7313	47.7612	47.7612	11.2222	51198.1	0	19840.4	0
261	El Beni	Bolivia	31.2808	17.0874	31.1688	41.4961	32.6274	9.86474	4.85526	9.34717	15.5317	9.70676	-2.53372	0	0	0	0
262	Cochabamba	Bolivia	21.9738	5.81376	23.8833	31.9332	21.447	17.9489	7.89069	17.6525	22.9532	15.7101	-1.88913	0	0	0	0
263	Chuquisaca	Bolivia	17.7497	3.34607	18.4686	27.254	19.1057	14.9254	7.19269	14.3035	20.4344	14.3369	-1.29425	0	0	0	0
264	La Paz	Bolivia	20.7969	9.66333	21.9348	29.9071	21.3934	19.686	9.86413	20.5291	27.3119	19.8116	-0.855436	0	0	0	0
265	Pando	Bolivia	29.2508	16.5642	28.9408	42.2224	29.9797	11.0949	5.39495	10.8618	20.7492	12.3221	-4.10393	0	0	0	0
266	Oruro	Bolivia	22.8059	7.7854	24.4252	26.2577	25.7362	23.3418	17.1728	26.154	28.3006	24.503	-3.11571	0	0	0	0
267	PotosÃ­	Bolivia	24.4157	7.9547	24.9318	29.2383	25.4797	20.2336	12.8901	21.12	24.3536	20.0852	-3.08805	0	0	0	0
268	Santa Cruz	Bolivia	25.8422	11.2083	26.4301	32.3366	27.5156	12.0492	7.08243	11.9453	15.1398	12.5266	-2.55423	0	0	0	0
269	Tarija	Bolivia	15.6975	4.67264	16.0517	20.6806	17.5085	15.3154	6.88955	15.5264	20.5811	14.5632	-0.0652575	0	0	0	0
270	Acre	Brazil	23.6992	14.4512	22.0747	37.3578	22.9797	11.3002	6.42368	10.3612	22.7344	11.3383	-1.39259	0	0	0	0
271	Alagoas	Brazil	35.6249	30.461	29.1103	39.3733	40.9268	16.6052	14.0288	12.4934	18.109	18.109	-6.90516	0	0	0	0
272	Amazonas	Brazil	24.5599	18.6586	18.7376	31.3199	24.6787	12.0136	9.67877	7.95201	19.5561	11.6139	-3.37928	0	0	0	0
273	AmapÃ¡	Brazil	38.8793	37.0603	34.5494	35.5781	40.2183	12.505	10.7547	10.2496	12.8074	14.3973	-5.28237	0	0	0	0
274	Bahia	Brazil	34.2812	25.8433	31.7024	35.3821	35.4539	17.4156	12.0043	16.8567	18.2774	18.0496	-3.5004	0	0	0	0
275	CearÃ¡	Brazil	15.3033	10.4071	9.58479	17.5999	16.9843	29.3047	20.115	16.3622	31.6184	31.6184	1.6104	0	0	0	0
276	Distrito Federal	Brazil	23.1097	7.41339	22.3881	23.8806	23.8806	23.0604	10.4478	23.8313	27.538	23.8313	0.240508	0	0	0	0
277	EspÃ­rito Santo	Brazil	33.1631	28.1225	30.6625	33.857	33.1631	16.143	11.5606	16.3394	16.3394	16.3394	-3.22693	0	0	0	0
278	GoiÃ¡s	Brazil	22.7535	10.1435	23.1262	24.1165	23.1748	25.2489	8.33588	26.3652	28.6193	26.439	0.974282	0	0	0	0
279	MaranhÃ£o	Brazil	20.9797	12.9686	13.0626	24.9148	24.006	22.7445	15.8381	14.2477	27.3593	26.3074	-0.977497	0	0	0	0
280	Minas Gerais	Brazil	23.5293	13.1044	22.9337	24.3327	23.866	21.5306	10.8926	22.3392	23.1229	21.4173	-0.146686	0	0	0	0
281	Mato Grosso do Sul	Brazil	18.2861	7.98727	19.3607	20.9835	18.457	17.836	7.72329	19.5384	22.2865	18.1981	2.25562	0	0	0	0
282	Mato Grosso	Brazil	24.9274	13.5301	23.5653	32.8427	27.0465	16.1281	5.73416	16.1143	21.7698	17.7897	-3.94037	0	0	0	0
283	ParÃ¡	Brazil	33.4895	25.7498	25.1926	38.471	37.2294	13.9159	10.0445	9.84261	16.7095	15.1121	-4.88193	0	0	0	0
284	ParaÃ­ba	Brazil	29.6444	22.2298	19.2277	32.1828	32.1828	24.152	15.6632	15.2278	25.4014	25.4014	-3.61147	0	0	0	0
285	Pernambuco	Brazil	32.1652	24.2028	24.7617	34.5453	34.5453	19.4753	15.5632	15.5895	22.2303	22.2303	-5.46824	0	0	0	0
286	PiauÃ­	Brazil	21.8299	7.54855	16.8195	24.5625	23.9008	24.7468	15.7613	19.3904	27.3506	27.2445	0.130439	0	0	0	0
287	ParanÃ¡	Brazil	7.66544	2.15038	8.80279	9.22532	6.45262	34.2684	22.8579	36.8576	37.5946	30.8712	6.88974	0	0	0	0
288	Rio de Janeiro	Brazil	17.452	14.2704	18.2	19.8339	17.876	25.704	16.6592	26.4486	26.7795	24.5355	1.34975	0	0	0	0
289	Rio Grande do Norte	Brazil	24.7858	18.5432	14.7165	26.902	26.902	25.467	16.9598	15.7186	26.7173	26.7173	-2.95891	0	0	0	0
290	RondÃ´nia	Brazil	27.3818	14.9653	26.1367	41.3521	29.0872	11.6663	5.65089	10.1179	21.1483	14.2602	-4.54386	0	0	0	0
291	Roraima	Brazil	34.4382	38.0034	33.354	25.9927	35.0408	11.8896	13.5962	10.6674	9.76345	12.5627	-4.3213	0	43.1777	0	0
292	Rio Grande do Sul	Brazil	0.932836	0.916252	1.14842	1.14842	0.932836	50.6074	45.4747	52.1538	53.4038	46.1153	12.4809	7.93594e+06	0	6.99251e+06	0
293	Santa Catarina	Brazil	1.30803	0.192005	1.85105	1.85105	1.29303	50.3653	41.0905	53.3488	55.3424	44.0126	11.602	2.30536e+06	0	2.36054e+06	0
294	Sergipe	Brazil	37.8302	29.1203	28.7457	41.009	43.6195	15.6945	11.6044	12.8645	16.9933	16.9933	-8.19223	0	0	0	0
295	SÃ£o Paulo	Brazil	15.8869	4.30779	17.5182	18.1162	15.796	26.8131	12.7894	28.7266	29.7335	23.8088	4.2221	0	0	0	0
296	Tocantins	Brazil	31.0842	15.1478	27.7254	35.438	34.2619	21.3976	10.7137	20.476	24.8114	23.0461	-4.37504	0	0	0	0
297	New Providence	Bahamas	7.46269	7.46269	10.4478	10.4478	2.98507	13.4328	13.4328	13.4328	13.4328	11.9403	-0.867243	0	0	0	0
298	Acklins	Bahamas	15.2557	15.5371	16.5647	14.1057	11.0717	17.6902	18.9993	18.9993	17.6902	13.0781	2.40158	0	0	0	0
299	Bimini	Bahamas	5.54371	6.18337	7.67591	6.18337	1.70576	16.2047	16.2047	17.2708	16.2047	14.0725	0.567268	0	0	0	0
300	Black Point	Bahamas	11.9403	13.4328	17.9104	14.9254	7.46269	13.4328	13.4328	13.4328	11.9403	8.95522	-1.21246	0	0	0	0
301	Berry Islands	Bahamas	4.01837	5.16648	7.00344	5.85534	0.688863	16.8772	16.8772	18.0253	16.8772	14.2365	0.49907	0	0	0	0
302	Central Eleuthera	Bahamas	7.46269	7.46269	10.4478	10.4478	2.98507	13.4328	13.4328	13.4328	13.4328	11.9403	-0.867243	0	0	0	0
303	Cat Island	Bahamas	11.5632	10.2435	12.4273	12.4273	7.22702	18.9002	18.9002	18.9002	17.2977	13.5428	1.63704	0	0	0	0
304	Crooked Island and Long Cay	Bahamas	14.213	11.7028	14.4505	14.213	8.71777	15.8752	16.1126	16.1126	15.8752	12.4152	1.08722	0	0	0	0
305	Central Abaco	Bahamas	7.46269	7.46269	10.4478	7.46269	0	20.8955	22.3881	20.8955	17.9104	17.9104	1.58137	0	0	0	0
306	Central Andros	Bahamas	4.44071	5.78973	7.52829	6.38429	0.902083	16.4548	16.4548	17.4963	16.3523	14.0233	0.156356	0	0	0	0
307	East Grand Bahama	Bahamas	1.49254	2.98507	2.98507	1.49254	0	23.8806	23.8806	26.8657	23.8806	20.8955	3.29821	0	0	0	0
308	Exuma	Bahamas	13.0635	11.9403	15.4331	14.4176	7.77043	14.2483	14.2483	14.2483	13.7406	10.9248	0.551064	0	0	0	0
309	City of Freeport	Bahamas	1.49254	2.98507	2.98507	1.49254	0	23.8806	23.8806	26.8657	23.8806	20.8955	3.29821	0	0	0	0
310	Grand Cay	Bahamas	1.49254	2.98507	2.98507	1.49254	0	23.8806	23.8806	26.8657	23.8806	20.8955	3.29821	0	0	0	0
311	Harbour Island	Bahamas	7.46269	7.46269	10.4478	10.4478	2.98507	13.4328	13.4328	13.4328	13.4328	11.9403	-0.867243	0	0	0	0
312	Hope Town	Bahamas	7.46269	7.46269	10.4478	7.46269	0	20.8955	22.3881	20.8955	17.9104	17.9104	1.58137	0	0	0	0
313	Inagua	Bahamas	23.8806	23.8806	23.8806	22.3881	19.403	13.4328	13.4328	13.4328	13.4328	10.4478	-0.0782855	0	0	0	0
314	Long Island	Bahamas	14.9254	11.9403	14.9254	14.9254	8.95522	14.9254	14.9254	14.9254	14.9254	11.9403	0.399989	0	0	0	0
315	Mangrove Cay	Bahamas	10.6005	12.7747	15.8185	13.5856	5.69985	13.0098	13.0098	13.0098	11.6817	10.1305	-0.0241348	0	0	0	0
316	Mayaguana	Bahamas	17.2514	17.2514	17.988	16.4954	13.5104	17.1157	17.8523	17.8523	17.1157	12.6575	1.21706	0	0	0	0
317	Moores Island	Bahamas	7.46269	7.46269	10.4478	7.46269	0	20.8955	22.3881	20.8955	17.9104	17.9104	1.58137	0	0	0	0
318	North Eleuthera	Bahamas	7.46269	7.46269	10.4478	10.4478	2.98507	13.4328	13.4328	13.4328	13.4328	11.9403	-0.867243	0	0	0	0
319	North Abaco	Bahamas	7.37489	7.39684	10.338	7.37489	0	20.9394	22.41	20.9833	17.9982	17.9543	1.64682	0	0	0	0
320	North Andros	Bahamas	2.99189	4.48216	5.97696	4.4867	0.00454349	17.9036	17.9036	19.3939	17.9036	14.9208	0.836017	0	0	0	0
321	Rum Cay	Bahamas	14.9254	11.9403	14.9254	14.9254	8.95522	14.9254	14.9254	14.9254	14.9254	11.9403	0.399989	0	0	0	0
322	Ragged Island	Bahamas	21.8905	21.8905	22.8856	18.9055	14.9254	11.9403	12.9353	12.9353	11.9403	9.95025	0.190156	0	0	0	0
323	South Andros	Bahamas	11.9403	13.4328	17.9104	14.9254	7.46269	13.4328	13.4328	13.4328	11.9403	8.95522	-1.21246	0	0	0	0
324	South Eleuthera	Bahamas	7.46269	7.46269	10.4478	10.4478	2.98507	13.4328	13.4328	13.4328	13.4328	11.9403	-0.867243	0	0	0	0
325	South Abaco	Bahamas	7.46269	7.46269	10.4478	9.00917	1.54648	17.0293	17.7486	17.0293	15.5907	14.8175	0.706815	0	0	0	0
326	San Salvador	Bahamas	14.9254	11.9403	14.9254	14.9254	8.95522	14.9254	14.9254	14.9254	14.9254	11.9403	0.399989	0	0	0	0
327	Spanish Wells	Bahamas	7.46269	7.46269	10.4478	10.4478	2.98507	13.4328	13.4328	13.4328	13.4328	11.9403	-0.867243	0	0	0	0
328	West Grand Bahama	Bahamas	1.49254	2.98507	2.98507	1.49254	0	23.8806	23.8806	26.8657	23.8806	20.8955	3.29821	0	0	0	0
329	Paro	Bhutan	2.98507	4.47761	4.47761	0	2.98507	47.7612	53.7313	53.7313	14.9254	47.7612	11.4529	698.828	0	100.317	0
330	Chhukha	Bhutan	2.98507	4.47761	4.47761	0	2.98507	47.7612	53.7313	53.7313	14.9254	47.7612	11.4529	0	0	0	0
331	Ha	Bhutan	3.60114	4.78565	4.78565	0	3.60114	46.8371	53.7313	53.1153	14.9254	46.8371	11.0432	0	0	0	0
332	Samtse	Bhutan	4.47015	5.22015	5.22015	0	4.47015	45.5336	53.7313	52.2463	14.9254	45.5336	10.6094	0	0	0	0
333	Thimphu	Bhutan	2.97497	4.4675	4.4574	0	2.97497	47.8117	53.792	53.7819	15.0062	47.8522	11.5127	2052.43	0	804.602	0
334	Tsirang	Bhutan	2.98507	4.47761	4.47761	0	2.98507	47.7612	53.7313	53.7313	14.9254	47.7612	11.4529	0	0	0	0
335	Dagana	Bhutan	2.98507	4.47761	4.47761	0	2.98507	47.7612	53.7313	53.7313	14.9254	47.7612	11.4529	0	0	0	0
336	Punakha	Bhutan	2.98507	4.47761	4.47761	0	2.98507	47.7612	53.7313	53.7313	14.9254	47.7612	11.4529	4650.72	0	2484.58	0
337	Wangdue Phodrang	Bhutan	2.95376	4.4463	4.41499	0	2.95376	47.9178	53.9192	53.8879	15.1759	48.043	11.6383	1427.95	0	145.868	0
338	Sarpang	Bhutan	2.98507	4.47761	4.47761	0	2.98507	47.7612	53.7313	53.7313	14.9254	47.7612	11.4529	0	0	0	0
339	Trongsa	Bhutan	2.98507	4.47761	4.47761	0	2.98507	47.7612	53.7313	53.7313	14.9254	47.7612	11.4529	0	0	0	0
340	Bumthang	Bhutan	2.57954	4.07208	3.92157	0	2.57954	48.2587	54.2518	54.1013	16.512	48.8607	11.8416	0	0	0	0
341	Zhemgang	Bhutan	2.10044	3.59298	3.59298	0	2.10044	46.8766	52.4044	52.4044	16.2523	46.8766	11.2117	0	0	0	0
342	Trashigang	Bhutan	0	1.49254	1.49254	0	0	44.7761	49.2537	49.2537	19.403	44.7761	10.8129	0	0	0	0
343	Monggar	Bhutan	0	1.49254	1.49254	0	0	44.7761	49.2537	49.2537	19.403	44.7761	10.8129	0	0	0	0
344	Pemagatshel	Bhutan	0	1.49254	1.49254	0	0	44.7761	49.2537	49.2537	19.403	44.7761	10.8129	0	0	0	0
345	Lhuentse	Bhutan	0.255639	1.74818	1.70098	0	0.409022	45.3149	50.2979	49.7906	19.1729	45.9639	11.1824	0	0	0	0
346	Samdrup Jongkha	Bhutan	0	1.49254	1.49254	0	0	44.7761	49.2537	49.2537	19.403	44.7761	10.8129	0	0	0	0
347	Gasa	Bhutan	1.88782	3.38035	2.28309	0	1.88782	53.2475	60.3149	59.2176	23.7034	57.6365	11.0891	4309.36	0	1154.63	0
348	Trashi Yangtse	Bhutan	0	1.49254	1.49254	0	0	44.7761	49.2537	49.2537	19.403	44.7761	10.8129	0	0	0	0
349	Bouvet Island	Bouvet Island	0	0	0	0	0	70.1493	74.6269	67.1642	70.1493	77.6119	14.8612	0	0	0	0
350	Central	Botswana	27.3512	10.6525	28.0918	28.2337	27.2679	6.91751	4.13508	6.91751	6.91751	6.91751	-7.69388	0	0	0	0
351	Chobe	Botswana	25.7602	6.27897	28.2701	31.6237	27.3054	6.22624	3.51291	6.33575	6.33575	6.33575	-8.11378	0	0	0	0
352	Gaborone	Botswana	28.3582	14.9254	28.3582	28.3582	26.8657	5.97015	2.98507	5.97015	5.97015	5.97015	-2.45407	0	0	0	0
353	Ghanzi	Botswana	31.7526	18.1777	31.5382	32.7803	31.7577	6.7771	4.22972	6.29939	6.7771	6.7771	-8.19157	0	0	0	0
354	Kgalagadi	Botswana	30.9453	22.1117	30.9107	31.3364	30.7477	5.77253	3.61111	4.88668	5.77253	5.68546	-9.70524	0	0	0	0
355	Kgatleng	Botswana	28.3582	14.9254	28.3582	28.3582	27.7818	6.8863	3.90123	6.8863	6.8863	6.8863	-4.67244	0	0	0	0
356	Kweneng	Botswana	30.597	19.268	30.597	31.514	30.474	5.64068	3.4376	5.50572	5.64068	5.50572	-7.80836	0	0	0	0
357	North-East	Botswana	28.1993	7.42296	28.239	28.239	26.7465	5.93042	4.43789	5.93042	5.93042	5.93042	-6.52065	0	0	0	0
358	North-West	Botswana	27.8345	11.8128	28.8005	31.441	28.5767	5.8209	4.26187	5.8209	5.8209	5.8209	-7.56113	0	0	0	0
359	South-East	Botswana	28.3582	14.9254	28.3582	28.3582	26.8657	5.97015	2.98507	5.97015	5.97015	5.97015	-2.45407	0	0	0	0
360	Southern	Botswana	31.1727	20.3625	31.1727	32.2921	30.8422	5.9968	3.02772	5.8049	5.9968	4.89339	-5.35981	0	0	0	0
361	Brestskaya	Belarus	2.37367	2.30174	2.37367	2.30174	2.37367	46.6043	47.8241	47.3416	41.3715	50.2368	9.41919	201652	0	146017	0
362	Horad Minsk	Belarus	2.98507	2.98507	2.98507	2.98507	2.98507	43.2836	46.2687	46.2687	38.806	46.2687	9.34693	0	0	0	0
363	Homyel'skaya	Belarus	2.17876	1.54891	2.17876	1.90672	2.17876	42.3621	41.0043	43.0973	39.627	43.9747	8.22735	0	0	0	0
364	Hrodzenskaya	Belarus	2.17625	1.84712	2.17625	1.87074	2.17625	52.6502	52.9269	53.3812	45.5577	55.0025	10.8237	953786	0	659862	0
365	Mahilyowskaya	Belarus	1.00721	1.00721	1.15348	1.00721	1.00721	46.0958	44.4238	48.0072	42.2298	47.575	9.09207	0	0	0	0
366	Minskaya	Belarus	2.85402	2.66715	2.90499	2.35408	2.85402	48.5572	50.8239	51.0423	42.6065	50.5084	9.8306	341050	0	183351	0
367	Vitsyebskaya	Belarus	1.56394	1.43035	2.25723	0.826884	1.56394	51.1586	51.9509	53.9962	46.6372	50.9144	11.2967	757512	0	504212	0
368	Belize	Belize	40.2985	37.3134	44.7761	41.791	32.8358	4.47761	4.47761	4.47761	4.47761	4.47761	-5.82282	0	0	0	0
369	Cayo	Belize	40.4573	38.4202	44.5397	40.262	32.3924	6.21714	5.99955	6.21714	5.99955	5.56438	-7.37917	0	0	0	0
370	Corozal	Belize	40.2985	37.3134	44.7761	41.791	32.8358	4.47761	4.47761	4.47761	4.47761	4.47761	-5.82282	0	0	0	0
371	Orange Walk	Belize	39.6423	36.6572	43.9012	40.6974	32.1796	4.69635	4.69635	4.69635	4.69635	4.69635	-6.95143	0	0	0	0
372	Stann Creek	Belize	41.4946	39.7056	45.3742	41.791	33.4339	8.06589	7.46784	8.06589	7.46784	6.27175	-6.30292	0	0	0	0
373	Toledo	Belize	43.2836	43.9358	46.5947	40.1606	33.6762	12.1285	10.962	12.1285	10.962	8.62914	-8.20961	0	0	0	0
374	Alberta	Canada	1.56465	1.79608	1.73235	1.3662	1.79608	59.0732	61.407	60.4092	45.012	60.1347	14.8648	1.91932e+06	0	3.49661e+06	0
375	British Columbia	Canada	0.318403	0.328585	0.357567	0.468009	0.289421	70.3705	67.622	74.9402	70.1771	63.8999	16.1146	1.20252e+06	0	2.14094e+06	0
376	Manitoba	Canada	1.40414	1.52333	1.45376	1.16346	1.48969	59.0034	64.7141	61.5442	46.0371	56.7278	14.1583	58991.7	0	91652.7	0
377	New Brunswick	Canada	0.00918485	0.00306161	0.00918485	0.00918485	0.00918485	67.0999	70.7279	70.0329	58.9667	67.4749	12.8536	749379	0	992682	0
378	Newfoundland and Labrador	Canada	0.679732	0.962155	0.991834	0.52368	0.581123	72.4039	76.3932	77.3678	66.9268	69.7079	15.8037	167221	0	220549	0
379	Nova Scotia	Canada	0.792846	0.44921	0.792846	1.004	0.44921	50.8167	44.654	54.2903	55.0148	51.6157	10.3431	220591	0	279358	0
380	Northwest Territories	Canada	0.714123	0.687753	0.714123	0.592857	0.681401	88.8932	90.8638	90.4914	79.0839	86.6091	25.0366	40134.8	0	63024.8	0
381	Nunavut	Canada	0.0923655	0.0765688	0.0997104	0.0889445	0.0781786	93.2494	94.3273	94.019	88.2557	90.2581	33.1755	18083.1	0	22866.7	0
382	Ontario	Canada	0.348143	0.499442	0.340424	0.29295	0.341195	61.8706	69.0824	64.0124	49.1843	58.2256	14.0469	1.41077e+07	0	1.93445e+07	0
383	Prince Edward Island	Canada	0	0	0	0	0	54.8124	51.8633	58.2575	55.5548	54.7921	10.9901	132855	0	142549	0
384	Quebec	Canada	0	0.035561	0.035561	0	0	82.9689	89.1061	86.5403	72.3702	79.0362	21.0477	7.98759e+06	0	1.13889e+07	0
385	Saskatchewan	Canada	1.27694	1.71329	1.29586	1.02866	1.65595	52.6872	57.276	54.3867	40.5399	52.8942	12.5369	28149.8	0	45155.1	0
386	Yukon Territory	Canada	0.00542303	0.00542303	0.00542303	0.00542303	0.00542303	93.5689	94.874	94.8704	84.5835	91.2948	24.9795	41303.7	0	59350.4	0
387	Cocos Islands	Cocos Islands	22.3881	22.3881	16.4179	22.3881	22.3881	17.9104	16.4179	14.9254	17.9104	17.9104	-5.77882	0	0	0	0
388	Kongo Central	Congo DRC	7.90866	4.39734	3.84135	9.80853	6.89778	35.5474	28.715	27.166	44.0566	30.2819	5.61001	0	0	0	0
389	Bas-UÃ©lÃ©	Congo DRC	0.504671	1.30355	0.424138	0.765596	0	41.4206	55.9046	37.0675	37.4777	25.3989	6.38674	0	0	0	0
390	Ã‰quateur	Congo DRC	2.63204	5.93075	1.12689	6.12776	1.10167	31.9516	40.6957	27.225	41.3214	17.4282	4.73831	0	0	0	0
391	Haut-Katanga	Congo DRC	8.16187	0.434732	9.99368	11.3637	10.1614	28.5014	10.0324	31.5858	40.9487	27.7158	3.1252	0	0	0	0
392	Haut-Lomami	Congo DRC	3.53549	0.165999	5.58864	6.4565	3.96214	39.5209	16.2082	43.6331	55.1161	28.233	8.61584	0	0	0	0
393	Haut-UÃ©lÃ©	Congo DRC	2.17032	3.50483	1.97717	2.63213	0.168569	42.5566	60.6637	40.6883	38.2388	28.6479	8.4164	0	0	0	0
394	Ituri	Congo DRC	1.62125	3.06676	0.705428	3.92565	0.00495037	45.6251	53.7932	43.1103	50.6893	31.8655	10.1973	0	0	0	0
395	KasaÃ¯ Central	Congo DRC	1.24891	0.87088	2.28781	4.26759	0.187617	44.9413	25.1267	42.6955	58.783	19.8846	9.13632	600257	0	1.16448e+06	0
396	KasaÃ¯ Oriental	Congo DRC	2.38152	0.603553	4.76304	6.25558	1.77797	51.3498	22.9916	50.1427	58.8125	26.833	8.96141	615020	0	1.46008e+06	0
397	Kwango	Congo DRC	7.68997	3.99979	6.82737	8.5973	7.26762	30.2785	22.4364	27.4061	43.5968	18.7569	4.7604	0	0	0	0
398	Kwilu	Congo DRC	5.08221	4.12244	3.5358	10.0447	3.73334	29.0107	24.2338	23.9844	44.5047	18.2297	4.83442	0	0	0	0
399	Kinshasa	Congo DRC	6.70361	2.98507	3.73561	8.93815	6.71215	29.0746	27.5991	23.8635	39.5394	21.6119	4.9751	0	0	0	0
400	KasaÃ¯	Congo DRC	2.76015	2.01629	1.4588	7.50606	0.443423	35.8354	26.019	32.3538	54.5539	18.3699	6.1965	0	0	0	0
401	Lomami	Congo DRC	2.96401	0.28286	4.48363	6.66827	2.61796	47.3399	25.2949	47.7732	58.2782	29.3302	10.0038	447861	0	1.28185e+06	0
402	Lualaba	Congo DRC	4.40016	0	7.10695	10.3427	3.74513	26.3432	11.876	30.3995	45.3734	21.9299	4.56787	0	0	0	0
403	Maniema	Congo DRC	3.17888	0.234074	3.11218	4.56696	2.61886	49.8653	46.5153	46.3052	63.5612	31.2489	10.2608	1.24776e+06	0	2.8168e+06	0
404	Mai-Ndombe	Congo DRC	3.94929	4.43764	2.34185	11.2896	2.78898	29.6097	32.4736	24.1329	43.075	16.4192	4.28217	0	0	0	0
405	Mongala	Congo DRC	0.344651	3.03919	0	1.18776	0	35.5959	49.7436	31.9642	38.1452	20.3857	6.34989	0	0	0	0
406	Nord-Kivu	Congo DRC	2.29704	1.1106	2.1589	3.40494	1.15394	47.642	50.4808	45.2447	61.7304	31.0182	9.98136	1.07446e+06	0	1.28053e+06	0
407	Nord-Ubangi	Congo DRC	0.711012	4.74791	0.508285	0.508285	0	38.5415	55.3796	35.2362	32.6067	25.4818	7.9379	0	0	0	0
408	Sankuru	Congo DRC	0.46886	0.0125029	0.0750176	4.34789	0.0375088	39.5436	36.979	34.9129	55.4724	23.357	7.03961	0	0	0	0
409	Sud-Kivu	Congo DRC	3.46456	0.00491775	5.07758	5.58165	3.72274	45.499	35.3832	45.9318	61.1178	28.6139	8.7316	71474.2	0	87691.6	0
410	Sud-Ubangi	Congo DRC	1.60284	4.18846	0.819475	1.60284	0	33.7039	53.2056	31.9314	32.488	19.1624	6.69195	0	0	0	0
411	Tanganyika	Congo DRC	2.19235	0.263034	3.57509	5.00247	2.7703	46.3169	23.3075	47.6333	57.964	36.5014	9.64898	33521.4	0	39494.9	0
412	Tshopo	Congo DRC	0.807269	1.51155	0.490382	2.81316	0.221029	42.3242	54.1758	38.7394	51.4688	28.6355	8.25489	64081.3	0	58858.2	0
413	Tshuapa	Congo DRC	0.607053	3.42602	0.0334596	4.6246	0.0334596	36.4244	42.146	31.1186	46.6403	21.6711	5.69438	0	0	0	0
414	Ouham	Central African Republic	2.23271	7.45964	4.70606	0.813281	1.42857	53.4755	68.9979	58.0201	34.7061	43.0643	11.9733	515055	0	840100	0
415	Bamingui-Bangoran	Central African Republic	2.99317	4.87436	3.26307	0.218618	0.798899	57.796	68.1061	59.742	33.6536	52.7273	13.5123	64788.5	0	92466.9	0
416	Bangui	Central African Republic	0	4.47761	0	0	0	43.2836	61.194	44.7761	31.3433	29.8507	7.80947	0	0	0	0
417	Basse-Kotto	Central African Republic	1.49254	7.50884	1.12522	0.977606	0	40.1341	57.5758	36.3652	30.8314	28.7057	8.34166	0	0	0	0
418	Haute-Kotto	Central African Republic	0.105683	4.5425	0.113099	0	0	52.2815	70.0677	55.1256	32.1813	43.9195	9.83269	115381	0	170752	0
419	Haut-Mbomou	Central African Republic	1.21625	4.13866	0.64088	0.0199385	0.595306	45.2148	62.1796	45.6192	32.0183	34.6103	8.1531	356.652	0	0.0250081	0
420	MambÃ©rÃ©-KadÃ©Ã¯	Central African Republic	3.00308	7.46161	2.24781	0.758485	0.757413	46.2993	66.4363	44.7866	29.8932	26.1241	8.39007	0	0	0	0
421	Nana-GrÃ©bizi	Central African Republic	2.70303	7.05051	6.50854	0.401762	1.20529	53.8992	68.2686	58.2451	33.371	43.1766	11.9754	157842	0	249104	0
422	KÃ©mo-Gribingui	Central African Republic	1.10136	6.79711	4.89903	0.116788	0	50.5524	66.6808	54.4374	32.1408	37.4234	10.561	80721.5	0	117051	0
423	Lobaye	Central African Republic	1.24419	6.33868	1.08024	0.384857	0	41.979	61.986	42.0564	28.7868	25.4624	8.0414	0	0	0	0
424	Mbomou	Central African Republic	0.532293	4.13765	0	0	0	46.0167	63.8447	42.3134	33.3079	33.3668	9.19439	0	0	0	0
425	Ombella-Mpoko	Central African Republic	0.642176	5.76196	0.979161	0.114826	0.114826	44.6465	63.3895	46.1783	30.4427	29.9992	8.21544	369.688	0	0	0
426	Nana-MambÃ©rÃ©	Central African Republic	2.48235	9.715	1.98744	1.32054	1.32054	47.9647	63.7858	48.701	30.0452	34.1244	9.79339	0	0	0	0
427	Ouham-PendÃ©	Central African Republic	1.50746	9.13433	1.70149	1.38806	1.50746	50.9254	66.9502	54.7214	33.3831	41.3284	10.8449	469382	0	779308	0
428	Sangha-MbaÃ©rÃ©	Central African Republic	2.969	6.39744	1.82619	4.33856	0.845841	40.9103	55.0398	34.0667	33.7826	19.0183	7.32739	0	0	0	0
429	Ouaka	Central African Republic	1.38293	7.59486	3.44928	0.315915	0	49.0023	66.3067	49.6792	31.2982	37.5713	9.95383	52106.1	0	58356.2	0
430	Vakaga	Central African Republic	1.39146	4.47087	1.54307	0.0673832	1.32408	61.8847	69.691	62.9797	40.5242	58.3168	19.7448	82003.4	0	133212	0
431	Bouenza	Congo	5.93316	4.15827	2.921	7.86591	4.74643	39.2628	30.8963	28.2238	49.9966	35.1348	6.34504	0	0	0	0
432	Pool	Congo	6.63146	3.26521	2.32377	9.80941	5.82778	34.0069	33.6992	27.5454	45.4971	25.4237	5.58728	0	0	0	0
433	Sangha	Congo	4.05038	6.10886	3.00727	5.59285	3.80625	34.689	44.3322	30.1448	37.9071	18.4764	4.69535	0	0	0	0
434	Plateaux	Congo	5.30083	3.59454	2.31154	8.67741	4.84479	32.3919	35.6712	26.6641	45.4698	21.2908	3.94553	0	0	0	0
435	Cuvette-Ouest	Congo	5.89954	5.94685	3.70353	7.42679	5.89954	33.6584	39.1369	26.9662	40.2291	16.6518	5.34866	0	0	0	0
436	Pointeâ€Noire	Congo	5.97015	4.47761	2.98507	8.95522	7.46269	41.791	34.3284	32.8358	52.2388	43.2836	7.27554	0	0	0	0
437	LÃ©koumou	Congo	3.34397	3.11522	2.88647	7.46269	4.47761	37.3765	37.9265	28.3582	51.9115	28.9419	6.14939	0	0	0	0
438	Kouilou	Congo	5.97015	4.47761	3.09165	8.5723	6.59027	41.4081	33.8191	31.7936	51.8559	41.1124	6.23589	0	0	0	0
439	Likouala	Congo	2.54666	4.61896	1.54524	4.8777	0.721114	33.2191	45.0396	28.5571	35.7035	16.8995	4.32885	0	0	0	0
440	Cuvette	Congo	4.85372	4.18465	2.96528	9.38675	4.09755	30.0804	36.1257	25.5869	40.5479	15.729	3.89815	0	0	0	0
441	Niari	Congo	4.36101	3.66721	3.36987	7.87663	4.90905	39.08	38.2579	29.9848	51.9298	31.7806	6.45646	0	0	0	0
442	Brazzaville	Congo	8.95522	2.98507	2.98507	11.9403	7.46269	34.3284	29.8507	26.8657	41.791	26.8657	4.18986	0	0	0	0
443	Aargau	Switzerland	5.97015	4.47761	4.47761	5.97015	5.97015	14.9254	13.4328	14.9254	14.9254	16.4179	3.29969	0	0	0	0
444	Appenzell Innerrhoden	Switzerland	4.47761	4.47761	4.47761	4.47761	5.97015	20.8955	22.3881	19.403	19.403	19.403	4.80503	0	0	0	0
445	Appenzell Ausserrhoden	Switzerland	4.47761	4.47761	4.47761	4.47761	5.97015	20.8955	22.3881	19.403	19.403	19.403	4.80503	0	0	0	0
446	Bern	Switzerland	7.0903	5.59927	5.97316	7.46419	7.09181	15.3053	14.1896	14.9299	15.3038	15.6731	2.71672	0	0	0	0
447	Basel-Landschaft	Switzerland	5.97015	4.47761	4.47761	5.97015	5.97015	14.9254	13.4328	14.9254	14.9254	16.4179	3.29969	0	0	0	0
448	Basel-Stadt	Switzerland	5.97015	4.47761	4.47761	5.97015	5.97015	14.9254	13.4328	14.9254	14.9254	16.4179	3.29969	0	0	0	0
449	Freiburg	Switzerland	7.13998	5.64744	6.03738	7.52992	7.13998	15.3153	14.2127	14.9254	15.3153	15.638	2.6739	0	0	0	0
450	GenÃ¨ve	Switzerland	13.4328	10.4478	13.4328	14.9254	14.9254	11.9403	11.9403	10.4478	11.9403	11.9403	0.344782	0	0	0	0
451	Glarus	Switzerland	4.47761	4.47761	4.47761	4.47761	5.97015	20.8955	22.3881	19.403	19.403	19.403	4.80503	0	0	0	0
452	GraubÃ¼nden	Switzerland	7.33878	7.33878	7.2323	6.75783	7.60652	20.1377	20.8943	19.3737	18.8656	18.8992	4.48692	0	0	0	0
453	Jura	Switzerland	5.97015	4.47761	4.47761	5.97015	5.97015	14.9254	13.4328	14.9254	14.9254	16.4179	3.29969	0	0	0	0
454	Luzern	Switzerland	5.94365	4.47761	4.47761	5.94365	5.97015	15.0314	13.5918	15.0049	15.0049	16.4709	3.38427	0	0	0	0
455	NeuchÃ¢tel	Switzerland	6.34757	4.66632	4.85504	6.34757	6.34757	14.9254	13.4328	14.7367	14.7367	16.2292	2.9306	0	0	0	0
456	Nidwalden	Switzerland	5.50969	4.47761	4.47761	5.50969	5.97015	16.7672	16.1956	16.3068	16.3068	17.3388	4.18198	0	0	0	0
457	Obwalden	Switzerland	5.85534	4.47761	4.47761	5.85534	5.97015	15.3846	14.1217	15.2698	15.2698	16.6475	3.66618	0	0	0	0
458	Sankt Gallen	Switzerland	4.47761	4.47761	4.47761	4.47761	5.97015	20.8955	22.3881	19.403	19.403	19.403	4.80503	0	0	0	0
459	Schaffhausen	Switzerland	4.53731	4.47761	4.47761	4.53731	5.97015	20.6567	22.0299	19.2239	19.2239	19.2836	4.83893	0	0	0	0
460	Solothurn	Switzerland	5.97015	4.47761	4.47761	5.97015	5.97015	14.9254	13.4328	14.9254	14.9254	16.4179	3.29969	0	0	0	0
461	Schwyz	Switzerland	4.49187	4.47761	4.47761	4.49187	5.97015	20.8385	22.3025	19.3602	19.3602	19.3745	4.81313	0	0	0	0
462	Thurgau	Switzerland	4.47761	4.47761	4.47761	4.47761	5.97015	20.8955	22.3881	19.403	19.403	19.403	4.80503	0	0	0	0
463	Ticino	Switzerland	11.9246	11.9167	11.9246	10.4493	10.443	17.9057	16.4242	17.8963	17.9042	16.4053	3.16492	0	0	0	0
464	Uri	Switzerland	5.31509	5.27363	5.29022	5.18242	6.46766	20.4478	21.5755	19.1294	19.1459	18.9884	4.36714	0	0	0	0
465	Vaud	Switzerland	9.92701	7.84402	9.35979	10.8523	10.3247	14.6575	14.0903	13.5394	14.4648	13.9768	1.37534	0	0	0	0
466	Wallis	Switzerland	10.4375	8.94753	10.4332	11.9206	10.4349	16.4162	16.4094	14.9305	16.4162	13.4465	3.15701	0	0	0	0
467	Zug	Switzerland	4.65529	4.47761	4.47761	4.65529	5.97015	20.1848	21.322	18.8699	18.8699	19.0476	4.66985	0	0	0	0
468	ZÃ¼rich	Switzerland	4.57897	4.47761	4.47761	4.57897	5.97015	20.4901	21.7799	19.0989	19.0989	19.2003	4.86259	0	0	0	0
469	Abidjan	CÃ´te d'Ivoire	20.8369	25.3536	20.8564	5.9506	20.8369	28.3191	31.3107	28.3256	16.3853	26.8331	0.462035	0	0	0	0
470	Bas-Sassandra	CÃ´te d'Ivoire	11.2169	16.5351	12.9746	2.68233	12.246	30.7421	36.4878	32.1771	17.5594	28.9004	3.40888	0	0	0	0
471	ComoÃ©	CÃ´te d'Ivoire	11.9427	22.4286	14.932	2.94921	11.9016	22.3517	26.3358	23.345	11.3674	21.8544	1.71743	0	0	0	0
472	DenguÃ©lÃ©	CÃ´te d'Ivoire	16.3954	22.7443	19.3805	2.60631	16.3954	39.1847	44.4199	42.9273	14.1678	37.6922	3.23747	0	0	0	0
473	GÃ´h-Djiboua	CÃ´te d'Ivoire	8.1311	12.8248	6.85466	4.04542	8.77939	26.2375	34.5445	27.7301	12.5886	22.4082	2.5591	0	0	0	0
474	Lacs	CÃ´te d'Ivoire	7.56167	17.434	10.2132	3.22699	7.56167	24.5012	30.9309	26.2969	10.6897	22.8523	2.17922	0	0	0	0
475	Lagunes	CÃ´te d'Ivoire	10.627	20.7492	13.1539	2.4978	11.1589	22.832	27.7326	24.1272	11.2415	22.0145	1.85148	0	0	0	0
476	Montagnes	CÃ´te d'Ivoire	10.7958	12.6169	11.5203	2.62327	9.66427	35.7506	44.4206	40.6029	16.4882	29.7576	4.5172	0	0	0	0
477	Sassandra-MarahouÃ©	CÃ´te d'Ivoire	8.1871	12.0211	7.97335	3.9936	7.77905	30.0512	39.2207	33.2305	13.7407	25.1698	2.74939	0	0	0	0
478	Savanes	CÃ´te d'Ivoire	14.4466	22.8507	16.7961	4.86784	14.4466	40.7169	47.7894	44.2008	16.5949	38.9629	4.89573	0	0	0	0
479	VallÃ©e du Bandama	CÃ´te d'Ivoire	10.277	18.0316	13.4604	5.88754	10.277	34.813	45.2938	39.6982	13.3943	32.1914	6.22812	0	0	0	0
480	Woroba	CÃ´te d'Ivoire	11.2904	18.7531	14.2755	3.44221	11.2904	37.6989	47.1113	43.6691	12.5902	35.5565	5.38569	0	0	0	0
481	Yamoussoukro	CÃ´te d'Ivoire	5.97015	10.4478	4.47761	4.47761	5.97015	25.3731	34.3284	26.8657	11.9403	20.8955	2.58154	0	0	0	0
482	Zanzan	CÃ´te d'Ivoire	10.6395	19.1403	14.7586	5.51989	10.4936	38.6059	45.1055	40.9072	15.9676	36.909	4.82655	0	0	0	0
483	Cook Islands	Cook Islands	16.4179	14.6269	14.9254	16.8657	16.7164	17.0149	15.5224	15.8209	18.806	17.1642	1.02156	0	0	0	0
484	AisÃ©n del General Carlos IbaÃ±ez del Campo	Chile	29.6079	33.2262	28.4807	22.7827	30.2579	3.6675	4.07569	3.29384	3.34199	3.75018	-5.35129	0	1992.89	0	671.84
485	Antofagasta	Chile	24.2856	19.207	24.3175	24.3494	24.2856	16.3908	14.6585	16.3908	16.3908	16.3908	-8.40936	0	0	0	0
486	Arica y Parinacota	Chile	24.0888	13.4567	23.1666	24.9864	24.0888	18.0618	14.774	17.1642	18.0787	18.0618	-3.73039	0	0	0	0
487	AraucanÃ­a	Chile	75.4413	79.2015	75.676	45.7523	76.2723	2.98507	2.98507	2.98507	2.98507	2.98507	-17.7862	0	1.12826e+06	0	836185
488	Atacama	Chile	32.4348	29.9029	32.4348	29.4875	32.4438	11.6652	11.1635	11.6652	11.6742	11.6742	-11.6249	0	0	0	0
489	BÃ­o-BÃ­o	Chile	73.79	76.2559	73.3714	48.3951	74.1369	2.98507	2.98507	2.98507	2.98507	2.98507	-19.3645	0	2.08997e+06	0	1.6169e+06
490	Coquimbo	Chile	51.3228	51.054	51.3298	43.0855	51.3228	7.82344	7.68551	7.82344	7.7138	7.82344	-20.2159	0	456611	0	384929
491	Libertador General Bernardo O'Higgins	Chile	62.0446	61.7777	62.178	43.442	62.0446	3.51871	3.51871	3.51871	3.65212	3.65212	-22.5393	0	996235	0	703696
492	Los Lagos	Chile	64.1242	73.4039	65.16	43.7204	67.4812	2.98507	2.98507	2.98507	2.98507	2.98507	-14.3778	0	980338	0	1.03131e+06
493	Los RÃ­os	Chile	74.4572	78.2734	75.9497	48.8382	75.5342	2.98507	2.98507	2.98507	2.98507	2.98507	-16.516	0	413950	0	428166
494	Magallanes	Chile	1.32637	1.1602	1.17207	1.54001	1.61716	22.1714	15.9491	20.9163	27.7648	24.4533	4.30763	0	0	0	0
495	Maule	Chile	69.1815	70.145	68.3728	49.9376	69.1815	2.98507	2.98507	2.98507	2.98507	2.98507	-21.1659	0	1.14131e+06	0	815460
496	RegiÃ³n Metropolitana de Santiago	Chile	56.0161	55.3711	56.4196	40.4175	56.0161	5.22204	5.22204	5.22204	5.46364	5.46364	-17.4631	0	8.82443e+06	0	6.59951e+06
497	TarapacÃ¡	Chile	29.7058	20.6387	29.706	29.706	29.706	16.7108	15.2168	16.7111	16.7117	16.7111	-7.57726	0	0	0	0
498	ValparaÃ­so	Chile	57.4445	57.3717	57.6265	43.32	57.5537	5.20568	5.20568	5.13287	5.16928	5.20568	-18.5468	0	1.83253e+06	0	1.57894e+06
499	Adamaoua	Cameroon	2.65284	11.3992	2.67046	1.26098	1.85749	44.3029	55.3271	46.9155	26.6542	39.3949	8.49412	15255.8	0	20750.9	0
500	Centre	Cameroon	4.03009	9.1497	3.43494	2.29387	2.02441	37.4118	60.0834	37.4306	28.2903	27.9716	7.52819	0	0	0	0
501	Far North	Cameroon	8.67883	9.4251	7.94177	1.26681	8.68343	57.2231	60.4293	58.7065	40.1833	56.4815	17.127	4.83872e+06	0	5.95855e+06	0
502	East	Cameroon	4.21638	7.95286	2.84125	3.55303	2.94838	42.2328	58.57	38.8779	35.184	26.2508	7.09238	0	0	0	0
503	Littoral	Cameroon	6.27366	8.30906	4.11956	2.98507	4.04929	42.1975	65.5985	42.4237	29.8918	31.5919	9.38549	0	0	0	0
504	North	Cameroon	4.60875	10.1259	4.05798	1.47585	4.60875	50.5555	59.9924	56.2062	31.2646	50.5269	9.94215	2.15318e+06	0	2.75324e+06	0
505	North-West	Cameroon	5.97015	16.0847	5.97015	1.21714	2.70967	41.8488	55.0062	44.2253	23.8806	33.4444	7.48272	0	0	0	0
506	West	Cameroon	5.59678	11.3113	5.04758	1.93928	2.78385	38.1958	59.5547	39.9367	26.2749	29.6431	7.7146	0	0	0	0
507	South	Cameroon	2.87304	6.41626	1.17244	3.46726	2.07075	37.4854	55.59	33.9061	34.4244	25.367	7.48805	0	0	0	0
508	South-West	Cameroon	6.94848	9.51951	4.99182	2.98507	4.47761	45.2903	66.0857	45.8045	27.7939	33.35	9.28351	0	0	0	0
509	Beijing	China	0	0	0	0	0	72.9348	72.9389	72.9389	47.5244	72.9389	21.7501	2.82932e+07	0	1.44897e+07	0
510	Tianjin	China	0	0	0	0	0	72.5558	72.5558	72.5558	48.9583	72.5558	20.5319	1.65828e+07	0	9.57075e+06	0
511	Hebei	China	0.130102	0.130102	0.130102	0	0.130102	70.2747	70.6961	70.4055	46.0586	70.3579	20.459	7.78664e+07	0	3.65045e+07	0
512	Shanxi	China	0	0	0	0	0	65.8148	66.321	64.7336	46.1762	64.3329	20.4589	3.95093e+07	0	2.23443e+07	0
513	Nei Mongol	China	0.392965	0.478761	0.465811	0	0.45974	68.8299	69.7352	68.9323	47.7142	69.1318	21.9776	2.6812e+07	0	1.62634e+07	0
514	Liaoning	China	0.177526	0.213689	0.213689	0	0.213689	77.0136	78.7494	77.8618	50.6345	78.4305	23.1877	4.53356e+07	0	2.48425e+07	0
515	Jilin	China	0.224497	0.46133	0.384853	0	0.46133	76.6325	80.56	78.1251	44.5368	79.028	19.0182	2.80786e+07	0	1.59133e+07	0
516	Heilongjiang	China	0.0477154	0.374089	0.304424	0	0.31015	74.3854	76.6977	74.8693	42.6108	75.8293	17.844	4.03673e+07	0	1.98837e+07	0
517	Shanghai	China	2.88434	2.88434	2.77876	2.8795	2.88434	31.0169	33.7957	24.9073	26.4192	32.5094	8.11632	0	0	0	0
518	Jiangsu	China	0.498853	0.498853	0.242722	0.316477	0.498853	54.2329	55.5591	48.6221	43.7275	55.8246	13.5714	2.89229e+07	0	1.68003e+07	0
519	Zhejiang	China	2.30049	2.46316	1.80297	1.60234	2.46316	34.529	36.9149	23.3451	27.8024	37.2172	7.69191	0	0	0	0
520	Anhui	China	0.771291	0.771291	0.40429	0.40429	0.771291	50.3116	53.1936	42.0678	39.8883	53.2338	13.3806	3.40972e+07	0	1.53011e+07	0
521	Fujian	China	2.5058	3.148	1.09175	1.09651	3.148	33.44	35.3309	25.5658	22.3417	35.3143	7.68579	0	0	0	0
522	Jiangxi	China	2.03217	2.37457	0.105024	0.263841	2.37457	44.368	49.141	32.1433	36.1104	49.5799	9.8197	0	0	0	0
523	Shandong	China	0	0	0	0	0	73.0735	74.3263	71.245	57.4019	74.3382	22.6652	9.90537e+07	0	4.89665e+07	0
524	Henan	China	0.00322711	0.00322711	0	0	0.00322711	62.3259	64.3598	58.3171	50.522	63.4409	18.4233	9.77967e+07	0	4.63903e+07	0
525	Hubei	China	0.299401	0.404415	0.0789466	0.0513898	0.404415	50.8684	55.6953	44.5192	42.1783	54.8388	13.3473	1.85181e+07	0	8.32173e+06	0
526	Hunan	China	2.94209	4.88131	1.12243	0.804707	4.88131	49.955	53.99	40.6774	39.9606	54.2378	11.9778	4.66665e+07	0	2.231e+07	0
527	Guangdong	China	2.36236	3.12675	1.28497	0.349247	2.82034	40.4632	42.5027	37.5638	21.8708	42.0876	10.3244	0	0	0	0
528	Guangxi	China	1.61004	2.03255	1.05503	0.140003	2.00005	45.7986	49.4762	43.4011	23.9856	49.2087	10.9121	0	0	0	0
529	Hainan	China	2.32765	2.32765	2.32765	0.159915	0	24.5203	28.838	28.838	13.7882	22.2815	5.89574	0	0	0	0
530	Chongqing	China	1.89011	2.38541	1.26891	1.28216	2.10711	52.0897	55.9312	46.0765	38.1152	53.072	11.7957	1.3692e+07	0	6.33734e+06	0
531	Sichuan	China	1.81782	3.15887	1.96578	0.422749	1.93877	56.3958	65.1209	56.2784	34.5679	55.8733	12.0137	4.37632e+07	0	2.39577e+07	0
532	Guizhou	China	3.57018	5.25122	2.91163	1.66962	4.89379	45.3735	50.6687	42.9849	32.0173	49.7654	9.6014	2.20399e+06	0	1.10737e+06	0
533	Yunnan	China	4.20232	6.07283	5.24546	0.352673	5.14129	42.6125	48.282	44.9859	19.653	45.105	9.17221	890674	0	412008	0
534	Shaanxi	China	0.00506804	0.0101361	0.00506804	0	0.00506804	56.1412	59.9701	54.2204	44.4923	52.3047	15.7369	3.73178e+07	0	1.98233e+07	0
535	Gansu	China	0.119457	0.397294	0.119457	0.0644261	0.371792	68.9762	73.1974	68.3171	55.589	68.1614	22.2807	2.60451e+07	0	1.66174e+07	0
536	Qinghai	China	0.411784	0.535034	0.411784	0.305632	0.514373	76.7064	82.465	74.9033	56.6893	78.4034	21.6172	6.65914e+06	0	4.76546e+06	0
537	Ningxia	China	0	0	0	0	0	61.6456	62.7223	62.0385	50.4886	58.0406	20.8444	7.16585e+06	0	4.85041e+06	0
538	Xinjiang	China	2.09008	2.18331	1.66508	1.7885	2.35971	68.1346	69.972	62.4681	64.1362	69.7627	25.7933	2.13414e+07	0	1.36322e+07	0
539	Taiwan	China	4.72363	4.72363	4.23159	2.75545	3.70674	23.4214	23.4214	22.6341	14.1545	21.3056	3.17732	0	0	0	0
540	Hong Kong	China	2.15763	2.98507	1.33019	0	1.65488	37.6381	40.6232	38.806	20.0681	38.6279	9.23204	0	0	0	0
541	Macao	China	2.98507	2.98507	2.98507	0	0	34.3284	37.3134	38.806	20.8955	32.8358	9.29441	0	0	0	0
542	Xizang Zizhiqu	China	1.15448	1.75071	1.33276	0.463252	1.41168	65.6458	71.1215	66.2031	47.8664	67.6781	19.3922	3.0694e+06	0	1.73844e+06	0
543	Amazonas	Colombia	12.0405	12.4206	7.12676	16.0967	11.9315	17.3358	20.1485	11.3509	22.0448	15.2466	0.871381	0	0	0	0
544	Antioquia	Colombia	10.3708	17.5873	11.53	5.08283	5.8727	31.1176	42.386	32.2691	23.3369	24.791	4.1758	0	0	0	0
545	Arauca	Colombia	24.3859	32.9843	28.0969	10.3877	22.1268	17.3857	22.9125	17.769	7.31419	12.2971	-2.82854	0	0	0	0
546	AtlÃ¡ntico	Colombia	29.8507	31.3433	31.3433	28.3582	25.3731	16.4179	16.4179	16.4179	10.4478	13.4328	-2.99357	0	0	0	0
547	BolÃ­var	Colombia	20.7571	25.5477	22.7672	12.9754	15.7439	20.9376	30.1156	22.6107	16.3156	17.6396	1.11119	0	0	0	0
548	BoyacÃ¡	Colombia	16.2481	22.8337	15.6893	9.97383	11.7705	25.6985	33.3876	25.8683	15.6681	15.2295	1.4394	0	0	0	0
549	Caldas	Colombia	16.9323	19.5986	15.8311	15.0486	14.853	28.3582	38.6103	27.0613	24.9819	25.1775	4.64777	0	0	0	0
550	CaquetÃ¡	Colombia	9.68985	12.9795	6.89828	9.2007	7.2638	26.2565	31.5708	20.917	27.4641	25.1922	2.77595	0	0	0	0
551	Casanare	Colombia	16.7651	23.9951	18.3829	9.15566	14.3276	20.4481	30.6954	20.7738	10.0648	14.9433	-0.358429	0	0	0	0
552	Cauca	Colombia	6.9414	8.75768	6.65057	8.12116	4.83428	34.7234	41.6703	33.6095	41.1435	29.302	6.96979	0	0	0	0
553	Cesar	Colombia	35.7841	41.2153	40.2589	23.8534	27.0594	11.6361	18.6703	14.0836	11.0958	10.5637	-6.96274	0	0	0	0
554	ChocÃ³	Colombia	5.37782	6.52901	5.52841	2.98507	4.28686	40.6164	54.0124	40.8975	31.872	31.4336	7.72038	0	0	0	0
555	CÃ³rdoba	Colombia	15.2606	20.5224	16.7215	5.17329	9.99241	29.0982	39.9507	31.4634	21.6608	23.1596	3.575	0	0	0	0
556	Cundinamarca	Colombia	16.3222	20.1182	13.6096	13.3992	13.3466	25.7077	36.7655	24.2678	19.967	20.0196	2.2061	0	0	0	0
557	Distrito Capital de BogotÃ¡	Colombia	17.4181	19.6184	15.4793	15.5101	15.4793	27.4658	38.1289	25.9732	23.6652	23.6344	3.05948	0	0	0	0
558	GuainÃ­a	Colombia	14.0662	19.3846	10.9407	9.8443	11.9541	16.3281	23.3877	13.1219	13.8912	14.1008	0.545272	0	0	0	0
559	Guaviare	Colombia	7.68285	12.089	6.6335	6.54486	6.55916	25.3045	34.7515	17.6931	21.5417	20.2751	1.70776	0	0	0	0
560	Huila	Colombia	10.775	16.6574	8.4923	11.2379	7.95754	27.7357	37.0421	26.1074	30.5691	25.3412	4.64597	0	0	0	0
561	La Guajira	Colombia	49.2461	51.6491	51.162	43.793	42.2368	9.76839	12.2676	11.2934	9.31374	9.31374	-18.5259	0	371620	0	281329
562	Magdalena	Colombia	32.6466	35.4355	34.924	28.0078	26.4803	14.8553	17.1256	15.7102	10.651	12.613	-5.11696	0	0	0	0
563	Meta	Colombia	11.0545	16.7288	10.1968	9.29605	9.00766	25.405	35.2404	21.7925	19.7813	19.4723	2.18293	0	0	0	0
564	NariÃ±o	Colombia	8.43987	9.87789	8.96128	12.118	5.87746	38.4271	44.8737	35.9279	42.5584	32.9525	6.63305	0	0	0	0
565	Norte de Santander	Colombia	21.5692	26.3815	25.5009	10.4323	18.3266	18.6016	26.6916	20.0787	15.1211	13.6749	-0.263897	0	0	0	0
566	Putumayo	Colombia	11.1644	13.9062	9.41548	14.4585	7.48899	28.6146	32.06	22.73	33.5591	27.2667	4.71054	0	0	0	0
567	QuindÃ­o	Colombia	17.9104	19.403	16.4179	16.4179	16.4179	28.3582	38.806	26.8657	25.3731	25.3731	4.88785	0	0	0	0
568	Risaralda	Colombia	11.6937	12.4955	10.8919	10.2012	10.2012	35.2657	45.0227	33.0824	31.5899	30.2084	6.5341	0	0	0	0
569	Santander	Colombia	17.4337	23.7829	19.1587	9.95247	12.9072	27.4283	32.7499	28.7558	16.9621	15.7997	1.00014	0	0	0	0
570	San AndrÃ©s	Colombia	39.5522	40.2985	40.2985	36.9403	33.5821	12.3134	13.4328	13.4328	10.8209	10.8209	-4.93499	0	0	0	0
571	Sucre	Colombia	20.6915	25.2371	22.1841	13.0928	15.1962	21.5064	31.6833	23.5417	16.5539	18.5213	0.646703	0	0	0	0
572	Tolima	Colombia	15.7362	18.9157	13.8829	14.7263	13.8219	27.8193	38.1452	26.3876	26.4649	25.1341	3.26775	0	0	0	0
573	Valle del Cauca	Colombia	6.17575	6.9601	6.06153	5.35334	4.68322	38.7907	47.1901	37.2601	39.1182	32.3408	6.15603	0	0	0	0
574	VaupÃ©s	Colombia	7.20233	12.1492	4.72586	7.37489	7.17508	19.5937	29.3058	10.4235	18.7733	18.2889	2.55672	0	0	0	0
575	Vichada	Colombia	18.1387	23.3771	19.4758	11.5664	16.7028	18.5078	27.5537	18.5434	9.68207	14.2131	0.30519	0	0	0	0
576	Alajuela	Costa Rica	34.4659	37.3822	37.3822	22.5944	25.4763	14.8222	17.8073	17.8073	10.4134	14.7878	-4.82498	0	0	0	0
577	Cartago	Costa Rica	33.4577	36.6915	36.5672	21.6418	24.8756	15.1741	18.2836	18.2836	10.6965	14.9254	-4.23678	0	0	0	0
578	Guanacaste	Costa Rica	38.2103	39.2622	39.2622	28.2187	28.29	12.0271	15.006	15.006	9.4765	11.0527	-6.71537	0	0	0	0
579	Heredia	Costa Rica	34.3284	37.3134	37.3134	22.3881	25.3731	14.9254	17.9104	17.9104	10.4478	14.9254	-4.71629	0	0	0	0
580	LimÃ³n	Costa Rica	27.6814	32.2835	31.3852	16.6992	21.3612	17.2006	20.9643	20.9643	12.4238	15.1647	-1.27198	0	0	0	0
581	Puntarenas	Costa Rica	21.8589	23.5685	22.863	12.5237	15.2103	24.7083	28.1411	28.1275	15.3053	19.6201	-0.152222	0	0	0	0
582	San JosÃ©	Costa Rica	32.096	34.6752	34.6752	20.9675	23.7496	16.5489	20.3458	20.3458	11.0566	15.9401	-3.62381	0	0	0	0
583	Artemisa	Cuba	10.4478	10.4478	11.9403	8.95522	7.46269	11.9403	11.9403	11.9403	10.4478	10.4478	-0.57503	0	0	0	0
584	Pinar del RÃ­o	Cuba	9.94403	10.6856	14.1651	10.9422	8.65272	8.18763	8.87393	9.43297	7.82982	6.52918	-2.01109	0	0	0	0
585	La Habana	Cuba	10.4478	10.4478	11.9403	8.95522	7.46269	11.9403	11.9403	11.9403	10.4478	10.4478	-0.57503	0	0	0	0
586	Matanzas	Cuba	12.3326	11.774	13.1038	11.1154	6.95429	13.5418	13.8171	13.8171	12.2201	12.1076	0.570217	0	0	0	0
587	Villa Clara	Cuba	12.8783	12.9061	13.929	12.4364	7.08747	13.765	14.0603	14.0603	12.3565	12.647	0.766967	0	0	0	0
588	Cienfuegos	Cuba	14.1983	14.9639	15.3274	13.8348	9.35723	17.5854	18.7145	18.7145	14.1983	14.1983	-0.801699	0	0	0	0
589	Sancti SpÃ­ritus	Cuba	19.4943	21.0401	22.2089	20.7164	12.6524	16.9323	17.2294	17.2294	12.5079	13.7033	-1.6151	0	0	0	0
590	Ciego de Ãvila	Cuba	20.093	21.7862	23.1784	21.6858	12.7306	16.117	16.117	16.117	11.84	13.3325	-2.06636	0	0	0	0
591	CamagÃ¼ey	Cuba	22.1301	24.2399	25.7324	23.6226	14.0501	13.3315	13.3315	13.3315	10.0884	10.9637	-1.30345	0	0	0	0
592	Las Tunas	Cuba	23.8713	26.8526	28.3442	25.361	14.9179	8.97857	8.97951	8.97857	7.4795	7.4823	-1.37908	0	0	0	0
593	HolguÃ­n	Cuba	25.0882	27.372	28.0996	23.6759	16.792	9.89592	10.5485	10.5485	9.16826	8.4945	-1.25814	0	0	0	0
594	Granma	Cuba	27.3004	32.5653	32.9179	25.3731	13.7854	12.375	14.6548	14.6548	12.0224	8.60261	-4.02572	0	0	0	0
595	Santiago de Cuba	Cuba	29.0293	32.7651	32.7739	26.057	17.8338	12.6537	14.157	14.157	12.6448	10.3967	-3.7482	0	0	0	0
596	GuantÃ¡namo	Cuba	29.8332	31.3258	31.3258	26.8423	22.3705	11.9345	11.9403	11.9403	11.9345	11.9286	-2.86917	0	0	0	0
597	Isla de la Juventud	Cuba	11.9975	13.4901	16.4179	10.5336	6.05598	15.0112	15.0398	15.0398	10.5336	9.06967	-1.70663	0	0	0	0
598	Brava	Cabo Verde	34.3284	35.7331	35.7331	34.2406	29.9385	20.5443	20.5443	20.5443	20.5443	19.1396	-5.36515	0	0	0	0
599	Boa Vista	Cabo Verde	29.8507	29.8507	29.8507	26.8657	26.8657	20.8955	23.8806	20.8955	19.403	20.8955	-1.27362	0	0	0	0
600	Santa Catarina	Cabo Verde	34.3284	34.3284	34.3284	32.8358	31.3433	14.9254	14.9254	14.9254	14.9254	14.9254	-4.01663	0	0	0	0
601	Santa Catarina do Fogo	Cabo Verde	34.3284	35.2468	35.2468	33.7543	30.4248	18.5993	18.5993	18.5993	18.5993	17.6808	-4.0447	0	0	0	0
602	Santa Cruz	Cabo Verde	34.3284	34.3284	34.3284	32.8358	31.3433	14.9254	14.9254	14.9254	14.9254	14.9254	-4.01663	0	0	0	0
603	Maio	Cabo Verde	29.8507	29.8507	29.8507	26.8657	26.8657	20.8955	23.8806	20.8955	19.403	20.8955	-1.27362	0	0	0	0
604	Mosteiros	Cabo Verde	34.3284	34.3284	34.3284	32.8358	31.3433	14.9254	14.9254	14.9254	14.9254	14.9254	-4.01663	0	0	0	0
605	Paul	Cabo Verde	23.8806	23.8806	25.3731	20.8955	20.8955	14.9254	16.4179	14.9254	8.95522	14.9254	-1.40382	0	0	0	0
606	Porto Novo	Cabo Verde	23.8806	23.8806	25.3731	20.8955	21.0795	15.0174	16.5099	15.0174	9.23124	15.0174	-1.33649	0	0	0	0
607	Praia	Cabo Verde	34.3284	34.4942	34.4942	33.0017	31.1774	15.5887	15.5887	15.5887	15.5887	15.4229	-3.23423	0	0	0	0
608	Ribeira Brava	Cabo Verde	34.3284	34.3284	34.3284	32.8358	31.3433	14.9254	14.9254	14.9254	14.9254	14.9254	-4.01663	0	0	0	0
609	Ribeira Grande	Cabo Verde	23.8806	23.8806	25.3731	20.8955	20.8955	14.9254	16.4179	14.9254	8.95522	14.9254	-1.40382	0	0	0	0
610	Ribeira Grande de Santiago	Cabo Verde	34.3284	34.3284	34.3284	32.8358	31.3433	14.9254	14.9254	14.9254	14.9254	14.9254	-4.01663	0	0	0	0
611	SÃ£o Domingos	Cabo Verde	34.3284	34.3284	34.3284	32.8358	31.3433	14.9254	14.9254	14.9254	14.9254	14.9254	-4.01663	0	0	0	0
612	SÃ£o Filipe	Cabo Verde	34.3284	35.0068	35.0068	33.5142	30.6649	17.6391	17.6391	17.6391	17.6391	16.9607	-2.88386	0	0	0	0
613	Sal	Cabo Verde	27.756	27.756	28.1749	24.7709	25.6088	19.6386	22.6237	20.0576	17.3082	20.0576	-0.879441	0	0	0	0
614	SÃ£o Miguel	Cabo Verde	34.3284	34.3284	34.3284	32.8358	31.3433	14.9254	14.9254	14.9254	14.9254	14.9254	-4.01663	0	0	0	0
615	SÃ£o LourenÃ§o dos Ã“rgÃ£os	Cabo Verde	34.3284	34.3284	34.3284	32.8358	31.3433	14.9254	14.9254	14.9254	14.9254	14.9254	-4.01663	0	0	0	0
616	SÃ£o Salvador do Mundo	Cabo Verde	34.3284	34.3284	34.3284	32.8358	31.3433	14.9254	14.9254	14.9254	14.9254	14.9254	-4.01663	0	0	0	0
617	SÃ£o Vicente	Cabo Verde	25.2287	25.2287	26.5286	22.4362	22.2436	14.9254	16.2253	14.9254	9.72557	14.9254	-1.47838	0	0	0	0
618	Tarrafal	Cabo Verde	34.3284	34.3284	34.3284	32.8358	31.3433	14.9254	14.9254	14.9254	14.9254	14.9254	-4.01663	0	0	0	0
619	Tarrafal de SÃ£o Nicolau	Cabo Verde	34.3284	34.3284	34.3284	32.8358	31.3433	14.9254	14.9254	14.9254	14.9254	14.9254	-4.01663	0	0	0	0
620	Curacao	Curacao	59.7015	61.194	59.7015	53.7313	50.7463	7.46269	7.46269	7.46269	7.46269	7.46269	-19.878	0	140536	0	933461
621	Christmas Island	Christmas Island	23.8806	23.8806	22.3881	23.8806	23.8806	20.8955	14.9254	16.4179	22.3881	22.3881	-5.37909	0	0	0	0
622	Lefkosia	Cyprus	54.9898	30.8575	54.9898	54.9898	54.7381	4.47761	4.47761	4.47761	4.47761	4.47761	-16.7832	0	471572	0	797461
623	Lemesos	Cyprus	55.1972	31.0235	55.1972	55.1972	54.9041	4.47761	4.47761	4.47761	4.47761	4.47761	-16.7218	0	265709	0	524548
624	Larnaka	Cyprus	53.7313	29.8507	53.7313	53.7313	53.7313	4.47761	4.47761	4.47761	4.47761	4.47761	-16.3267	0	163995	0	301238
625	Magusa	Cyprus	54.0598	29.8507	54.0598	54.0598	53.7313	4.14915	4.14915	4.14915	4.14915	4.14915	-15.9776	0	202345	0	147054
626	Pafos	Cyprus	61.194	35.8209	61.194	61.194	59.7015	4.47761	4.47761	4.47761	4.47761	4.47761	-19.1406	0	93064.5	0	118449
627	Girne	Cyprus	53.7313	29.8507	53.7313	53.7313	53.7313	4.47761	4.47761	4.47761	4.47761	4.47761	-16.3267	0	60549.2	0	51651.2
628	JihoceskÃ½	Czech Republic	2.98507	2.98507	1.84054	2.98507	2.98507	34.7769	38.11	34.7769	28.8067	35.8209	6.41259	0	0	0	0
629	JihomoravskÃ½	Czech Republic	1.56843	2.98507	1.49254	0.151783	2.98507	34.4042	38.806	35.8209	31.2674	35.8209	5.35515	0	0	0	0
630	Karlovarsky	Czech Republic	2.8338	2.8338	2.98507	2.85397	2.8338	31.7366	35.5688	31.3937	25.3731	35.72	4.60399	0	0	0	0
631	KrÃ¡lovÃ©hradecky	Czech Republic	2.32878	2.68257	2.01584	1.97498	2.68257	38.0262	39.1902	37.5542	34.1128	38.6825	7.47704	0	0	0	0
632	Liberecky	Czech Republic	2.98507	2.98507	2.98507	2.98507	2.98507	38.806	37.3134	37.3134	35.8209	38.806	7.38677	0	0	0	0
633	MoravskoslexskÃ½	Czech Republic	2.4131	2.98507	2.4131	1.84113	2.98507	33.4078	34.2031	33.0592	30.4227	33.9798	5.43893	0	0	0	0
634	Olomoucky	Czech Republic	1.50761	2.93985	1.50761	0.0753807	2.93985	34.5847	38.8663	35.9566	31.5543	36.0621	5.23485	0	0	0	0
635	Pardubicky	Czech Republic	1.93808	2.98507	1.49254	0.891095	2.98507	34.7739	38.806	35.8209	30.8977	35.8209	5.50703	0	0	0	0
636	Plzensky	Czech Republic	2.98507	2.98507	2.98507	2.98507	2.98507	31.3433	35.8209	31.3433	25.3731	35.8209	4.88156	0	0	0	0
637	Praha	Czech Republic	2.98507	2.98507	1.49254	2.98507	2.98507	35.8209	38.806	35.8209	29.8507	35.8209	6.46615	0	0	0	0
638	Stredocesky	Czech Republic	2.98507	2.98507	1.95657	2.98507	2.98507	35.1726	38.0267	35.0238	29.5	36.1184	6.55798	0	0	0	0
639	Ãšstecky	Czech Republic	2.27142	2.27142	2.9797	2.27142	2.27142	36.0864	35.6352	34.1419	29.0097	36.8553	7.42448	0	0	0	0
640	Vysocina	Czech Republic	2.58711	2.98507	1.49254	2.18914	2.98507	35.4229	38.806	35.8209	30.2487	35.8209	6.43725	0	0	0	0
641	ZlÃ­nsky	Czech Republic	2.13615	2.98507	2.13615	1.28722	2.98507	33.6847	35.5879	33.8901	30.6997	34.5337	5.33062	0	0	0	0
642	Brandenburg	Germany	2.71461	2.52763	3.07857	2.71461	2.71461	34.1347	33.9143	35.5438	29.5803	33.2332	6.36703	0	0	0	0
643	Berlin	Germany	2.98507	2.98507	2.98507	2.98507	2.98507	31.3433	32.8358	35.8209	28.3582	29.8507	5.55411	0	0	0	0
644	Baden-WÃ¼rttemberg	Germany	4.7156	3.69902	3.69902	4.81549	5.17687	19.7732	17.79	19.2825	19.4676	19.6645	5.15197	0	0	0	0
645	Bayern	Germany	3.49728	3.35289	2.9182	4.09156	3.552	26.6118	29.6927	25.6954	23.3441	28.6181	5.47988	0	0	0	0
646	Bremen	Germany	7.46269	2.98507	7.46269	7.46269	5.97015	22.3881	23.8806	26.8657	25.3731	22.3881	4.50122	0	0	0	0
647	Hessen	Germany	3.44844	2.98507	3.08498	3.65758	3.54835	20.6771	17.5377	21.8061	21.0953	20.6864	4.92074	0	0	0	0
648	Hamburg	Germany	7.46269	2.98507	7.46269	7.46269	5.97015	22.3881	23.8806	26.8657	25.3731	22.3881	4.50122	0	0	0	0
649	Mecklenburg-Vorpommern	Germany	3.06407	1.99144	3.06407	3.06407	3.06407	31.3183	30.6739	34.0706	29.8923	28.2044	6.20991	0	0	0	0
650	Niedersachsen	Germany	4.96548	2.3525	5.4182	4.97995	3.94633	23.7297	22.0821	27.0414	26.0305	21.2035	4.68849	0	0	0	0
651	Nordrhein-Westfalen	Germany	3.356	2.93503	4.32453	4.49528	4.17439	20.8749	19.5561	23.4861	23.4537	19.0438	3.32349	0	0	0	0
652	Rheinland-Pfalz	Germany	4.3424	2.98507	3.39071	5.69452	4.61282	18.1913	16.0123	18.8673	21.3012	19.0025	3.83448	0	0	0	0
653	Schleswig-Holstein	Germany	3.91943	1.66849	3.91943	3.91943	2.83339	29.2562	25.3003	37.5015	35.6085	23.3163	6.7461	0	0	0	0
654	Saarland	Germany	4.56172	2.98507	3.06918	5.97015	4.56172	17.7422	14.9254	17.8263	20.8114	19.1507	3.85143	0	0	0	0
655	Sachsen	Germany	1.89653	1.89653	2.98507	1.89653	1.89653	36.3483	34.9792	33.8121	27.7466	36.4269	7.2586	0	0	0	0
656	Sachsen-Anhalt	Germany	3.26348	2.30429	3.46467	3.26348	3.26348	28.4602	28.5912	28.1407	21.0282	28.2575	5.71798	0	0	0	0
657	ThÃ¼ringen	Germany	2.91431	2.91431	2.98507	2.93361	2.91431	27.7277	28.4997	27.7406	18.7468	28.9565	5.68429	0	0	0	0
658	Arta	Djibouti	2.98507	2.98507	2.98507	2.98507	2.98507	59.7015	59.7015	59.7015	55.2239	56.7164	29.6031	56218.3	0	44141.7	0
659	Ali Sabieh	Djibouti	2.40364	2.40364	2.40364	1.82221	1.82221	56.7943	57.3758	56.2129	53.4796	53.8093	26.2492	139031	0	146242	0
660	Dikhil	Djibouti	4.15091	4.15091	4.15091	3.93602	3.93602	55.7859	56.2575	55.571	52.3487	53.9248	23.4647	112721	0	122988	0
661	Djibouti	Djibouti	2.98507	2.98507	2.98507	2.98507	2.98507	59.7015	59.7015	59.7015	55.2239	56.7164	29.6031	510704	0	766173	0
662	Obock	Djibouti	2.98507	2.98507	2.98507	2.98507	2.98507	59.7015	59.7015	59.7015	55.2239	56.7164	29.6031	67306.1	0	40664.6	0
663	Tadjoura	Djibouti	3.12102	3.12102	3.12102	3.12102	3.12102	59.4976	59.4976	59.4976	55.1559	56.6484	28.9341	162588	0	126669	0
664	Nordjylland	Denmark	2.76606	1.43856	2.76606	2.76606	2.71208	40.8414	35.6019	43.9344	45.2619	32.3407	8.81017	0	0	0	0
665	Midtjylland	Denmark	2.62845	1.30762	2.62845	2.62845	2.29824	40.3778	34.0642	45.0667	45.846	31.1187	8.26007	0	0	0	0
666	Syddanmark	Denmark	2.32867	1.16434	2.32867	2.32867	1.16434	33.0077	26.2718	44.7292	42.6428	23.9666	7.78927	0	0	0	0
667	Hovedstaden	Denmark	0.426439	0.426439	0.710732	0.426439	0.426439	44.1009	39.8365	47.9033	47.4769	35.0391	9.45355	28785.8	0	37748.7	0
668	Sjaelland	Denmark	0.00968187	0.00968187	0.00968187	0.00968187	0.00968187	33.6787	30.5524	38.1466	39.4052	24.6944	6.84292	0	0	0	0
669	Saint Andrew	Dominica	55.2239	59.7015	59.7015	56.7164	44.7761	7.46269	7.46269	7.46269	7.46269	7.46269	-16.758	0	6740.14	0	14630.5
670	Saint David	Dominica	55.2239	59.7015	59.7015	56.7164	44.7761	7.46269	7.46269	7.46269	7.46269	7.46269	-16.758	0	10000.8	0	32585.9
671	Saint George	Dominica	55.2239	59.7015	59.7015	56.7164	44.7761	7.46269	7.46269	7.46269	7.46269	7.46269	-16.758	0	16109.5	0	166546
672	Saint John	Dominica	55.2239	59.7015	59.7015	56.7164	44.7761	7.46269	7.46269	7.46269	7.46269	7.46269	-16.758	0	7681.5	0	45125.3
673	Saint Joseph	Dominica	55.2239	59.7015	59.7015	56.7164	44.7761	7.46269	7.46269	7.46269	7.46269	7.46269	-16.758	0	3633.61	0	3917.88
674	Saint Luke	Dominica	55.2239	59.7015	59.7015	56.7164	44.7761	7.46269	7.46269	7.46269	7.46269	7.46269	-16.758	0	18605.4	0	181252
675	Saint mark	Dominica	55.2239	59.7015	59.7015	56.7164	44.7761	7.46269	7.46269	7.46269	7.46269	7.46269	-16.758	0	18605.4	0	181252
676	Saint Patrick	Dominica	55.2239	59.7015	59.7015	56.7164	44.7761	7.46269	7.46269	7.46269	7.46269	7.46269	-16.758	0	10834.9	0	21807.2
677	Saint Paul	Dominica	55.2239	59.7015	59.7015	56.7164	44.7761	7.46269	7.46269	7.46269	7.46269	7.46269	-16.758	0	10059.2	0	63517.3
678	Saint Peter	Dominica	55.2239	59.7015	59.7015	56.7164	44.7761	7.46269	7.46269	7.46269	7.46269	7.46269	-16.758	0	13964	0	57321.2
679	Distrito Nacional	Dominican Republic	56.7164	59.7015	58.209	56.7164	41.791	7.46269	8.95522	7.46269	7.46269	7.46269	-12.8689	0	0	0	0
680	Azua	Dominican Republic	49.6412	52.6263	51.6113	48.1487	39.2535	6.95517	6.95517	6.95517	6.95517	5.97015	-10.6647	0	3618.24	0	3240.79
681	Bahoruco	Dominican Republic	55.2239	58.209	58.209	53.7313	41.791	7.46269	7.46269	7.46269	7.46269	5.97015	-11.2585	0	0	0	0
682	Barahona	Dominican Republic	55.2239	58.209	58.209	53.7313	41.791	7.46269	7.46269	7.46269	7.46269	5.97015	-11.2585	0	172807	0	231672
683	DajabÃ³n	Dominican Republic	38.806	41.791	38.806	37.3134	34.3284	5.97015	5.97015	5.97015	5.97015	5.97015	-8.75357	0	0	0	0
684	Duarte	Dominican Republic	34.5955	38.9841	38.806	37.3134	30.1179	7.37364	7.37364	7.37364	7.37364	7.37364	-7.78725	0	0	0	0
685	La Estrelleta	Dominican Republic	38.806	41.791	38.806	37.3134	34.3284	5.97015	5.97015	5.97015	5.97015	5.97015	-8.75357	0	0	0	0
686	El Seybo	Dominican Republic	36.2965	40.6429	40.5117	39.0192	30.9004	7.46269	7.5939	7.46269	7.46269	7.46269	-8.84867	0	0	0	0
687	Espaillat	Dominican Republic	37.5564	40.958	38.806	37.3134	33.0788	6.38667	6.38667	6.38667	6.38667	6.38667	-8.4517	0	0	0	0
688	Independencia	Dominican Republic	54.8553	57.8404	57.7734	53.3628	41.6235	7.42918	7.42918	7.42918	7.42918	5.97015	-11.2048	0	8448.19	0	2468.09
689	La Altagracia	Dominican Republic	48.7779	52.0658	51.2713	49.7925	37.575	7.65343	8.53637	7.65343	7.65343	7.47645	-11.9295	0	25488.4	0	321.129
690	La Romana	Dominican Republic	56.5455	59.542	58.0608	56.5683	41.6999	7.46269	8.94383	7.46269	7.46269	7.46269	-12.8682	0	0	0	0
691	La Vega	Dominican Republic	38.7902	41.7805	38.806	37.3134	34.3126	5.97541	5.97541	5.97541	5.97541	5.97541	-8.75293	0	0	0	0
692	MarÃ­a Trinidad SÃ¡nchez	Dominican Republic	34.3284	38.806	38.806	37.3134	29.8507	7.46269	7.46269	7.46269	7.46269	7.46269	-8.04766	0	0	0	0
693	Monte Cristi	Dominican Republic	38.806	41.791	38.806	37.3134	34.3284	5.97015	5.97015	5.97015	5.97015	5.97015	-8.75357	0	0	0	0
694	Pedernales	Dominican Republic	55.2239	58.209	58.209	53.7313	41.791	7.46269	7.46269	7.46269	7.46269	5.97015	-11.2585	0	21305.2	0	11460.4
695	Peravia	Dominican Republic	55.6943	58.6793	58.209	54.6721	41.791	7.46269	7.93306	7.46269	7.46269	6.44052	-12.9365	0	6503.63	0	15028.6
696	Puerto Plata	Dominican Republic	38.806	41.791	38.806	37.3134	34.3284	5.97015	5.97015	5.97015	5.97015	5.97015	-8.75357	0	0	0	0
697	Hermanas Mirabal	Dominican Republic	37.8865	41.178	38.806	37.3134	33.4088	6.27665	6.27665	6.27665	6.27665	6.27665	-8.25854	0	0	0	0
698	SamanÃ¡	Dominican Republic	34.3284	38.806	38.806	37.3134	29.8507	7.46269	7.46269	7.46269	7.46269	7.46269	-8.04766	0	0	0	0
699	San CristÃ³bal	Dominican Republic	51.9593	55.2139	54.0558	52.3337	39.385	7.41277	8.47102	7.41277	7.41277	7.29796	-12.6046	0	0	0	0
700	San Juan	Dominican Republic	40.2512	43.2363	40.514	38.7587	34.9853	6.10153	6.10153	6.10153	6.10153	5.97015	-9.21375	0	0	0	0
701	San Pedro de MacorÃ­s	Dominican Republic	53.7167	56.9018	55.6092	54.1167	40.1912	7.46269	8.75524	7.46269	7.46269	7.46269	-12.9945	0	0	0	0
702	SÃ¡nchez RamÃ­rez	Dominican Republic	34.6121	38.9952	38.806	37.3134	30.1345	7.36809	7.36809	7.36809	7.36809	7.36809	-7.73668	0	0	0	0
703	Santiago	Dominican Republic	38.806	41.791	38.806	37.3134	34.3284	5.97015	5.97015	5.97015	5.97015	5.97015	-8.75357	0	0	0	0
704	Santiago RodrÃ­guez	Dominican Republic	38.806	41.791	38.806	37.3134	34.3284	5.97015	5.97015	5.97015	5.97015	5.97015	-8.75357	0	0	0	0
705	Valverde	Dominican Republic	38.806	41.791	38.806	37.3134	34.3284	5.97015	5.97015	5.97015	5.97015	5.97015	-8.75357	0	0	0	0
706	MonseÃ±or Nouel	Dominican Republic	38.197	41.3851	38.806	37.3134	33.7194	6.17313	6.17313	6.17313	6.17313	6.17313	-8.72878	0	0	0	0
707	Monte Plata	Dominican Republic	34.6457	39.1021	39.081	37.5884	30.02	7.46269	7.48384	7.46269	7.46269	7.46269	-8.14784	0	0	0	0
708	Hato Mayor	Dominican Republic	36.1653	40.5205	40.398	38.9055	30.8305	7.46269	7.58515	7.46269	7.46269	7.46269	-8.79296	0	0	0	0
709	San JosÃ© de Ocoa	Dominican Republic	49.6302	52.6152	51.5982	48.1376	39.2484	6.95417	6.95417	6.95417	6.95417	5.97015	-10.6636	0	0	0	0
710	Santo Domingo	Dominican Republic	53.6284	56.8194	55.5327	54.0401	40.1441	7.46269	8.74936	7.46269	7.46269	7.46269	-12.9379	0	0	0	0
711	Adrar	Algeria	14.9407	14.3074	15.1003	15.062	15.0403	20.7666	20.7832	20.7832	19.7337	20.2048	-2.11484	0	0	0	0
712	Chlef	Algeria	74.7482	73.0129	74.7482	74.7482	74.6269	4.47761	4.47761	4.47761	4.47761	4.47761	-20.8283	0	1.33431e+06	0	1.64635e+06
713	Laghouat	Algeria	56.1242	56.1242	55.9281	56.1242	56.1242	4.47761	4.47761	4.47761	4.47761	4.47761	-19.741	0	687382	0	747944
714	Oum el Bouaghi	Algeria	74.972	71.6229	74.972	76.2794	72.1737	3.35387	3.35387	3.35387	3.35387	3.35387	-19.7167	0	778481	0	890134
715	Batna	Algeria	63.8447	60.5278	63.0944	63.9442	63.0537	4.96996	4.96996	4.96996	4.96996	4.96996	-19.2999	0	1.49016e+06	0	1.4247e+06
716	BÃ©jaÃ¯a	Algeria	77.9803	72.3786	77.9803	77.9803	76.8562	5.97015	5.97015	5.97015	5.97015	5.97015	-20.6286	0	883358	0	1.27481e+06
717	Biskra	Algeria	54.2796	53.1117	52.8665	54.2796	54.2796	4.47761	4.47761	4.47761	4.47761	4.47761	-20.2134	0	954473	0	1.11195e+06
718	BÃ©char	Algeria	27.442	26.6359	27.442	27.442	27.442	11.1178	11.3514	11.3514	10.4738	10.8735	-15.9144	0	0	0	0
719	Blida	Algeria	78.2168	74.331	78.2168	78.2168	78.2168	5.67424	5.67424	5.67424	5.67424	5.67424	-20.613	0	1.59353e+06	0	1.29053e+06
720	Bouira	Algeria	79.1045	74.6269	79.1045	79.1045	79.1045	5.97015	5.97015	5.97015	5.97015	5.97015	-19.9365	0	782943	0	769383
721	Tamanghasset	Algeria	13.6152	13.5341	13.5799	13.2676	13.5045	24.6187	24.7171	24.4707	23.9608	24.465	3.5486	0	0	0	0
722	TÃ©bessa	Algeria	57.4771	56.9423	57.4771	57.7444	56.9423	4.21147	4.21147	4.21147	4.21147	4.21147	-20.0794	0	719106	0	803317
723	Tlemcen	Algeria	73.332	73.2332	71.8394	71.9383	71.8394	4.47761	4.47761	4.47761	4.47761	4.47761	-25.5273	0	1.11613e+06	0	1.13676e+06
724	Tiaret	Algeria	73.5015	73.2466	73.3892	73.5015	73.3892	4.47761	4.47761	4.47761	4.47761	4.47761	-22.8493	0	1.11452e+06	0	925533
725	Tizi Ouzou	Algeria	79.0926	74.6032	79.0926	79.0926	79.0808	5.97015	5.97015	5.97015	5.97015	5.97015	-19.9361	0	1.12094e+06	0	1.22792e+06
726	Alger	Algeria	79.1045	74.6269	79.1045	79.1045	79.1045	5.97015	5.97015	5.97015	5.97015	5.97015	-19.9365	0	1.67599e+06	0	1.09892e+06
727	Djelfa	Algeria	61.6929	61.3682	60.6794	61.6929	61.6929	4.57659	4.57659	4.57659	4.57659	4.57659	-20.3979	0	1.65712e+06	0	1.58644e+06
728	Jijel	Algeria	77.6119	71.6418	77.6119	77.6119	76.1194	5.97015	5.97015	5.97015	5.97015	5.97015	-20.7898	0	809919	0	768386
729	SÃ©tif	Algeria	77.6119	71.6418	77.6119	77.6119	76.1194	5.97015	5.97015	5.97015	5.97015	5.97015	-20.7898	0	1.70999e+06	0	1.65531e+06
730	SaÃ¯da	Algeria	76.0579	74.5961	74.5961	76.0579	74.5961	4.47761	4.47761	4.47761	4.47761	4.47761	-25.0014	0	381603	0	370687
731	Skikda	Algeria	75.1828	71.6418	75.1828	76.3974	72.4757	3.54099	3.54099	3.54099	3.54099	3.54099	-19.5374	0	1.1751e+06	0	1.34708e+06
732	Sidi Bel AbbÃ¨s	Algeria	76.0567	74.5955	74.5642	76.0254	74.5642	4.47761	4.47761	4.47761	4.47761	4.47761	-25.0712	0	675045	0	596088
733	Annaba	Algeria	74.6269	71.6418	74.6269	76.1194	71.6418	2.98507	2.98507	2.98507	2.98507	2.98507	-19.6675	0	657432	0	651144
734	Guelma	Algeria	74.6269	71.6418	74.6269	76.1194	71.6418	2.98507	2.98507	2.98507	2.98507	2.98507	-19.6675	0	571767	0	605466
735	Constantine	Algeria	75.0242	71.6418	75.0242	76.3181	72.2379	3.38245	3.38245	3.38245	3.38245	3.38245	-19.7193	0	1.20164e+06	0	1.12574e+06
736	MÃ©dÃ©a	Algeria	77.5655	74.1139	77.5655	77.5655	77.5655	5.45717	5.45717	5.45717	5.45717	5.45717	-20.3624	0	922501	0	890315
737	Mostaganem	Algeria	76.1194	71.6418	76.1194	76.1194	74.6269	4.47761	4.47761	4.47761	4.47761	4.47761	-24.3427	0	926441	0	797488
738	Msila	Algeria	68.8046	66.6318	67.9247	68.8046	68.6362	5.09024	5.09024	5.09024	5.09024	5.09024	-20.7891	0	1.24625e+06	0	1.75553e+06
739	Mascara	Algeria	76.1194	73.5652	75.1577	76.1194	74.6269	4.47761	4.47761	4.47761	4.47761	4.47761	-24.4119	0	919913	0	771462
740	Ouargla	Algeria	30.8583	30.4626	30.6172	31.1497	30.968	7.14819	7.14819	7.03851	7.14819	7.14819	-14.3359	0	0	0	0
741	Oran	Algeria	75.8595	71.4512	75.7598	75.8595	74.4319	4.41262	4.41262	4.41262	4.41262	4.41262	-24.3789	0	2.07329e+06	0	1.6459e+06
742	El Bayadh	Algeria	49.2691	48.6152	49.1018	49.2691	49.1018	6.29712	6.29712	6.29712	6.29712	6.29712	-20.9147	0	202089	0	258689
743	Illizi	Algeria	23.1963	22.8115	23.1963	23.6095	22.7444	12.1495	12.1495	12.0023	12.1495	12.1495	-9.30038	0	0	0	0
744	Bordj Bou ArrÃ©ridj	Algeria	78.1138	72.6456	78.1138	78.1138	77.1232	5.97015	5.97015	5.97015	5.97015	5.97015	-20.5702	0	788813	0	699436
745	BoumerdÃ¨s	Algeria	79.1045	74.6269	79.1045	79.1045	79.1045	5.97015	5.97015	5.97015	5.97015	5.97015	-19.9365	0	1.0175e+06	0	822788
746	El Tarf	Algeria	73.5474	70.2025	73.5474	74.86	70.7422	3.16499	3.16499	3.16499	3.16499	3.16499	-19.8739	0	367765	0	356280
747	Tindouf	Algeria	16.7371	16.7371	16.7371	16.9925	16.7768	15.0332	15.1273	15.1273	14.3672	14.6916	-3.89239	0	0	0	0
748	Tissemsilt	Algeria	74.6269	73.1343	74.6269	74.6269	74.6269	4.47761	4.47761	4.47761	4.47761	4.47761	-20.907	0	482215	0	360918
749	El Oued	Algeria	45.8162	45.4754	45.4666	45.8162	45.8162	4.47761	4.47761	4.47761	4.47761	4.47761	-19.1198	0	36142.4	0	10987.7
750	Khenchela	Algeria	56.0659	55.7324	56.0659	56.2327	55.7324	4.31086	4.31086	4.31086	4.31086	4.31086	-20.5078	0	462136	0	526455
751	Souk Ahras	Algeria	74.6269	71.6418	74.6269	76.1194	71.6418	2.98507	2.98507	2.98507	2.98507	2.98507	-19.6675	0	533665	0	696294
752	Tipaza	Algeria	75.4818	73.4193	75.4818	75.4818	75.4818	4.76259	4.76259	4.76259	4.76259	4.76259	-20.4177	0	2.9035e+06	0	2.438e+06
753	Mila	Algeria	77.5928	71.6418	77.5928	77.6024	76.0907	5.95103	5.95103	5.95103	5.95103	5.95103	-20.795	0	833127	0	799173
754	AÃ¯n Defla	Algeria	74.6269	73.1343	74.6269	74.6269	74.6269	4.47761	4.47761	4.47761	4.47761	4.47761	-20.907	0	901937	0	1.08004e+06
755	Naama	Algeria	58.1105	57.8114	57.5755	57.8746	57.5755	6.06478	6.06478	6.06478	6.06478	6.06478	-23.9492	0	308611	0	210742
756	AÃ¯n TÃ©mouchent	Algeria	73.4813	72.0736	72.0657	72.7025	72.2589	4.2075	4.2075	4.2075	4.2075	4.2075	-24.5783	0	442484	0	368563
757	GhardaÃ¯a	Algeria	32.59	32.1412	32.7058	32.7272	32.7272	7.54996	7.54996	7.54996	7.41282	7.54996	-14.0194	0	0	0	0
758	Relizane	Algeria	75.5746	72.1866	75.5746	75.5746	74.6269	4.47761	4.47761	4.47761	4.47761	4.47761	-23.2934	0	925416	0	764940
759	Azuay	Ecuador	8.91179	7.44097	7.44097	11.8534	8.91179	51.072	40.6243	34.8279	54.0354	45.2105	10.1207	872823	0	1.07884e+06	0
760	BolÃ­var	Ecuador	6.38051	4.88797	6.17533	10.6529	7.66787	46.8842	40.2985	39.4778	53.7313	42.2014	8.45043	152269	0	166057	0
761	Carchi	Ecuador	6.77861	8.54063	7.73217	10.3027	5.97015	38.4121	44.1128	33.665	41.2521	35.427	6.35215	0	0	0	0
762	Orellana	Ecuador	18.3621	17.5635	13.0859	23.6384	16.5227	23.5336	27.3174	19.1608	28.0113	21.6942	2.96887	0	0	0	0
763	Esmeraldas	Ecuador	4.94796	6.12087	6.15291	7.70953	4.98	44.2599	48.696	39.7502	45.3695	40.4761	8.47729	459084	0	345632	0
764	CaÃ±ar	Ecuador	8.95522	7.46269	7.46269	11.9403	8.95522	50.7463	40.2985	34.3284	53.7313	44.7761	10.0595	225503	0	349220	0
765	Guayas	Ecuador	5.7648	5.13242	5.51525	6.70792	5.7954	67.0792	57.7799	60.9268	68.5914	66.4971	14.5308	4.45163e+06	0	3.62774e+06	0
766	Chimborazo	Ecuador	7.75504	6.2625	6.86259	11.3402	8.35513	48.946	40.2985	36.7287	53.7313	43.5759	9.64817	71975.3	0	78147.6	0
767	Imbabura	Ecuador	6.09127	7.62418	7.50306	9.15709	5.97015	40.0159	45.9457	35.4979	41.7103	37.0308	7.79369	0	0	0	0
768	Loja	Ecuador	9.08342	4.85104	6.8258	12.8336	8.38244	49.5325	40.9313	41.0136	60.1002	51.6537	13.5718	214980	0	261905	0
769	ManabÃ­	Ecuador	3.15794	1.7784	3.17105	4.98376	3.31802	63.1941	57.5891	59.7889	63.9208	61.0212	18.814	1.57347e+06	0	1.3044e+06	0
770	Napo	Ecuador	12.0823	10.5975	9.36785	17.2385	12.2099	36.0663	34.8696	31.4549	42.1671	32.949	5.56564	0	0	0	0
771	El Oro	Ecuador	7.0073	5.97233	6.40919	8.22312	6.92777	64.5822	54.7696	56.9103	67.7656	64.4362	14.6173	694288	0	794723	0
772	Pichincha	Ecuador	5.97015	5.72756	6.59512	9.82279	6.83771	43.7688	42.7984	38.4236	48.7315	39.9161	6.50436	0	0	0	0
773	Los RÃ­os	Ecuador	5.904	4.41147	5.7522	9.86007	7.05987	49.1274	42.7018	42.4644	55.2103	44.8677	10.1233	925362	0	819737	0
774	Morona-Santiago	Ecuador	11.4428	7.66679	6.88863	15.9204	10.6519	41.7209	33.8946	30.2526	47.8441	37.2752	7.98474	0	0	0	0
775	Santo Domingo de los TsÃ¡chilas	Ecuador	5.97015	4.47761	5.97015	10.4478	7.46269	46.2687	40.2985	40.2985	53.7313	41.791	8.38101	92349	0	50910.1	0
776	Tungurahua	Ecuador	5.97015	4.47761	5.97015	10.4478	7.46269	46.2687	40.2985	40.2985	53.7313	41.791	8.38101	0	0	0	0
777	SucumbÃ­os	Ecuador	14.2062	15.4512	11.0432	19.2483	11.0974	26.2779	29.9667	20.447	32.4724	23.8033	3.07301	0	0	0	0
778	GalÃ¡pagos	Ecuador	1.7165	1.53333	1.7165	1.7165	1.7165	81.4585	79.1413	80.0779	81.4585	81.4585	50.5576	22224.3	0	14633.7	0
779	Cotopaxi	Ecuador	5.97015	4.47761	5.97015	10.4478	7.46269	46.2687	40.2985	40.2985	53.7313	41.791	8.38101	48283.2	0	36305.4	0
780	Pastaza	Ecuador	17.8725	14.0461	10.3989	24.0814	15.9729	24.5916	25.8073	21.1289	31.7449	22.8548	3.1796	0	0	0	0
781	Zamora-Chinchipe	Ecuador	11.5995	6.14057	7.46269	17.2288	10.2773	38.8472	27.0773	27.7178	53.7313	42.1319	7.6671	0	0	0	0
782	Harjumaa	Estonia	0.440596	0.881192	1.93313	0.440596	0.881192	63.2979	61.194	70.5898	66.4537	51.8973	12.5403	466138	0	346707	0
783	Hiiumaa	Estonia	0	0	0	0	0	65.6716	56.7164	70.1493	68.6567	52.2388	13.4047	5357.29	0	4867.3	0
784	Ida-Virumaa	Estonia	2.45467	2.98507	2.98507	1.49254	2.98507	63.1183	66.0047	68.7554	62.1562	60.1332	13.2662	165102	0	97160.1	0
785	JÃµgevamaa	Estonia	1.55257	2.98507	2.98507	1.49254	2.98507	61.3141	61.4942	71.4617	61.2541	58.329	13.7206	26212.3	0	23084.4	0
786	JÃ¤rvamaa	Estonia	1.41907	2.83813	2.9116	1.41907	2.83813	61.341	61.194	71.5683	61.5614	57.7681	13.6539	26566.9	0	24014	0
787	LÃ¤Ã¤nemaa	Estonia	0	0	1.42206	0	0	64.2496	60.9826	70.1493	68.6567	49.3947	12.2672	11042.8	0	7941.21	0
788	LÃ¤Ã¤ne-Virumaa	Estonia	1.49254	2.98507	2.98507	1.49254	2.98507	61.194	61.194	71.6418	61.194	58.209	13.7392	52225.9	0	44983.2	0
789	PÃµlvamaa	Estonia	2.24191	2.98507	2.98507	1.49254	2.98507	62.6928	64.9409	69.3937	61.9434	59.7077	13.0076	27138	0	23770.3	0
790	PÃ¤rnumaa	Estonia	0	0	1.49254	0	0	64.1791	61.194	70.1493	68.6567	49.2537	12.1031	67354.2	0	48597.3	0
791	Raplamaa	Estonia	0.00112052	0.00224105	1.49366	0.00112052	0.00224105	64.1769	61.194	70.1504	68.6511	49.2605	12.1038	45887	0	32027.3	0
792	Saaremaa	Estonia	0	0	0	0	0	65.6682	56.706	70.1388	68.6498	52.2318	13.3848	29062.8	0	24683.8	0
793	Tartumaa	Estonia	1.86707	2.98507	2.98507	1.49254	2.98507	61.9431	63.0667	70.5182	61.5686	58.958	13.3328	154668	0	138205	0
794	Valgamaa	Estonia	1.81285	2.98507	2.98507	1.49254	2.98507	60.2331	59.5925	69.3996	59.5925	56.6074	13.1505	27346.7	0	24754	0
795	Viljandimaa	Estonia	1.17867	2.35734	2.67121	1.17867	2.35734	61.8218	61.194	71.3279	62.7634	56.3257	13.2696	43015	0	37593.5	0
796	VÃµrumaa	Estonia	2.55949	2.98507	2.98507	1.76527	2.98507	59.216	58.3049	65.0423	56.8902	54.8043	12.7222	30407.9	0	26476.3	0
797	Al Iskandariyah	Egypt	49.2537	43.2836	49.2537	49.2537	49.2537	4.47761	4.47761	4.47761	4.47761	4.47761	-20.3003	0	4.24138e+06	0	4.18468e+06
798	Aswan	Egypt	2.9944	2.9944	2.74254	4.33769	2.9944	21.3899	21.3899	20.6903	21.3899	20.6903	7.8263	0	0	0	0
799	Asyut	Egypt	12.387	11.9403	12.387	12.8336	12.8336	10.0011	10.0011	10.0011	10.0011	10.0011	-3.21187	0	0	0	0
800	Al Bahr al Ahmar	Egypt	8.69917	8.3791	8.98555	9.30899	8.4768	16.236	16.236	16.2292	16.236	16.1585	-0.0366849	0	0	0	0
801	Al Buhayrah	Egypt	49.2537	43.2836	49.2537	49.2537	49.2537	4.47761	4.47761	4.47761	4.47761	4.47761	-20.3003	0	5.10534e+06	0	6.39749e+06
802	Bani Suwayf	Egypt	24.1671	22.6745	24.1671	24.1671	24.1671	7.46269	7.46269	7.46269	7.46269	7.46269	-10.3377	0	0	0	0
803	Al Qahirah	Egypt	48.4656	40.7072	48.4656	48.4656	48.4656	3.70313	3.70313	3.70313	3.70313	3.70313	-17.8636	0	0	0	0
804	Ad Daqahliyah	Egypt	53.7313	44.7761	53.7313	53.7313	53.7313	2.98507	2.98507	2.98507	2.98507	2.98507	-18.3777	0	6.87004e+06	0	8.26138e+06
805	Dumyat	Egypt	53.7313	44.7761	53.7313	53.7313	53.7313	2.98507	2.98507	2.98507	2.98507	2.98507	-18.3777	0	1.14965e+06	0	1.83581e+06
806	Al Fayyum	Egypt	24.903	23.4104	24.903	24.903	24.903	7.46269	7.46269	7.46269	7.46269	7.46269	-11.0547	0	0	0	0
807	Al Gharbiyah	Egypt	52.5344	44.3772	52.5344	52.5344	52.5344	3.38404	3.38404	3.38404	3.38404	3.38404	-19.0666	0	4.89846e+06	0	5.92512e+06
808	Al Jizah	Egypt	23.8383	21.8495	23.8383	23.8383	23.8383	7.76273	7.76273	7.76273	7.76273	7.76273	-12.9057	0	0	0	0
809	Al Isma'iliyah	Egypt	53.7313	44.7761	53.7313	53.7313	53.7313	2.98507	2.98507	2.98507	2.98507	2.98507	-18.3777	0	666795	0	907897
810	Janub Sina'	Egypt	22.7492	20.9677	22.7106	22.7492	22.7492	6.052	6.052	6.052	6.052	6.052	-9.29324	0	0	0	0
811	Al Qalyubiyah	Egypt	53.7313	44.7761	53.7313	53.7313	53.7313	2.98507	2.98507	2.98507	2.98507	2.98507	-18.3777	0	0	0	0
812	Kafr ash Shaykh	Egypt	51.3626	43.9865	51.3626	51.3626	51.3626	3.77467	3.77467	3.77467	3.77467	3.77467	-19.6188	0	3.63285e+06	0	4.9229e+06
813	Qina	Egypt	6.42876	6.42876	6.42876	8.44894	6.42876	14.2909	14.2909	14.2909	14.2909	14.2909	1.62124	0	0	0	0
814	Al Uqsur	Egypt	4.47761	4.47761	4.47761	7.46269	4.47761	14.9254	14.9254	14.9254	14.9254	14.9254	0.332323	0	0	0	0
815	Al Minya	Egypt	20.8721	19.3795	20.8721	21.3644	21.3644	8.02532	8.02532	8.02532	8.02532	8.02532	-9.63196	0	0	0	0
816	Al Minufiyah	Egypt	52.3971	44.3314	52.3971	52.3971	52.3971	3.42982	3.42982	3.42982	3.42982	3.42982	-19.1457	0	153369	0	231968
817	Matruh	Egypt	34.5312	30.2012	34.1131	34.5312	34.4556	6.38109	6.43445	6.38109	6.43445	6.43445	-13.6013	0	327298	0	431701
818	Bur Sa'id	Egypt	53.7313	44.7761	53.7313	53.7313	53.7313	2.98507	2.98507	2.98507	2.98507	2.98507	-18.3777	0	27478.9	0	29778.4
819	Suhaj	Egypt	11.9403	11.9403	11.9403	11.9403	11.9403	10.4478	10.4478	10.4478	10.4478	10.4478	-2.73461	0	0	0	0
820	Ash Sharqiyah	Egypt	53.7313	44.7761	53.7313	53.7313	53.7313	2.98507	2.98507	2.98507	2.98507	2.98507	-18.3777	0	4.2822e+06	0	5.14101e+06
821	Shamal Sina'	Egypt	48.1636	34.8378	46.8901	48.1636	48.1636	3.22449	3.22449	3.22449	3.22449	3.22449	-18.1036	0	429222	0	870681
822	As Suways	Egypt	34.6117	29.9825	34.6074	34.6117	34.6117	5.59111	5.59111	5.59111	5.59111	5.59111	-11.0496	0	0	0	0
823	Al Wadi al Jadid	Egypt	8.76703	7.6379	8.6658	10.2193	8.83712	13.7768	13.9066	13.5406	13.8546	13.7534	0.964292	0	0	0	0
824	Anseba	Eritrea	5.85641	5.85641	5.85641	4.74236	4.89781	38.0534	38.0534	38.0534	35.9808	37.675	15.3529	0	0	0	0
825	Debubawi Keyih Bahri	Eritrea	5.50746	5.50746	5.50746	4.39552	4.39552	49.7687	49.7687	49.7687	47.6045	49.097	31.8292	47360	0	105710	0
826	Debub	Eritrea	8.29703	8.29703	8.29703	4.90503	7.36027	44.7106	44.7106	44.6095	40.1695	44.7106	18.5328	0	0	0	0
827	Gash-Barka	Eritrea	5.67904	5.67904	5.67904	3.70131	4.71328	44.3048	44.3187	43.9028	36.7867	44.2678	16.192	4735.49	0	8460.81	0
828	Maakel	Eritrea	10.4478	10.4478	10.4478	8.95522	10.4478	31.3433	31.3433	31.3433	29.8507	31.3433	12.694	0	0	0	0
829	Semenawi Keyih Bahri	Eritrea	9.0384	9.0384	9.0384	7.72608	8.47465	34.7766	34.4901	34.2036	32.8312	34.296	15.4388	0	0	0	0
830	Isla Congreso	Spain	73.1343	73.1343	72.3881	72.3881	72.3881	3.73134	3.73134	3.73134	3.73134	3.73134	-26.4545	0	8493.72	0	7860.12
831	AndalucÃ­a	Spain	63.8579	58.2351	62.2113	63.9916	63.5905	2.98507	2.98507	2.98507	2.98507	2.98507	-20.7033	0	8.89819e+06	0	7.99979e+06
832	AragÃ³n	Spain	42.716	42.8984	40.1718	43.5826	42.2345	4.31037	4.31037	4.31037	4.31037	4.31037	-8.94946	0	0	0	0
833	Asturias	Spain	42.7897	29.1045	40.935	42.8227	40.5399	6.73837	3.05092	6.73837	6.73837	6.73837	-9.29027	0	0	0	0
834	Cantabria	Spain	37.8734	29.1357	36.1321	39.3918	35.1112	7.37977	5.85602	7.37977	7.37977	7.37977	-5.976	0	0	0	0
835	Ceuta	Spain	68.6567	62.6866	68.6567	68.6567	68.6567	2.98507	2.98507	2.98507	2.98507	2.98507	-23.3964	0	152367	0	148508
836	Castilla y LeÃ³n	Spain	42.168	37.0055	39.073	44.7621	42.4351	5.5229	5.35422	5.5229	5.5229	5.5229	-9.36768	0	0	0	0
837	Castilla-La Mancha	Spain	53.4501	51.1705	51.4124	53.4328	53.0919	4.10369	4.10369	4.10369	4.10369	4.10369	-14.1398	0	1.58254e+06	0	1.53245e+06
838	Canarias	Canarias	46.5365	45.8094	47.0723	46.8427	45.8094	5.58745	6.65901	5.89361	3.9801	5.81707	-15.7351	0	0	0	0
839	Catalunya	Spain	33.5726	32.492	32.9454	33.5726	32.8434	3.6161	3.6161	3.6161	3.6161	3.50652	-6.9031	0	0	0	0
840	Extremadura	Spain	51.6039	44.3639	51.6039	52.1786	51.7513	4.13457	4.13457	4.13457	4.13457	4.13457	-15.0643	0	895778	0	820591
841	Galicia	Spain	39.6086	22.6533	38.9135	41.4278	38.2826	3.4743	2.98507	3.4743	3.4743	3.4743	-8.95808	0	0	0	0
842	Illes Balears	Spain	35.5437	33.44	35.5437	35.5437	29.3768	4.97347	4.97347	4.97347	4.97347	4.97347	-9.79748	0	0	0	0
843	Murcia	Spain	59.3291	56.4682	57.8987	60.7596	56.4061	3.04713	3.04713	3.04713	3.04713	3.04713	-18.0719	0	1.67921e+06	0	1.32584e+06
844	Madrid	Spain	49.0496	46.0645	48.8454	49.1516	49.0496	3.08716	3.08716	3.08716	3.08716	3.08716	-12.2807	0	14544.6	0	4581.34
845	Melilla	Spain	73.1343	73.1343	73.1343	73.1343	73.1343	2.98507	2.98507	2.98507	2.98507	2.98507	-26.6405	0	130985	0	177458
846	Navarra	Spain	41.2618	38.9304	38.6779	45.7079	43.0421	3.80293	3.80293	3.80293	3.80293	3.80293	-7.88177	0	0	0	0
847	PaÃ­s Vasco	Spain	38.1296	31.2754	36.0187	41.7597	37.2064	5.78929	5.42302	5.78929	5.78929	5.78929	-7.1006	0	0	0	0
848	La Rioja	Spain	43.2836	42.4532	39.4682	47.346	45.4383	3.81542	3.81542	3.81542	3.81542	3.81542	-8.70693	0	0	0	0
849	Valenciana	Spain	47.714	47.7813	47.2116	47.5732	45.6677	4.61848	4.61848	4.61848	4.61848	4.61848	-12.6188	0	2.14794e+06	0	1.73431e+06
850	Addis Ababa	Ethiopia	5.97015	5.97015	5.97015	1.49254	4.47761	52.2388	58.209	53.7313	40.2985	50.7463	11.8185	3.4337e+06	0	7.84831e+06	0
851	Afar	Ethiopia	5.18114	5.48688	5.48688	4.14064	4.85732	54.0667	54.5121	54.0897	48.2708	52.704	22.4676	1.73108e+06	0	2.82076e+06	0
852	Amhara	Ethiopia	6.18395	7.77376	7.75552	1.07609	5.47669	52.5955	56.2635	54.2907	34.1065	52.0118	12.7404	1.56236e+07	0	2.18098e+07	0
853	Benshangul-Gumaz	Ethiopia	6.41507	8.03383	6.62333	2.12679	6.1721	46.0825	49.3989	48.7741	30.3114	43.5202	8.02519	225254	0	261594	0
854	Dire Dawa	Ethiopia	2.73231	2.73231	2.73231	2.47954	2.47954	54.7183	56.2109	54.4656	47.027	50.4935	18.5135	443303	0	1.29086e+06	0
855	Gambela Peoples	Ethiopia	2.16919	3.64776	2.00776	1.01199	0.82112	53.1071	55.4068	53.0916	44.3228	48.6125	11.4509	562902	0	1.08746e+06	0
856	Harari People	Ethiopia	3.4065	3.4065	3.4065	2.59877	2.15979	50.9745	52.4671	49.1133	48.6918	46.5145	21.1891	167326	0	551383	0
857	Oromia	Ethiopia	5.12319	6.28406	4.08868	2.79357	3.54379	52.0591	56.5229	52.4856	44.94	48.3732	14.4553	3.14515e+07	0	5.48841e+07	0
858	Southern Nations Nationalities and Peoples	Ethiopia	2.74128	3.29691	1.97446	2.57119	1.74058	50.776	53.2055	49.7753	45.8704	47.1645	12.6076	1.41634e+07	0	3.24663e+07	0
859	Somali	Ethiopia	1.75272	1.9524	1.64381	1.86164	0.786607	55.6817	56.2142	54.5422	54.8971	49.8568	24.2643	5.56048e+06	0	1.07791e+07	0
860	Tigrai	Ethiopia	7.01964	7.315	7.315	3.48782	6.5106	52.2639	52.2639	51.5947	39.8932	51.802	19.8703	4.0847e+06	0	7.07747e+06	0
861	Ahvenanmaan maakunta	Finland	0.127988	0.127988	0.127988	0.127988	0.127988	65.2877	61.5347	70.8739	71.1298	51.2149	12.9371	25287	0	24713.5	0
862	EtelÃ¤-Karjala	Finland	1.49254	2.73819	1.49254	1.49254	1.49254	64.9198	64.2913	68.1517	60.8125	60.5656	13.9565	129196	0	149454	0
863	EtelÃ¤-Pohjanmaa	Finland	1.49254	1.49254	1.49254	1.49254	1.48176	63.1931	63.22	68.6729	62.2178	52.3142	12.9153	191190	0	207695	0
864	EtelÃ¤-Savo	Finland	1.49254	1.60579	1.49254	1.49254	1.49254	67.6657	71.2899	73.4781	64.8627	63.8029	14.8722	146830	0	154122	0
865	Kainuu	Finland	1.42266	1.42266	1.42266	1.42266	1.27173	69.0927	72.5669	74.6548	63.4776	61.1577	15.7421	77808.7	0	70194.1	0
866	Kanta-HÃ¤me	Finland	1.49254	1.39446	1.49254	1.49254	1.39446	61.2921	63.8849	67.1642	63.1769	54.9297	13.0608	177894	0	211372	0
867	Keski-Pohjanmaa	Finland	1.49254	1.49254	1.49254	1.49254	1.35303	62.1897	64.7562	67.941	62.7468	58.208	14.8624	73240.7	0	57964.9	0
868	Keski-Suomi	Finland	1.49254	1.49254	1.49254	1.49254	1.45756	67.3002	70.3514	71.9489	64.4356	58.5704	14.3722	276854	0	314637	0
869	Kymenlaakso	Finland	1.49254	1.85757	1.49254	1.49254	1.49254	64.1791	64.9416	66.0367	61.9565	58.574	13.4315	167296	0	189727	0
870	Lappi	Finland	0.571557	0.571557	0.571557	0.371886	0.371886	76.7658	80.4947	80.0754	67.863	71.1501	17.4891	169329	0	131268	0
871	Pirkanmaa	Finland	1.49254	1.28943	1.49254	1.49254	1.28943	62.9894	64.1685	68.1259	63.0716	53.621	13.8876	537623	0	707601	0
872	Pohjanmaa	Finland	1.49254	1.49254	1.49254	1.49254	0.66335	64.3265	62.5207	69.4306	66.4455	53.0311	14.0869	150678	0	163267	0
873	Pohjois-Karjala	Finland	1.49254	1.49254	1.49254	1.49254	1.49254	69.6483	74.954	75.6014	67.4981	66.0669	15.5156	163997	0	171629	0
874	Pohjois-Pohjanmaa	Finland	0.851811	0.851811	0.851811	0.851811	0.341845	67.4986	72.29	73.8404	62.6772	61.8086	15.5126	411327	0	409232	0
875	Pohjois-Savo	Finland	1.49254	1.49254	1.49254	1.49254	1.26759	67.6819	71.7882	74.4019	63.9363	62.2795	15.1822	250635	0	278987	0
876	PÃ¤ijÃ¤t-HÃ¤me	Finland	1.49254	1.49254	1.49254	1.49254	1.49254	64.6123	66.5072	67.1057	63.3055	58.2295	13.8953	201914	0	252013	0
877	Satakunta	Finland	1.44775	0.725539	1.44775	1.44775	0.681859	62.9072	60.604	68.0241	66.8284	50.8784	13.5153	218656	0	248306	0
878	Uusimaa	Finland	1.49254	1.37808	1.49254	1.49254	1.37808	62.2215	64.2922	66.7077	63.2588	55.7935	13.4911	1.58367e+06	0	2.33662e+06	0
879	Varsinais-Suomi	Finland	1.34638	0.141771	1.34638	1.34638	0.141771	62.8371	60.4191	67.6026	69.5866	51.3177	12.9719	448846	0	565626	0
880	Central	Fiji	11.9403	10.4478	11.9403	11.9403	11.9403	13.4328	11.9403	13.4328	14.9254	14.9254	0.639409	0	0	0	0
881	Eastern	Fiji	12.4378	11.6915	12.1891	12.4378	12.4378	14.4279	13.1841	14.1791	15.4229	15.4229	0.698134	0	0	0	0
882	Northern	Fiji	8.20896	5.87687	7.3694	8.58209	8.58209	10.6343	9.14179	10.2612	10.9142	10.9142	1.20914	0	0	0	0
883	Rotuma	Fiji	13.4328	7.46269	7.46269	16.4179	14.9254	11.9403	11.9403	11.9403	16.4179	13.4328	0.855051	0	0	0	0
884	Western	Fiji	11.9524	10.445	11.9375	11.9552	11.9552	13.4394	11.9468	13.4216	14.9142	14.9142	0.605118	0	0	0	0
885	Falkland Islands	Falkland Islands	0.159915	0.159915	0	0.0533049	0.989948	6.66311	6.64788	3.22114	5.24673	11.3159	-0.137707	0	0	0	0
886	Kosrae	Micronesia	0	0	0	0	0	43.2836	40.2985	41.791	44.7761	47.7612	12.0541	0	0	0	0
887	Pohnpei	Micronesia	0.373134	0.559701	0.559701	0.186567	0.186567	26.306	26.306	27.2388	25.3731	25.1866	8.58248	0	0	0	0
888	Chuuk	Micronesia	0.248756	0.248756	1.49254	0	0	25.1244	24.8756	26.1194	24.3781	24.6269	5.76359	0	0	0	0
889	Yap	Micronesia	0.597015	0.597015	0.597015	0.298507	0.298507	24.0299	25.5224	27.7612	21.3433	22.3881	5.36098	0	0	0	0
890	Faroe Islands	Faroe Islands	16.1283	11.704	16.6053	20.7976	13.4286	37.6818	20.574	45.3361	54.8087	29.2439	8.05466	0	0	0	0
891	Alsace	France	5.32865	3.83611	3.83611	5.97015	5.32865	16.2084	14.0743	16.2084	17.4914	17.7009	3.31661	0	0	0	0
892	Aquitaine	France	32.3207	26.6178	30.881	36.4753	33.4289	6.55491	6.31822	6.91412	7.07006	6.47416	-7.20325	0	0	0	0
893	Saint Barthelemy	Saint Barthelemy	56.1194	56.4179	56.4179	53.1343	42.0896	8.95522	8.95522	8.95522	8.65672	5.97015	-13.141	0	11872.1	0	52137.5
894	Auvergne	France	19.2046	14.343	17.7034	21.0853	19.5022	8.61876	8.22621	8.61876	8.99405	7.51876	-1.84508	0	0	0	0
895	Clipperton	Clipperton	14.9254	17.9104	19.403	7.46269	8.95522	17.9104	23.8806	22.3881	14.9254	13.4328	0.747915	0	0	0	0
896	Bourgogne	France	13.811	9.71494	13.361	15.9645	12.8785	11.359	11.0325	10.9774	11.0325	10.2481	0.567791	0	0	0	0
897	Bretagne	France	10.3846	5.97805	11.6836	15.7269	9.53171	11.7863	8.67488	12.7182	15.3992	9.92656	1.30707	0	0	0	0
898	Centre	France	15.6855	9.12106	14.5661	16.3239	15.6882	10.5611	9.9613	10.5666	10.7352	10.2653	-0.889745	0	0	0	0
899	Champagne-Ardenne	France	8.22245	4.97634	7.61938	9.37296	7.96141	13.5138	12.5424	12.8024	14.5794	13.2528	2.19321	0	0	0	0
900	French Guiana	French Guiana	42.4043	42.2037	42.4178	32.0934	44.4907	11.7629	10.8546	10.3243	10.5249	12.648	-7.8495	0	21561.7	0	54413.8
901	Guadeloupe	Guadeloupe	55.2239	59.7015	59.7015	56.7164	44.7761	7.46269	7.46269	7.46269	7.46269	7.46269	-16.758	0	344074	0	282931
902	Corse	France	23.7765	22.3047	23.7765	23.7765	19.2988	7.50434	7.48352	7.48352	7.50434	7.48352	-4.01012	0	0	0	0
903	Franche-ComtÃ©	France	8.97644	6.24379	7.65926	9.15179	9.15179	14.5747	13.2575	13.3346	13.5099	14.8271	1.59523	0	0	0	0
904	ÃŽle-de-France	France	9.74187	6.01478	9.53113	11.1335	9.63207	11.9729	10.8009	11.6198	13.1449	11.8631	1.08454	0	0	0	0
905	Languedoc-Roussillon	France	31.0757	27.3924	28.1492	31.1342	27.9903	6.83139	6.55546	6.83139	6.83139	6.46766	-4.77749	0	0	0	0
906	Limousin	France	22.455	16.2841	20.9624	25.3731	23.8806	7.46269	6.03705	7.52959	8.95522	7.46269	-5.05911	0	0	0	0
907	Lorraine	France	6.22683	3.65659	4.73429	6.48712	6.22683	15.4459	14.5123	16.0067	18.1657	15.8608	3.23765	0	0	0	0
908	Saint Martin	Saint Martin	56.7164	56.7164	56.7164	53.7313	41.791	8.95522	8.95522	8.95522	8.95522	5.97015	-13.5311	0	77878.7	0	532130
909	Martinique	Martinique	64.2283	66.4425	66.8033	64.95	51.878	6.69182	6.69182	6.69182	5.56011	6.33098	-21.0368	0	297774	0	323268
910	Midi-PyrÃ©nÃ©es	France	36.8279	34.1485	32.7305	38.4386	36.4143	6.80505	5.91106	6.80505	6.86413	5.96758	-6.21505	0	0	0	0
911	New Caledonia	New Caledonia	11.3771	10.6731	11.3489	11.4897	11.4897	13.4892	12.4754	12.4754	13.4892	13.4892	1.16637	0	0	0	0
912	Nord-Pas-de-Calais	France	5.29844	2.31337	6.97257	8.23381	4.34572	16.1505	13.9365	15.9825	17.8743	15.4291	3.17502	0	0	0	0
913	Basse-Normandie	France	9.81493	4.11343	10.3463	12.9015	8.93731	14.4119	11.4269	15.8209	17.2299	12.7343	2.0492	0	0	0	0
914	French Polynesia	French Polynesia	25.6716	23.2836	22.0896	26.4179	26.4179	17.4627	13.4328	13.7313	18.0597	17.4627	-1.40263	0	0	0	0
915	Saint Pierre and Miquelon	Saint Pierre and Miquelon	0	0	0	0	0	62.6866	52.2388	68.6567	65.6716	61.194	12.076	4793.25	0	12567.8	0
916	Haute-Normandie	France	10.2527	5.3214	10.2527	11.7453	9.60397	12.589	10.4478	13.2378	14.7303	12.589	1.3183	0	0	0	0
917	Pays de la Loire	France	12.2166	7.00785	12.85	15.4577	11.4619	11.0913	8.75644	11.7112	12.3817	9.63579	-0.704777	0	0	0	0
918	RÃ©union	RÃ©union	19.5086	13.4328	17.8049	20.8955	20.8955	3.09066	2.98507	2.98507	4.47761	4.47761	-5.41036	0	0	0	0
919	Picardie	France	7.48601	4.50094	7.48943	8.98197	7.4843	12.6792	11.1849	11.9471	14.1717	12.6775	1.49526	0	0	0	0
920	Poitou-Charentes	France	21.1775	11.8622	20.1666	22.6918	21.043	8.51701	7.6883	9.58435	9.68414	8.1135	-3.8386	0	0	0	0
921	Provence-Alpes-CÃ´te d'Azur	France	18.5193	15.2558	19.1728	19.9748	15.7162	10.5703	9.56412	10.8487	10.9341	10.1322	-1.58097	0	0	0	0
922	RhÃ´ne-Alpes	France	15.5535	12.2066	15.0887	16.9531	15.8224	11.4151	11.2744	10.4352	11.4151	10.8347	-0.512302	0	0	0	0
923	Wallis and Futuna	Wallis and Futuna	11.2355	5.18242	8.25041	11.2355	11.2355	15.7131	12.728	13.4328	17.9104	16.4179	2.78244	0	0	0	0
924	Mayotte	Mayotte	17.9104	4.47761	14.9254	19.403	19.403	14.9254	7.46269	11.9403	16.4179	16.4179	0.559405	0	0	0	0
925	Estuaire	Gabon	3.6977	4.82674	2.20517	2.65358	2.62288	40.8942	48.4039	38.657	42.2088	33.8421	5.92417	0	0	0	0
926	Haut-OgoouÃ©	Gabon	3.66563	2.1684	2.10739	7.46269	3.97071	32.6856	36.999	26.6122	45.0483	23.6178	5.28042	0	0	0	0
927	Moyen-OgoouÃ©	Gabon	3.37337	2.07497	1.88083	4.41013	3.63174	36.2175	40.5583	30.6356	43.027	27.394	6.95616	0	0	0	0
928	NgouniÃ©	Gabon	3.87889	2.4676	2.4676	6.57315	4.66578	35.9406	39.6741	29.3675	46.5637	27.5841	6.0215	0	0	0	0
929	Nyanga	Gabon	5.78723	4.35567	4.32646	8.77231	5.81643	41.791	42.7425	34.2992	51.873	34.7475	7.69437	0	0	0	0
930	OgoouÃ©-Ivindo	Gabon	4.47395	4.40811	2.98142	6.15672	4.69344	34.5917	46.1077	28.1351	38.5975	22.6295	6.63406	0	0	0	0
931	OgoouÃ©-Lolo	Gabon	3.06769	1.66327	1.58066	7.08267	3.3706	31.6132	37.9798	26.6564	42.9862	23.5997	6.10505	0	0	0	0
932	OgoouÃ©-Maritime	Gabon	2.68987	1.67734	1.67734	2.91457	1.76974	43.6313	40.4035	37.0887	44.7581	38.0887	6.83842	0	0	0	0
933	Woleu-Ntem	Gabon	4.92705	5.47626	3.43452	5.42095	4.75366	34.2284	48.9041	30.1085	36.5908	22.1147	6.81051	0	0	0	0
934	England	United Kingdom	4.49549	2.4816	4.98406	5.62159	3.81327	20.7317	18.9561	22.4149	25.9392	17.9134	3.29967	0	0	0	0
935	Northern Ireland	United Kingdom	1.50813	1.50126	1.50813	1.50813	1.50126	28.2457	19.1995	31.2463	35.7171	17.809	4.27164	0	0	0	0
936	Scotland	United Kingdom	2.8915	2.05399	3.36406	4.2811	2.51719	27.7359	22.36	33.8792	35.2688	21.1435	5.45858	0	0	0	0
937	Wales	United Kingdom	4.449	1.49731	4.54437	5.17858	3.81002	25.8786	21.1339	28.177	32.0013	20.4473	4.68213	0	0	0	0
938	Saint Andrew	Grenada	73.1343	74.6269	74.6269	67.1642	61.194	5.97015	7.46269	7.46269	4.47761	5.97015	-21.9598	0	13941.1	0	20434.1
939	Saint David	Grenada	73.1343	74.6269	74.6269	67.1642	61.194	5.97015	7.46269	7.46269	4.47761	5.97015	-21.9598	0	31057.6	0	29830.5
940	Saint George	Grenada	73.1343	74.6269	74.6269	67.1642	61.194	5.97015	7.46269	7.46269	4.47761	5.97015	-21.9598	0	61833.1	0	50600.6
941	Saint John	Grenada	73.1343	74.6269	74.6269	67.1642	61.194	5.97015	7.46269	7.46269	4.47761	5.97015	-21.9598	0	21978.3	0	13969.7
942	Saint Mark	Grenada	73.1343	74.6269	74.6269	67.1642	61.194	5.97015	7.46269	7.46269	4.47761	5.97015	-21.9598	0	27174.5	0	19293.3
943	Saint Patrick	Grenada	73.1343	74.6269	74.6269	67.1642	61.194	5.97015	7.46269	7.46269	4.47761	5.97015	-21.9598	0	10053.2	0	11771.3
944	Southern Grenadine Islands	Grenada	73.1343	74.6269	74.6269	67.1642	61.194	5.97015	7.46269	7.46269	4.47761	5.97015	-21.9598	0	3482.77	0	5364.03
945	Abkhazia	Georgia	7.89377	2.56158	4.79117	10.8788	10.7743	20.3491	13.2238	16.823	23.2296	21.847	4.59792	0	0	0	0
946	Ajaria	Georgia	4.47761	3.24856	3.89227	6.87735	7.46269	20.8955	17.5302	18.8176	23.2953	24.4659	3.59527	0	0	0	0
947	Guria	Georgia	4.47761	3.41467	3.8369	6.82198	7.46269	20.8955	17.9178	18.7623	23.2399	24.5213	3.65164	0	0	0	0
948	Imeret'i	Georgia	4.47761	5.97015	2.98507	5.97015	7.46269	20.8955	23.8806	17.9104	22.3881	25.3731	3.24774	0	0	0	0
949	Kakhet'i	Georgia	9.91964	10.3559	4.91391	11.8485	11.8485	23.9724	28.0137	18.5304	19.5866	25.465	4.63805	0	0	0	0
950	K'vemo K'art'li	Georgia	9.39895	10.8915	5.44574	12.1218	12.384	22.1259	25.1109	16.6801	17.4667	24.1428	4.30646	0	0	0	0
951	Mtskheta-Mtianeti	Georgia	10.4478	11.9403	5.97015	13.4328	13.4328	22.3881	25.3731	16.4179	16.4179	23.8806	4.49795	0	0	0	0
952	Racha-Lech'khumi and K'vemo Svanet'i	Georgia	4.59033	5.97015	3.06022	6.04529	7.50026	21.0082	23.9933	17.9856	22.3881	25.4483	3.19047	0	0	0	0
953	Samts'khe-Javakhet'i	Georgia	4.47761	5.97015	2.98507	5.97015	7.46269	20.8955	23.8806	17.9104	22.3881	25.3731	3.24774	0	0	0	0
954	Shida Kartli	Georgia	7.72087	9.21341	4.6067	10.0242	10.7059	21.7063	24.6914	17.0996	19.1448	24.5623	3.70435	0	0	0	0
955	Samegrelo-Zemo Svanet'i	Georgia	6.19495	4.02738	4.59603	7.90785	8.25297	22.1772	20.4839	19.1947	22.963	25.3985	4.19546	0	0	0	0
956	T'bilisi	Georgia	10.4478	11.9403	5.97015	13.4328	13.4328	22.3881	25.3731	16.4179	16.4179	23.8806	4.49795	0	0	0	0
957	Guernsey	Guernsey	5.97015	2.98507	7.46269	11.9403	5.97015	16.4179	13.4328	17.9104	19.403	11.9403	3.70749	0	0	0	0
958	Greater Accra	Ghana	9.43991	16.9026	10.9325	3.22742	8.43207	29.6084	38.0789	30.8586	16.1756	28.3582	3.12049	0	0	0	0
959	Ashanti	Ghana	10.0734	20.9499	16.2929	4.1541	8.51297	24.1752	31.9106	24.4733	12.8346	23.8009	2.31152	0	0	0	0
960	Brong-Ahafo	Ghana	7.6436	14.9583	12.1623	3.28112	5.66589	31.6558	38.5182	32.0382	12.7585	28.9462	3.39246	0	0	0	0
961	Central	Ghana	14.9587	23.5185	18.0938	4.641	14.6079	25.4732	30.583	25.3098	13.1314	25.097	1.97426	0	0	0	0
962	Eastern	Ghana	9.11214	17.0456	11.2324	3.14199	7.6196	29.0662	37.8645	30.4018	15.9472	27.7305	2.75124	0	0	0	0
963	Northern	Ghana	10.8546	14.8724	12.7	3.40927	7.15409	40.3697	45.969	40.723	21.6826	38.8509	6.05718	0	0	0	0
964	Volta	Ghana	9.0496	15.0099	10.4949	2.98507	6.14908	31.4003	40.2611	32.8928	16.5595	29.9077	3.87806	0	0	0	0
965	Upper East	Ghana	14.2655	17.0778	14.9254	3.81773	9.78788	46.2687	50.0864	46.2687	29.1909	46.2687	7.1905	0	0	0	0
966	Upper West	Ghana	13.4328	17.995	14.9676	3.06958	9.08198	46.2687	49.296	46.3109	28.2737	46.2264	7.11022	0	0	0	0
967	Western	Ghana	14.3251	23.9949	17.9587	3.87027	13.1524	23.7073	28.6253	24.0164	11.9859	23.0651	1.67221	0	0	0	0
968	Gibraltar	Gibraltar	68.6567	62.6866	68.6567	68.6567	68.6567	2.98507	2.98507	2.98507	2.98507	2.98507	-23.3964	0	44280.4	0	58517.4
969	Northeast Greenland National Park	Greenland	0.580274	0.624956	0.610062	0.543039	0.56538	93.0753	93.2978	93.293	91.0624	92.7163	46.8047	0	0	0	0
970	Kommune Kujalleq	Greenland	7.67793	7.35271	7.69207	8.23409	7.66693	46.9741	42.9568	48.5719	48.8452	43.7031	9.12448	710.375	0	1025.84	0
971	Qaasuitsup Kommunia	Greenland	0.426709	0.425766	0.427337	0.317361	0.42608	79.2852	79.4869	79.4925	75.1837	77.9067	27.2457	14223.3	0	18371.1	0
972	Qeqqata Kommunia	Greenland	0.515746	0.541794	0.52877	0.515746	0.29434	74.6529	75.2364	75.7782	73.585	72.9051	24.0734	6220.53	0	18527.1	0
973	Kommuneqarfik Sermersooq	Greenland	5.44841	5.49193	5.49671	5.48279	5.34746	69.3795	68.242	69.9034	68.6776	67.7782	23.9417	4525.11	0	8250.31	0
974	Banjul	Gambia	28.3582	28.3582	28.3582	23.8806	25.3731	25.3731	25.3731	25.3731	23.8806	25.3731	-5.61027	0	0	0	0
975	Lower River	Gambia	38.7849	38.7849	38.7849	33.2647	33.7145	23.2878	23.2878	23.2878	22.8379	23.2878	-7.63723	0	0	0	0
976	MacCarthy Island	Gambia	43.2836	43.2836	43.2836	37.3134	37.3134	22.3881	22.3881	22.3881	22.3881	22.3881	-8.71023	0	0	0	0
977	North Bank	Gambia	34.1876	34.1876	34.1876	29.127	30.0366	24.2073	24.2073	24.2073	23.2977	24.2073	-5.4895	0	0	0	0
978	Upper River	Gambia	42.2622	42.2622	42.2622	34.76	37.3134	22.8987	22.8987	22.8987	21.8774	22.3881	-7.88949	0	0	0	0
979	Western	Gambia	29.7183	29.7183	29.7183	25.1047	26.4612	25.1011	25.1011	25.1011	23.7446	25.1011	-6.00458	0	0	0	0
980	BokÃ©	Guinea	28.7488	29.4994	29.4994	13.614	22.4424	27.7639	28.8628	28.8628	17.6403	26.5203	-1.13292	0	0	0	0
981	Conakry	Guinea	16.4179	16.4179	16.4179	7.46269	13.4328	35.8209	40.2985	40.2985	14.9254	31.3433	3.57807	0	0	0	0
982	Kindia	Guinea	16.8855	16.9394	16.9394	7.69646	13.8644	35.4612	39.9389	39.9209	15.1591	31.1275	3.45973	0	0	0	0
983	Faranah	Guinea	18.8903	21.309	20.9038	6.42494	14.9957	32.7862	39.2153	37.454	13.929	28.6104	3.87413	0	0	0	0
984	Kankan	Guinea	22.7084	26.8701	25.6223	6.15255	19.5409	33.3585	38.3455	36.7996	13.4506	31.0007	2.67674	0	0	0	0
985	LabÃ©	Guinea	30.6479	33.8312	33.8312	12.7982	25.0654	25.4921	28.3338	28.2903	17.1471	24.3994	-0.333826	0	0	0	0
986	Mamou	Guinea	16.1587	16.2618	16.2618	5.97093	12.1944	34.5329	39.7763	38.9156	13.2833	29.3371	3.93725	0	0	0	0
987	NzÃ©rÃ©korÃ©	Guinea	10.3867	17.2078	14.0744	1.9115	9.39164	38.9107	51.5187	45.8497	13.4721	35.2405	5.67952	0	0	0	0
988	AnnobÃ³n	Equatorial Guinea	5.97015	4.47761	4.47761	5.97015	5.97015	44.7761	41.791	38.806	47.7612	41.791	9.91059	0	0	0	0
989	Bioko Norte	Equatorial Guinea	4.98185	13.6648	1.99677	2.98507	4.47761	47.257	58.7334	46.0165	36.0528	39.0379	8.91464	0	0	0	0
990	Bioko Sur	Equatorial Guinea	4.47761	14.805	1.51661	3.00915	4.47761	47.8093	56.8849	46.365	37.3616	40.2744	9.248	0	0	0	0
991	Centro Sur	Equatorial Guinea	4.74487	6.52688	3.14589	4.28387	4.22643	37.1197	49.4153	35.0321	38.8136	27.5993	7.64744	0	0	0	0
992	Kie-Ntem	Equatorial Guinea	2.24978	4.73003	0.757243	3.4899	1.00966	35.3161	56.1896	31.0909	33.5931	22.1356	7.30031	0	0	0	0
993	Litoral	Equatorial Guinea	3.30934	7.91575	1.49254	1.8168	2.14107	44.2564	53.2116	43.9321	41.9865	39.1302	7.20714	0	0	0	0
994	Wele-NzÃ¡s	Equatorial Guinea	5.61221	5.85084	4.11967	5.73152	5.4929	33.0744	47.2232	29.9701	36.9555	21.0148	5.62372	0	0	0	0
995	Agio Oros	Greece	26.8657	20.8955	26.8657	28.3582	26.8657	4.47761	4.47761	4.47761	4.47761	4.47761	-6.59892	0	0	0	0
996	Anatoliki Makedonia Kai Thraki	Greece	25.5025	21.0857	24.2595	26.5637	25.5025	9.29307	8.48141	9.29307	9.29307	9.29307	-3.30347	0	0	0	0
997	Kentriki Makedonia	Greece	32.5584	24.1023	31.8896	35.4386	31.0736	8.16103	8.0639	8.16103	8.16103	8.16103	-6.99166	0	0	0	0
998	Dytiki Makedonia	Greece	39.9295	28.6097	39.9295	44.4071	36.9445	8.95522	8.95522	8.95522	8.95522	8.95522	-8.73644	0	0	0	0
999	Ipeiros	Greece	42.5619	30.1811	42.672	46.9294	39.1363	8.84511	8.84511	8.84511	8.84511	8.84511	-9.92352	0	0	0	0
1000	Attiki	Greece	40.6621	27.9484	40.6634	41.0283	37.4192	4.34938	3.98451	4.34938	4.34938	4.34938	-11.2634	0	3952.5	0	3536.79
1001	Thessalia	Greece	38.8325	28.0403	38.8325	43.0275	35.8474	8.5578	8.44299	8.5578	8.5578	8.5578	-8.69384	0	0	0	0
1002	Ionia Nisia	Greece	49.9534	33.3489	51.1194	53.2649	42.3041	7.78918	7.78918	7.78918	7.78918	7.78918	-11.2974	0	55913.6	0	49581.5
1003	Dytiki Ellada	Greece	50.731	35.8272	51.4719	52.9663	44.7824	5.96208	5.21133	5.96208	5.96208	5.96208	-14.2497	0	289623	0	215262
1004	Sterea Ellada	Greece	45.7471	33.6784	45.7872	47.031	42.6015	4.67822	3.59493	4.67822	4.67822	4.67822	-12.8734	0	0	0	0
1005	Peloponnisos	Greece	56.9093	40.7932	56.9093	57.7059	52.5323	3.78165	2.98507	3.78165	3.78165	3.78165	-14.7969	0	417682	0	340030
1006	Voreio Aigaio	Greece	33.8192	24.1016	35.693	37.5809	34.7561	3.54074	3.14531	3.54074	3.54074	3.54074	-8.18245	0	0	0	0
1007	Notio Aigaio	Greece	52.7519	29.8507	53.4981	53.5215	49.6269	3.2416	3.2416	3.2416	3.2416	3.2416	-14.296	0	143990	0	107784
1008	Kriti	Greece	66.2727	49.8623	66.4123	66.4123	62.3609	3.40756	3.40756	3.40756	3.40756	3.40756	-19.7377	0	483059	0	393866
1009	South Georgia and the South Sandwich Islands	South Georgia	0	0.639659	0	0	0	48.8273	48.1876	40.0853	49.0405	58.209	9.7875	0	0	0	0
1010	Alta Verapaz	Guatemala	43.2836	46.2687	47.7612	34.3284	31.3433	7.46269	7.46269	7.46269	7.46269	7.46269	-9.84675	0	0	0	0
1011	Baja Verapaz	Guatemala	42.6852	45.7368	47.1628	33.5305	30.9444	7.79513	7.79513	7.79513	7.59566	7.72864	-9.26337	0	0	0	0
1012	Chimaltenango	Guatemala	25.8434	31.6875	31.7011	16.6019	18.35	14.7959	15.5013	15.491	8.99952	12.632	-4.05248	0	0	0	0
1013	Chiquimula	Guatemala	29.9216	34.3913	34.3992	16.5123	22.4353	14.886	14.886	14.886	10.432	13.4014	-7.10081	0	0	0	0
1014	Escuintla	Guatemala	24.8713	31.0087	31.0087	16.4179	17.4086	14.9254	15.7553	15.7553	8.78793	12.6029	-3.42139	0	0	0	0
1015	Guatemala	Guatemala	29.8507	34.3284	34.3284	16.4179	22.3881	14.9254	14.9254	14.9254	10.4478	13.4328	-7.0149	0	0	0	0
1016	Huehuetenango	Guatemala	35.8209	38.806	38.806	19.403	29.8507	5.97015	7.46269	5.97015	5.97015	5.97015	-6.96203	0	0	0	0
1017	Izabal	Guatemala	43.2836	44.7655	47.0096	38.0862	32.8464	10.4689	9.71737	10.4689	9.71737	8.21425	-9.98473	0	0	0	0
1018	Jalapa	Guatemala	29.8507	34.3284	34.3284	16.4179	22.3881	14.9254	14.9254	14.9254	10.4478	13.4328	-7.0149	0	0	0	0
1019	Jutiapa	Guatemala	29.8507	34.3284	34.3284	16.4179	22.3881	14.9254	14.9254	14.9254	10.4478	13.4328	-7.0149	0	0	0	0
1020	PetÃ©n	Guatemala	38.5484	38.0222	42.1317	34.1965	29.4228	6.63433	6.63433	6.63433	6.63433	6.56839	-8.77934	0	0	0	0
1021	El Progreso	Guatemala	35.8593	39.6693	40.337	24.4294	26.3938	11.5873	11.5873	11.5873	9.11252	10.7623	-8.37201	0	0	0	0
1022	QuichÃ©	Guatemala	39.1357	42.2089	42.9312	26.5611	30.2434	6.88883	7.65397	6.91651	6.73529	6.82842	-7.051	0	0	0	0
1023	Quetzaltenango	Guatemala	24.0855	30.5912	30.5912	17.0559	16.9418	13.0114	14.504	14.185	7.14369	10.6643	-3.49695	0	0	0	0
1024	Retalhuleu	Guatemala	20.8955	28.3582	28.3582	16.4179	13.4328	14.9254	16.4179	16.4179	7.46269	11.9403	-2.38284	0	0	0	0
1025	SacatepÃ©quez	Guatemala	29.8507	34.3284	34.3284	16.4179	22.3881	14.9254	14.9254	14.9254	10.4478	13.4328	-7.0149	0	0	0	0
1026	San Marcos	Guatemala	30.9161	35.3726	35.3726	18.422	24.4555	8.91303	10.4056	9.40351	6.46063	7.93207	-5.77863	0	0	0	0
1027	SololÃ¡	Guatemala	20.8955	28.3582	28.3582	16.4179	13.4328	14.9254	16.4179	16.4179	7.46269	11.9403	-2.38284	0	0	0	0
1028	Santa Rosa	Guatemala	29.8507	34.3284	34.3284	16.4179	22.3881	14.9254	14.9254	14.9254	10.4478	13.4328	-7.0149	0	0	0	0
1029	SuchitepÃ©quez	Guatemala	20.8955	28.3582	28.3582	16.4179	13.4328	14.9254	16.4179	16.4179	7.46269	11.9403	-2.38284	0	0	0	0
1030	TotonicapÃ¡n	Guatemala	33.1377	36.9277	36.9277	18.8663	26.8992	7.58008	9.07261	7.8484	6.23847	7.04343	-5.71288	0	0	0	0
1031	Zacapa	Guatemala	41.0964	44.3245	45.574	31.4121	29.8851	8.67781	8.67781	8.67781	7.94874	8.43478	-8.14956	0	0	0	0
1032	BafatÃ¡	Guinea-Bissau	35.8209	35.8209	35.8209	17.9104	25.3731	22.3881	22.3881	22.3881	20.8955	20.8955	-4.64053	0	0	0	0
1033	Bolama	Guinea-Bissau	30.3321	30.6866	30.6866	19.5448	23.6866	26.3172	26.3881	26.3881	22.7687	25.1791	-2.97724	0	0	0	0
1034	Biombo	Guinea-Bissau	35.7534	35.7534	35.7534	18.0791	25.4069	22.4555	22.4555	22.4555	20.963	20.963	-4.47538	0	0	0	0
1035	Bissau	Guinea-Bissau	35.8209	35.8209	35.8209	17.9104	25.3731	22.3881	22.3881	22.3881	20.8955	20.8955	-4.64053	0	0	0	0
1036	Cacheu	Guinea-Bissau	33.8442	33.8442	33.8442	22.8521	26.3615	24.3647	24.3647	24.3647	22.8722	22.8722	-5.78231	0	0	0	0
1037	GabÃº	Guinea-Bissau	35.8209	36.4743	36.4743	16.6036	26.68	22.3881	22.3881	22.3881	18.9353	21.5489	-3.68521	0	0	0	0
1038	Oio	Guinea-Bissau	35.8209	35.8209	35.8209	17.9104	25.3731	22.3881	22.3881	22.3881	20.8955	20.8955	-4.64053	0	0	0	0
1039	Quinara	Guinea-Bissau	35.8209	35.8209	35.8209	17.9104	25.3731	22.3881	22.3881	22.3881	20.8955	20.8955	-4.64053	0	0	0	0
1040	Tombali	Guinea-Bissau	32.0085	32.0085	32.0085	16.8707	22.9471	25.5073	25.8539	25.8539	20.8955	24.0148	-1.7414	0	0	0	0
1041	Barima-Waini	Guyana	57.4262	59.9089	59.978	50.0913	57.9285	7.1822	10.0837	10.0146	4.97993	7.11306	-17.696	0	29650	0	13589.6
1042	Cuyuni-Mazaruni	Guyana	56.3063	57.9098	57.7854	42.4398	57.0795	9.30147	9.30819	9.42921	6.16176	9.30147	-17.9871	0	23714.7	0	8052.41
1043	Demerara-Mahaica	Guyana	53.7313	53.7313	53.7313	40.2985	53.7313	10.4478	10.4478	10.4478	7.46269	10.4478	-15.6374	0	277092	0	156268
1044	East Berbice-Corentyne	Guyana	40.7975	44.9293	40.9419	32.4944	45.4327	11.9184	11.9228	11.6996	8.45625	11.7871	-8.97206	0	70700	0	66084.1
1045	Essequibo Islands-West Demerara	Guyana	53.7313	53.7313	53.7313	40.2985	53.7313	10.4478	10.4478	10.4478	7.46269	10.4478	-15.6374	0	97592.7	0	82800.3
1046	Mahaica-Berbice	Guyana	53.7313	53.7313	53.7313	40.2985	53.7313	10.4478	10.4478	10.4478	7.46269	10.4478	-15.6374	0	57351.1	0	51384.4
1047	Pomeroon-Supenaam	Guyana	55.0345	55.5228	55.6849	41.928	55.1988	10.2834	10.6075	10.4455	6.9743	10.1214	-16.6526	0	34038.9	0	29766.9
1048	Potaro-Siparuni	Guyana	46.9284	49.8981	49.8981	30.3578	47.4141	9.96208	9.96208	9.96208	5.97015	9.96208	-9.68802	0	1657.45	0	55.0102
1049	Upper Demerara-Berbice	Guyana	47.6894	49.7034	49.7034	38.2845	48.6964	9.44077	9.44077	9.44077	6.4557	9.44077	-10.1471	0	28618.3	0	25604.2
1050	Upper Takutu-Upper Essequibo	Guyana	41.1073	44.6656	40.9764	30.3512	44.3193	12.2225	12.7142	11.4195	8.71956	12.7142	-8.12075	0	0	0	0
1051	Heard Island and McDonald Islands	Heard Island and McDonald Islands	1.49254	1.49254	1.49254	0	0	82.0896	89.5522	79.1045	77.6119	85.0746	15.4261	0	0	0	0
1052	AtlÃ¡ntida	Honduras	41.0365	41.0365	43.2726	40.293	35.8264	11.1858	10.4423	11.1858	10.4423	8.20621	-7.19932	0	0	0	0
1053	Choluteca	Honduras	43.0559	47.0402	47.0402	38.0681	35.3234	9.46538	10.081	10.9115	8.07825	7.88009	-11.6978	0	0	0	0
1054	ColÃ³n	Honduras	41.2532	40.7637	42.2563	40.7637	37.8029	9.44467	9.44467	9.93411	9.44467	7.95213	-5.73914	0	0	0	0
1055	Comayagua	Honduras	39.1308	40.515	40.7316	33.4854	28.7913	12.0486	13.3246	13.4328	9.17175	10.3395	-8.62009	0	0	0	0
1056	CopÃ¡n	Honduras	40.0517	41.3203	42.6368	34.9943	30.4095	12.5545	12.5852	13.1956	10.2258	9.93685	-9.0219	0	0	0	0
1057	CortÃ©s	Honduras	43.0614	43.1354	45.9724	41.3466	34.0321	13.3588	12.0144	13.4328	11.7921	9.0293	-8.8571	0	0	0	0
1058	El ParaÃ­so	Honduras	46.2426	52.1972	52.1972	41.7598	40.2569	7.4783	7.4835	8.97083	7.46789	5.98576	-11.4105	0	0	0	0
1059	Francisco MorazÃ¡n	Honduras	42.5749	46.2723	46.3271	37.5655	34.6893	9.58424	10.2695	11.0242	8.20713	8.08732	-11.6057	0	0	0	0
1060	Gracias a Dios	Honduras	46.1937	45.0457	46.2312	43.6979	39.42	11.2189	11.2189	12.4419	10.1408	9.22477	-8.24372	0	0	0	0
1061	Islas de la BahÃ­a	Honduras	38.806	38.806	40.2985	38.806	37.3134	8.95522	8.95522	8.95522	8.95522	7.46269	-6.03786	0	0	0	0
1062	IntibucÃ¡	Honduras	38.806	40.2985	40.2985	32.8358	28.3582	11.9403	13.4328	13.4328	8.95522	10.4478	-8.31327	0	0	0	0
1063	Lempira	Honduras	38.8321	40.3159	40.3333	32.888	28.393	11.949	13.4241	13.4328	8.97263	10.4391	-8.31632	0	0	0	0
1064	La Paz	Honduras	38.806	40.2985	40.2985	32.8358	28.3582	11.9403	13.4328	13.4328	8.95522	10.4478	-8.31327	0	0	0	0
1065	Ocotepeque	Honduras	34.9284	37.7135	37.7135	25.727	25.7732	13.2328	14.0791	14.0791	9.60148	11.7403	-8.08021	0	0	0	0
1066	Olancho	Honduras	43.4303	46.3471	46.9851	40.5808	39.2006	8.70986	8.70986	9.52696	8.27877	7.00178	-11.5892	0	0	0	0
1067	Santa BÃ¡rbara	Honduras	42.2619	42.6025	44.9064	39.7477	32.9661	13.0923	12.2809	13.4328	11.2592	9.29578	-8.71758	0	0	0	0
1068	Valle	Honduras	38.806	40.2985	40.2985	32.8358	28.3582	11.9403	13.4328	13.4328	8.95522	10.4478	-8.31327	0	0	0	0
1069	Yoro	Honduras	41.2565	41.2581	43.5659	40.4332	35.67	11.409	10.5938	11.4106	10.5889	8.28277	-8.05034	0	0	0	0
1070	Zagrebacka	Croatia	10.1704	9.58042	10.1704	9.26782	9.58042	18.223	18.5004	18.223	20.3056	18.223	2.90595	0	0	0	0
1071	Krapinsko-zagorska	Croatia	9.64715	8.88277	9.64715	8.919	8.88277	17.8742	18.6748	17.8742	20.1311	17.8742	3.26611	0	0	0	0
1072	Sisacko-moslavacka	Croatia	11.6307	11.5274	11.6307	10.2413	11.5274	19.1966	18.0137	19.1966	20.7923	19.1966	1.78695	0	0	0	0
1073	Karlovacka	Croatia	7.46269	5.97015	7.46269	7.46269	5.97015	16.4179	19.403	16.4179	19.403	16.4179	4.76975	0	0	0	0
1074	Varazdinska	Croatia	11.8446	11.8127	11.8446	10.3839	11.8127	19.3392	17.9424	19.3392	20.8636	19.3392	1.75355	0	0	0	0
1075	Koprivnicko-krizevacka	Croatia	11.9403	11.9403	11.9403	10.4478	11.9403	19.403	17.9104	19.403	20.8955	19.403	1.68766	0	0	0	0
1076	Bjelovarsko-bilogorska	Croatia	11.9403	11.9403	11.9403	10.4478	11.9403	19.403	17.9104	19.403	20.8955	19.403	1.68766	0	0	0	0
1077	Primorsko-goranska	Croatia	7.98539	6.38831	8.08993	8.08993	6.28377	16.5225	18.8803	16.627	19.5075	16.5225	4.75388	0	0	0	0
1078	Licko-senjska	Croatia	12.027	9.59586	12.9657	12.9657	8.72164	17.2277	14.7098	18.102	20.1484	17.1633	2.48183	0	0	0	0
1079	Viroviticko-podravska	Croatia	11.9403	11.9403	11.9403	10.4478	11.9403	20.69	19.1974	20.3682	22.1825	20.3682	2.14168	0	0	0	0
1080	Pozesko-slavenska	Croatia	11.9403	11.9403	11.9403	10.4478	11.9403	20.7653	19.2728	20.4247	22.2578	20.4247	2.13057	0	0	0	0
1081	Brodsko-posavska	Croatia	11.9403	11.9403	11.9403	10.4478	11.9403	22.1232	20.6307	21.4432	23.6158	21.4432	1.15617	0	0	0	0
1082	Zadarska	Croatia	14.3742	11.3891	15.8667	15.8667	10.1722	17.3592	11.9403	18.5762	20.0687	17.0836	1.68893	0	0	0	0
1083	Osjecko-baranjska	Croatia	11.9403	11.9403	11.9403	10.4478	11.9403	25.3731	23.8806	23.8806	26.8657	23.8806	2.02232	0	0	0	0
1084	Sibensko-kninska	Croatia	12.7547	9.76962	14.2472	14.2472	9.36242	15.7398	11.9403	16.147	17.6395	14.6544	0.602367	0	0	0	0
1085	Vukovarsko-srijemska	Croatia	11.9403	11.9403	11.9403	10.4478	11.9403	25.3731	23.8806	23.8806	26.8657	23.8806	2.02232	0	0	0	0
1086	Splitsko-dalmatinska	Croatia	11.9444	8.9593	13.4369	13.4369	8.95726	14.9295	11.9403	14.9315	16.424	13.439	0.378874	0	0	0	0
1087	Istarska	Croatia	7.46269	8.36985	7.46269	9.86239	7.17	23.617	26.6021	23.617	26.6021	20.0175	3.67392	0	0	0	0
1088	Dubrovacko-neretvanska	Croatia	14.7462	11.079	16.228	16.6239	11.8494	14.3155	11.9403	14.3102	15.5058	12.7454	-0.868426	0	0	0	0
1089	Medimurska	Croatia	11.9403	11.9403	11.9403	10.4478	11.9403	19.403	17.9104	19.403	20.8955	19.403	1.68766	0	0	0	0
1090	Grad Zagreb	Croatia	10.4192	9.91216	10.4192	9.43369	9.91216	18.3889	18.4175	18.3889	20.3885	18.3889	2.60759	0	0	0	0
1091	Artibonite	Haiti	32.8358	34.3284	32.8358	28.3582	29.8507	11.9403	11.9403	11.9403	11.9403	10.4478	-4.69119	0	0	0	0
1092	Centre	Haiti	38.1301	40.9462	38.1301	36.2996	33.8215	6.64601	6.64601	6.64601	6.64601	6.47705	-8.14049	0	0	0	0
1093	Grande-Anse	Haiti	42.8075	43.3962	43.3962	41.8457	35.9045	8.45342	8.45342	8.45342	8.45342	7.54954	-10.114	0	0	0	0
1094	Nord	Haiti	34.8144	36.8015	34.8144	31.326	31.3347	9.96175	9.96175	9.96175	9.96175	8.96385	-6.00626	0	0	0	0
1095	Nord-Est	Haiti	38.806	41.791	38.806	37.3134	34.3284	5.97015	5.97015	5.97015	5.97015	5.97015	-8.75357	0	0	0	0
1096	Nippes	Haiti	40.2985	41.791	41.791	40.2985	34.3284	7.46269	7.46269	7.46269	7.46269	7.46269	-9.63021	0	0	0	0
1097	Nord-Ouest	Haiti	32.8358	34.3284	32.8358	28.3582	29.8507	11.9403	11.9403	11.9403	11.9403	10.4478	-4.69119	0	0	0	0
1098	Ouest	Haiti	41.6255	43.5904	42.9305	39.758	34.808	8.76044	8.76044	8.76044	8.76044	7.92043	-7.52774	0	0	0	0
1099	Sud	Haiti	40.9874	42.2503	42.2503	40.7577	34.7876	7.69231	7.69231	7.69231	7.69231	7.46269	-10.069	0	0	0	0
1100	Sud-Est	Haiti	45.3534	47.3514	47.3514	44.8479	36.8558	7.46269	7.46269	7.46269	7.46269	6.9572	-11.253	0	0	0	0
1101	Baranya	Hungary	11.9403	11.9403	11.9403	10.4478	11.9403	24.7639	23.2713	23.4236	26.2564	23.4236	1.85993	0	0	0	0
1102	BÃ©kÃ©s	Hungary	7.36239	5.86986	5.38893	7.36239	7.36239	23.9051	22.9946	23.9051	24.4113	24.9167	4.65324	0	0	0	0
1103	BÃ¡cs-Kiskun	Hungary	9.04436	8.77164	8.6963	8.33232	9.04436	26.1626	25.761	25.4506	26.4423	26.1557	3.80662	0	0	0	0
1104	Budapest	Hungary	5.97015	5.97015	5.97015	5.97015	5.97015	28.3582	29.8507	28.3582	26.8657	29.8507	6.81995	0	0	0	0
1105	Borsod-AbaÃºj-ZemplÃ©n	Hungary	5.47005	4.09209	4.09209	5.58463	5.58224	25.6996	24.9733	25.5874	25.7145	27.1921	5.80311	0	0	0	0
1106	CsongrÃ¡d	Hungary	9.58921	8.10608	6.91225	9.57981	9.58921	21.7917	21.493	21.7823	22.9949	22.0716	3.27078	0	0	0	0
1107	FejÃ©r	Hungary	5.97015	5.97015	5.97015	5.97015	5.97015	28.3582	29.8507	28.3582	26.8657	29.8507	6.81995	0	0	0	0
1108	GyÃ³r-Moson-Sopron	Hungary	3.13324	3.13324	3.13324	3.13324	3.13324	31.1951	32.6877	29.7767	29.7026	32.6877	6.20745	0	0	0	0
1109	HajdÃº-Bihar	Hungary	4.93897	3.44643	3.44643	4.93897	4.93897	24.8575	25.4274	24.8575	25.3731	26.3501	5.47196	0	0	0	0
1110	Heves	Hungary	5.97015	4.52657	4.52657	5.97015	5.97015	25.471	24.0764	25.471	25.4221	26.9636	5.57257	0	0	0	0
1111	JÃ¡sz-Nagykun-Szolnok	Hungary	5.97015	4.48154	4.48154	5.97015	5.97015	25.381	23.8963	25.381	25.3771	26.8735	5.66077	0	0	0	0
1112	KomÃ¡rom-Esztergom	Hungary	5.97015	5.97015	5.97015	5.97015	5.97015	28.3582	29.8507	28.3582	26.8657	29.8507	6.81995	0	0	0	0
1113	NÃ³grÃ¡d	Hungary	5.97015	5.53958	5.53958	5.97015	5.97015	27.4971	28.1285	27.4971	26.4351	28.9896	6.55077	0	0	0	0
1114	Pest	Hungary	5.97015	5.64664	5.64664	5.97015	5.97015	27.7112	28.5567	27.7112	26.5422	29.2037	6.7178	0	0	0	0
1115	Somogy	Hungary	9.82162	9.82162	9.82162	8.76006	9.82162	23.1258	22.4953	22.7429	23.7564	23.3713	3.7473	0	0	0	0
1116	Szabolcs-SzatmÃ¡r-Bereg	Hungary	3.27034	1.7778	1.7778	3.27034	3.27034	24.0232	27.9303	24.0232	25.3731	25.5158	4.36129	0	0	0	0
1117	Tolna	Hungary	10.0716	10.0716	10.0716	9.04623	10.0716	26.3075	25.7493	25.2821	26.8657	25.7493	2.85443	0	0	0	0
1118	Vas	Hungary	2.98507	2.98507	2.98507	2.98507	2.98507	31.3433	32.8358	29.8507	29.8507	32.8358	6.13665	0	0	0	0
1119	VeszprÃ©m	Hungary	3.88116	3.88116	3.88116	3.88116	3.88116	30.4472	31.9397	29.4027	28.9547	31.9397	6.084	0	0	0	0
1120	Zala	Hungary	6.09453	6.09453	6.09453	5.57629	6.09453	27.1973	27.6534	26.2231	26.7413	28.1716	4.74292	0	0	0	0
1121	Aceh	Indonesia	4.56006	4.59986	4.55437	4.10519	3.38877	44.0057	47.4343	46.4478	46.8145	33.6773	8.26278	771509	0	416528	0
1122	Bali	Indonesia	18.0396	9.53887	12.0695	18.0396	18.0396	19.8574	8.50078	13.8873	19.8574	19.8574	1.5156	0	0	0	0
1123	Bangka Belitung	Indonesia	11.6379	11.3843	10.3697	12.389	11.3745	13.4523	14.2035	14.9254	16.3496	14.4669	1.77208	0	0	0	0
1124	Bengkulu	Indonesia	18.7547	16.287	16.9421	20.0093	18.7547	18.4621	16.2068	17.0702	22.2884	21.019	0.741525	0	0	0	0
1125	Banten	Indonesia	20.363	16.7029	18.8704	21.4468	21.4468	18.1767	13.0241	15.6004	20.3443	19.2605	-0.455574	0	0	0	0
1126	Gorontalo	Indonesia	10.8796	9.81888	10.8796	11.9403	10.8796	22.5851	16.812	23.214	22.5851	24.0777	2.93839	0	0	0	0
1127	Jambi	Indonesia	10.6291	9.86539	9.62477	11.8601	9.97698	32.3685	30.7679	31.3258	37.3727	30.9283	4.26937	0	0	0	0
1128	Jawa Barat	Indonesia	16.9657	13.4218	15.1425	18.4278	17.9616	19.4335	12.3039	16.1909	22.6883	20.2938	0.33965	0	0	0	0
1129	Jawa Timur	Indonesia	18.1079	10.7054	13.7072	18.1815	17.9473	16.9433	10.2537	12.372	18.7203	19.4465	-0.298443	0	0	0	0
1130	Jakarta Raya	Indonesia	17.9104	13.4328	16.4179	19.403	19.403	19.403	13.4328	16.4179	22.3881	20.8955	0.366303	0	0	0	0
1131	Jawa Tengah	Indonesia	14.972	11.5438	13.6007	15.4384	15.1213	18.6614	8.82463	11.819	21.2267	20.8116	0.745977	0	0	0	0
1132	Kalimantan Barat	Indonesia	1.73857	1.54915	2.16641	2.41898	1.9084	46.2251	44.0957	44.2557	51.0827	47.3018	10.4197	821636	0	427238	0
1133	Kalimantan Timur	Indonesia	4.14551	4.0641	4.18815	4.14551	4.07573	47.6901	46.3759	44.612	47.8904	47.5777	10.2289	757111	0	160230	0
1134	Kepulauan Riau	Indonesia	10.4478	8.23729	11.109	10.4855	9.08747	20.9144	20.2154	23.7483	22.3503	18.345	2.8667	0	0	0	0
1135	Kalimantan Selatan	Indonesia	4.15808	1.49254	3.22052	4.15808	4.15808	31.6796	28.3918	29.4345	31.7763	33.5674	4.70809	0	0	0	0
1136	Kalimantan Tengah	Indonesia	2.38764	2.31687	2.45426	2.41991	2.52295	43.9195	40.6399	39.851	46.3727	46.0959	10.4718	474551	0	176855	0
1137	Kalimantan Timur	Indonesia	3.38016	3.94159	3.5881	3.38016	3.23922	52.9458	54.3066	51.8368	55.5173	52.0563	11.3095	254004	0	56744.2	0
1138	Lampung	Indonesia	8.15481	6.66227	6.66227	8.15481	9.47785	18.8474	11.8461	15.9847	21.6347	20.3117	1.53994	0	0	0	0
1139	Maluku	Indonesia	6.96987	4.29456	4.29456	7.53309	7.2374	23.1343	20.0084	20.797	24.0777	25.3309	2.69974	0	0	0	0
1140	Maluku Utara	Indonesia	10.4527	8.75688	10.9337	10.4031	10.6312	28.0359	24.6591	27.2822	25.4773	30.4061	3.75017	0	0	0	0
1141	Nusa Tenggara Barat	Indonesia	13.0523	5.64853	7.12142	13.0523	13.0523	19.0224	7.46269	13.0327	19.0224	19.0224	-0.0742449	0	0	0	0
1142	Nusa Tenggara Timur	Indonesia	15.2146	7.47266	10.3813	16.501	16.2816	12.778	7.27321	8.37018	14.7027	14.7027	-2.59868	0	0	0	0
1143	Papua	Indonesia	3.09926	2.0186	1.90849	3.75581	3.63143	45.0962	40.9816	41.0917	49.6493	46.236	8.76873	3.108e+06	0	954171	0
1144	Papua Barat	Indonesia	3.41721	3.57511	3.82442	3.47871	4.48426	41.5384	39.7949	39.0785	43.0476	43.5961	8.95495	0	0	0	0
1145	Riau	Indonesia	5.25302	5.88183	5.05166	6.5601	3.09282	42.0101	41.3601	41.217	46.2634	39.5567	9.40022	379964	0	73687.9	0
1146	Sulawesi Utara	Indonesia	11.8763	11.0981	11.8763	11.9723	12.3987	20.7783	13.2303	19.7228	21.0554	23.3049	1.52587	0	0	0	0
1147	Sumatera Barat	Indonesia	9.6035	8.72908	7.4363	11.5144	9.16629	35.851	37.0458	34.1927	40.7131	35.851	3.94625	0	0	0	0
1148	Sulawesi Tenggara	Indonesia	6.55715	5.05552	5.05096	7.01675	7.01675	26.8884	23.5075	22.4017	28.8906	31.0384	3.63065	0	0	0	0
1149	Sulawesi Selatan	Indonesia	4.71748	3.66471	3.78465	4.94403	4.95736	35.7942	28.8779	30.5037	38.2862	38.6327	4.3855	0	0	0	0
1150	Sulawesi Barat	Indonesia	3.2753	2.98507	3.2753	3.2753	3.50748	37.9187	32.529	34.718	40.6715	40.6715	6.7533	0	0	0	0
1151	Sumatera Selatan	Indonesia	9.10119	7.59771	6.54855	9.59019	8.7016	22.9829	19.9066	21.1856	27.2671	24.2291	2.22789	0	0	0	0
1152	Sulawesi Tengah	Indonesia	6.099	4.88564	5.91109	6.1688	6.41308	31.8748	28.2589	28.0388	33.472	34.935	5.8188	0	0	0	0
1153	Sumatera Utara	Indonesia	3.84186	3.83047	3.78261	3.84414	2.93722	49.4793	48.6043	49.4406	51.8788	41.1416	8.49104	1.07648e+07	0	9.35961e+06	0
1154	Yogyakarta	Indonesia	20.8955	17.9104	17.9104	20.8955	20.8955	19.403	11.9403	11.9403	19.403	19.403	-0.533657	0	0	0	0
1155	Connaught	Ireland	4.98059	1.8315	5.3961	5.8116	2.24701	22.2842	14.1545	27.4999	31.1355	16.8115	3.70708	0	0	0	0
1156	Leinster	Ireland	3.38859	2.98507	3.38859	3.38859	2.9948	23.9389	19.7676	28.8152	32.9039	20.0933	5.57198	0	0	0	0
1157	Munster	Ireland	5.98228	3.07406	6.00655	7.0582	4.43716	19.585	12.0819	24.8352	28.8517	13.9829	3.7884	0	0	0	0
1158	Ulster	Ireland	2.00136	1.79783	2.13704	2.27273	1.93351	25.6106	16.8928	28.9688	33.4464	17.1303	4.02639	0	0	0	0
1159	HaDarom	Israel	45.8161	35.2046	45.4309	45.8161	45.7968	3.05248	3.04285	3.05248	3.05248	3.05248	-19.5621	0	1.28171e+06	0	3.02856e+06
1160	Hefa	Israel	71.6418	37.3134	71.6418	71.6418	70.1493	2.98507	2.98507	2.98507	2.98507	2.98507	-20.6053	0	860998	0	2.66835e+06
1161	Yerushalayim	Israel	65.6917	36.9829	65.6917	65.6917	64.5297	2.98507	2.98507	2.98507	2.98507	2.98507	-20.3724	0	1.06759e+06	0	2.24812e+06
1162	HaMerkaz	Israel	71.5902	37.3005	71.5902	71.5902	70.1105	2.99798	2.98507	2.99798	2.99798	2.99798	-20.5379	0	2.70961e+06	0	6.57508e+06
1163	Tel-Aviv	Israel	71.6418	37.3134	71.6418	71.6418	70.1493	2.98507	2.98507	2.98507	2.98507	2.98507	-20.6053	0	891559	0	1.64869e+06
1164	HaTsafon	Israel	71.6418	37.3134	71.6418	71.6418	70.1493	2.98507	2.98507	2.98507	2.98507	2.98507	-20.6053	0	1.53568e+06	0	5.61361e+06
1165	Isle of Man	Isle of Man	1.55829	1.51884	2.8733	2.8733	1.53199	28.47	24.9786	36.7677	38.5758	19.3767	5.28307	0	0	0	0
1166	Andaman and Nicobar Islands	India	5.82504	6.46766	5.82504	2.17662	5.05804	31.1982	40.34	39.3242	17.5373	24.3574	6.11487	0	0	0	0
1167	Andhra Pradesh	India	2.68811	2.71511	2.71511	2.39886	2.48756	51.0432	51.9843	51.9843	37.0396	44.3673	15.6091	2.87112e+07	0	2.97231e+07	0
1168	Arunachal Pradesh	India	1.55864	4.50371	2.31535	0	2.50322	42.6991	53.0077	42.459	24.232	45.9468	11.1026	0	0	0	0
1169	Assam	India	1.42764	2.09882	1.88746	0.684157	1.21442	42.5661	48.7791	44.5295	21.4721	45.2415	10.3957	443384	0	375617	0
1170	Bihar	India	3.8772	3.8772	3.8772	1.27491	3.8772	52.5305	54.5432	54.4352	33.214	52.2388	16.6141	1.09394e+08	0	1.36939e+08	0
1171	Chandigarh	India	7.46269	7.46269	7.46269	5.97015	7.46269	47.7612	49.2537	49.2537	35.8209	49.2537	13.9384	0	0	0	0
1172	Chhattisgarh	India	1.86595	1.86595	1.86595	1.25264	1.86595	55.9436	59.121	59.121	31.754	54.5291	16.5407	2.82906e+07	0	2.79313e+07	0
1173	Daman and Diu	India	2.10312	2.10312	2.10312	2.10312	2.10312	69.5387	69.5387	69.5387	58.5482	68.6567	31.0629	196633	0	284713	0
1174	Delhi	India	2.98507	2.98507	2.98507	2.98507	2.98507	43.2836	43.2836	43.2836	35.8209	43.2836	19.5693	0	0	0	0
1175	Dadra and Nagar Haveli	India	1.49254	1.49254	1.49254	1.49254	1.49254	70.1493	70.1493	70.1493	56.7164	68.6567	29.5359	494210	0	691178	0
1176	Goa	India	5.12448	5.12448	5.12448	0	3.40256	60.7383	64.9942	64.9942	38.1362	56.6782	16.7387	1.39534e+06	0	1.15148e+06	0
1177	Gujarat	India	2.52929	2.52929	2.52929	2.12807	2.51003	64.3781	64.3781	64.3781	56.3345	64.3524	34.9366	7.05556e+07	0	7.22831e+07	0
1178	Himchal Pradesh	India	5.63226	5.63226	4.24668	5.87292	7.01784	43.1183	43.5242	42.479	34.6687	44.217	8.97501	0	0	0	0
1179	Haryana	India	4.13073	4.13073	4.13073	3.83795	4.13073	45.2439	45.489	45.489	38.5068	45.489	17.6629	112125	0	101753	0
1180	Jharkhand	India	1.0986	1.0986	1.0986	0.454974	1.0986	53.343	54.1882	54.1882	35.0682	51.88	16.0127	3.69068e+07	0	3.9867e+07	0
1181	Jammu and Kashmir	India	4.76681	4.78693	3.5924	4.62599	5.37288	39.0084	40.0646	33.672	36.5829	41.8401	9.73624	29795	0	15270.1	0
1182	Karnataka	India	3.14674	3.14674	3.14674	0.224534	1.6493	58.1673	60.0379	60.0379	38.8337	52.9777	16.4516	7.00259e+07	0	7.16249e+07	0
1183	Kerala	India	2.20797	2.20797	2.20797	0	1.79269	55.5323	56.4862	56.4862	34.8176	48.1477	13.8812	3.3141e+07	0	4.21194e+07	0
1184	Lakshadweep	India	3.8806	4.1791	4.1791	0.298507	3.8806	61.194	63.5821	63.5821	39.1045	57.9104	16.4497	68119.3	0	5107.68	0
1185	Maharashtra	India	2.19167	2.19167	2.19167	1.79694	1.97368	65.8661	66.8617	66.8617	43.1559	63.6174	23.0847	1.26571e+08	0	1.36361e+08	0
1186	Meghalaya	India	2.98507	2.98507	2.98507	2.98507	2.98507	45.9109	50.1789	48.3286	20.8955	48.6864	10.5593	0	0	0	0
1187	Manipur	India	2.9921	2.9921	1.73748	1.49254	1.73748	45.5996	47.3371	46.0684	21.1405	46.3994	10.4325	370480	0	304222	0
1188	Madhya Pradesh	India	3.0179	3.0179	3.0179	2.51781	2.89433	59.0238	59.1203	59.1203	43.2295	57.9232	24.336	8.61883e+07	0	8.19888e+07	0
1189	Mizoram	India	3.43211	3.43211	3.3528	1.39159	2.76155	59.9106	62.8596	61.4824	23.4768	57.6682	13.1198	1.45025e+06	0	1.12145e+06	0
1190	Nagaland	India	2.23034	2.6008	1.96528	0.831798	1.59483	42.0285	47.1371	41.3235	23.3505	44.7623	9.96981	0	0	0	0
1191	Orissa	India	2.61293	2.61293	2.61293	1.39356	2.31205	44.9384	48.7074	48.7074	24.3438	42.084	13.1679	6.79731e+06	0	6.24176e+06	0
1192	Punjab	India	6.62365	6.62365	6.62365	6.11137	6.62365	48.3289	48.6695	48.6695	42.2673	48.6695	19.7479	580447	0	705843	0
1193	Pondicherry	India	2.68657	2.98507	2.98507	1.19403	2.38806	51.6418	51.6418	51.9403	40.8955	43.5821	16.2105	1.12999e+06	0	2.32389e+06	0
1194	Rajasthan	India	3.91937	3.91937	3.91937	2.99845	3.86923	50.2783	50.2783	50.2783	47.4369	50.0744	24.5061	5.52652e+07	0	5.6151e+07	0
1195	Sikkim	India	5.68969	5.68969	5.68969	0	5.68969	44.3119	54.5727	51.7746	15.6733	44.4989	9.91575	6528.18	0	2171.06	0
1196	Telangana	India	2.86945	2.86945	2.86945	2.2913	2.82293	59.1061	60.1467	60.1467	35.7624	53.1226	18.1094	4.00037e+07	0	4.17305e+07	0
1197	Tamil Nadu	India	0.799144	0.799144	0.799144	0.227125	0.563607	60.3696	61.6459	61.6663	50.173	49.2441	18.5144	8.12781e+07	0	9.78348e+07	0
1198	Tripura	India	4.37466	4.37466	4.37466	1.59549	2.98507	60.0615	63.2525	60.2675	25.0643	58.9808	13.6224	4.38012e+06	0	5.02443e+06	0
1199	Uttaranchal	India	5.0772	5.0772	5.0772	4.51107	5.0772	47.9439	48.6902	48.1446	35.2573	48.5075	12.6511	944466	0	782457	0
1200	Uttar Pradesh	India	3.34386	3.34386	3.34386	2.11921	3.34386	54.1738	54.48	54.48	38.7462	53.3702	17.9337	1.81021e+08	0	2.24729e+08	0
1201	West Bengal	India	1.66561	1.76157	1.76157	0.466097	1.66561	48.3729	50.9245	50.6469	27.1861	46.6696	14.3543	1.38358e+07	0	1.62081e+07	0
1202	British Indian Ocean Territory	British Indian Ocean Territory	8.69184	6.58472	8.69184	9.04302	7.90167	22.2125	19.2274	20.8955	23.705	22.5637	2.09959	0	0	0	0
1203	Al Anbar	Iraq	16.4616	16.2383	16.4616	16.4616	16.4616	13.3882	13.3882	13.1649	13.3882	13.3882	-2.35638	0	0	0	0
1204	Arbil	Iraq	26.8657	20.8955	21.9842	26.8657	26.8657	8.95522	8.00702	7.46269	8.95522	8.95522	-7.58187	0	0	0	0
1205	Al Basrah	Iraq	5.81217	5.81217	4.79201	5.81217	5.81217	25.0572	25.0572	24.7428	25.0572	25.0572	9.70219	0	0	0	0
1206	Babil	Iraq	11.8949	11.8949	11.8949	11.8949	11.8949	19.403	19.403	19.403	19.403	19.403	4.04202	0	0	0	0
1207	Baghdad	Iraq	11.9403	11.9403	11.9403	11.9403	11.9403	19.403	19.403	19.403	19.403	19.403	4.14727	0	0	0	0
1208	Dahuk	Iraq	26.7883	20.8182	23.6374	26.7883	26.7883	8.87789	8.79497	7.30801	8.87789	8.87789	-9.86425	0	0	0	0
1209	DiyalÃ¡	Iraq	16.1569	16.1569	16.1566	16.1569	16.1569	17.3002	17.3002	17.2999	17.3002	17.3002	0.206507	0	0	0	0
1210	Dhi Qar	Iraq	7.08817	7.08817	6.01242	7.08817	7.08817	24.6281	24.6281	24.6281	24.6281	24.6281	6.2342	0	0	0	0
1211	Karbala'	Iraq	10.7541	10.7541	10.7541	10.7541	10.7541	19.403	19.403	19.403	19.403	19.403	1.69368	0	0	0	0
1212	Maysan	Iraq	11.866	11.8617	11.3564	11.866	11.866	23.4164	23.4164	23.4161	23.4164	23.4164	5.96268	0	0	0	0
1213	Al MuthannÃ¡	Iraq	5.12841	5.12841	4.94016	5.12841	5.12841	24.6094	24.6094	24.6094	24.6094	24.6094	5.50696	0	0	0	0
1214	An Najaf	Iraq	6.94864	6.94864	6.94864	6.94864	6.94864	23.9473	23.9473	23.9473	23.9473	23.9473	3.83175	0	0	0	0
1215	NinawÃ¡	Iraq	25.5326	20.7564	23.5278	25.5326	25.5326	7.04545	7.03189	6.26187	7.04545	7.04545	-9.44662	0	0	0	0
1216	Al Qadisiyah	Iraq	10.4992	10.4992	10.4992	10.4992	10.4992	20.4838	20.4838	20.4838	20.4838	20.4838	4.58111	0	0	0	0
1217	Salah ad Din	Iraq	17.1212	16.9188	17.02	17.1212	17.1212	13.0281	13.0281	12.9775	13.0281	13.0281	-3.18219	0	0	0	0
1218	As Sulaymaniyah	Iraq	22.6957	19.5396	19.2635	22.6957	22.6412	12.2546	11.4656	11.3531	12.2546	12.2546	-3.5141	0	0	0	0
1219	At Ta'mim	Iraq	21.0425	18.6669	19.056	21.0425	21.0425	12.1541	11.7548	11.5602	12.1541	12.1541	-3.79067	0	0	0	0
1220	Wasit	Iraq	13.0519	13.0519	13.0519	13.0519	13.0519	20.5145	20.5145	20.5145	20.5145	20.5145	5.4047	0	0	0	0
1221	Azarbayjan-e-Sharqi	Iran	19.7734	18.0818	10.7601	20.7076	19.5578	18.9165	18.9055	14.5661	18.9165	18.8612	1.7024	0	0	0	0
1222	Azarbayjan-e-Gharbi	Iran	22.1884	19.0984	14.9389	21.8838	22.0699	14.1605	14.218	10.353	14.1605	14.4651	-2.32471	0	0	0	0
1223	Ardabil	Iran	14.1822	11.2278	5.77974	15.3062	13.3468	24.6422	24.6422	20.4103	24.6422	22.5048	1.70699	0	0	0	0
1224	Esfahan	Iran	11.4404	11.343	10.3468	11.4404	11.4404	22.9318	22.9318	20.8408	22.9318	22.9318	3.79521	0	0	0	0
1225	Ilam	Iran	15.1832	15.152	14.9254	15.1832	15.1832	21.4191	21.4191	21.1612	21.4191	21.4191	4.7817	0	0	0	0
1226	Bushehr	Iran	9.84621	9.84621	9.84621	9.84621	9.84621	21.3609	21.3609	21.3609	21.3609	21.3609	6.23677	0	0	0	0
1227	Tehran	Iran	10.2275	7.80292	8.76257	10.9712	10.9712	23.4437	22.6999	22.3648	27.1906	24.5734	2.54149	0	0	0	0
1228	Chahar Mahall va Bakhtiari	Iran	10.4478	10.4478	10.4478	10.4478	10.4478	25.7808	25.7808	24.696	25.7808	25.7808	3.03666	0	0	0	0
1229	Khuzestan	Iran	10.1248	9.57588	10.1121	10.1248	10.1248	25.5462	25.5462	24.82	25.5462	25.5462	3.84964	0	0	0	0
1230	Zanjan	Iran	15.831	15.831	12.3931	15.831	15.6046	19.3107	19.3107	16.5521	19.3107	19.3107	1.98921	0	0	0	0
1231	Semnan	Iran	12.3146	10.8295	9.67679	12.355	12.355	22.8716	22.8312	20.7832	23.3372	23.2159	5.26614	0	0	0	0
1232	Sistan va Baluchestan	Iran	12.6866	12.3227	12.6866	12.6866	12.6866	20.7496	20.7496	20.7496	20.4595	20.7496	4.59021	0	0	0	0
1233	Fars	Iran	11.6997	11.6997	11.6199	11.6997	11.6997	20.2777	20.2777	19.8917	20.2777	20.2777	5.06031	0	0	0	0
1234	Kerman	Iran	12.652	12.586	11.9043	12.652	12.652	16.487	16.487	16.457	16.487	16.487	3.03966	0	0	0	0
1235	Kordestan	Iran	19.6131	19.3505	14.7941	19.6131	18.6939	13.0039	12.9382	11.4019	13.0039	13.0039	-0.485999	0	0	0	0
1236	Kermanshah	Iran	16.7342	16.7342	15.3207	16.7342	16.7342	16.5958	16.5958	15.3603	16.5958	16.5958	-4.7233	0	0	0	0
1237	Kohkiluyeh va Buyer Ahmad	Iran	10.5555	10.5555	10.5555	10.5555	10.5555	26.758	26.758	26.722	26.758	26.758	4.25557	0	0	0	0
1238	Gilan	Iran	13.4314	10.6685	8.39589	14.0385	12.8998	23.3769	22.9986	20.976	24.3939	22.4441	3.55947	0	0	0	0
1239	Lorestan	Iran	15.7187	15.0957	13.7287	15.7187	15.7187	22.5987	22.5987	21.774	22.5987	22.5987	1.20563	0	0	0	0
1240	Mazandaran	Iran	9.66087	6.98281	8.10126	10.5271	10.5271	22.3881	21.5218	21.4547	26.7986	23.8806	3.47025	0	0	0	0
1241	Markazi	Iran	15.5927	14.3753	10.8671	15.5927	15.5927	25.6843	25.6843	22.3204	25.9729	25.8286	5.11969	0	0	0	0
1242	Hormozgan	Iran	9.61812	9.61812	9.61812	9.61812	9.61812	19.2568	19.2568	19.2568	19.2568	19.2568	5.49862	0	0	0	0
1243	Hamadan	Iran	17.3939	17.3939	11.955	17.3939	17.3926	20.8681	20.8681	19.119	20.8681	20.8681	2.11305	0	0	0	0
1244	Yazd	Iran	12.71	12.5806	11.2877	12.71	12.71	18.2529	18.2529	17.4587	18.2529	18.2529	3.02498	0	0	0	0
1245	Qom	Iran	14.1866	12.9403	10.2015	14.1866	14.1866	27.8657	27.8657	23.8806	27.8657	27.8657	4.8962	0	0	0	0
1246	Golestan	Iran	11.3413	9.53068	7.44442	11.5857	11.3413	21.0545	20.5658	18.6969	21.9195	21.9195	2.75334	0	0	0	0
1247	Qazvin	Iran	14.0853	12.4051	11.1002	14.0853	14.0853	21.7356	21.7356	19.5906	23.4158	22.5757	3.53434	0	0	0	0
1248	Khorasan-e Janubi	Iran	15.957	15.4775	14.5495	15.957	15.957	15.3213	15.3213	15.3213	15.3213	15.3213	0.863634	0	0	0	0
1249	Khorasan-e Razavi	Iran	13.7897	11.801	10.1466	13.7897	13.7897	18.4344	18.0476	17.2132	18.815	18.4427	0.665545	0	0	0	0
1250	Khorasan-e Shemali	Iran	13.6379	11.7541	8.43133	13.6379	13.6379	19.7088	19.4628	17.9703	20.1063	19.7088	2.15469	0	0	0	0
1251	Alborz	Iran	13.4328	10.4478	10.4478	13.4328	13.4328	22.3881	22.3881	20.8955	25.3731	23.8806	2.83089	0	0	0	0
1252	ReykjavÃ­k	Iceland	8.95522	8.95522	8.95522	10.4478	7.46269	31.3433	29.8507	34.3284	38.806	29.8507	3.7603	0	0	0	0
1253	HÃ¶fuÃ°borgarsvÃ¦Ã°i utan ReykjavÃ­kur	Iceland	9.85919	8.50324	9.85919	10.8997	8.36665	31.7953	29.3988	35.2323	39.7099	29.8507	4.55917	0	0	0	0
1254	SuÃ°urne	Iceland	8.95522	8.95522	8.95522	10.4478	7.46269	31.3433	29.8507	34.3284	38.806	29.8507	3.7603	0	0	0	0
1255	Vesturland	Iceland	10.2895	8.04312	10.3799	11.1413	8.80446	32.5494	29.3231	36.032	40.2759	30.0392	5.2182	0	0	0	0
1256	VestfirÃ°ir	Iceland	6.04512	4.84563	7.61262	7.61262	4.92742	43.9924	36.666	44.6057	46.2959	35.2552	8.28989	0	0	0	0
1257	NorÃ°urland vestra	Iceland	6.85174	5.16287	8.51738	8.51738	6.19202	46.3314	38.4125	49.9761	52.9277	38.7551	8.76081	2302.87	0	2402.6	0
1258	NorÃ°urland eystra	Iceland	6.07246	3.16562	6.62013	7.10159	4.26697	49.4463	45.1553	53.1837	55.8678	44.5896	9.98347	24816.2	0	34915.2	0
1259	Austurland	Iceland	13.6057	8.91123	13.414	16.9489	11.4564	33.989	28.5593	37.7219	42.1273	30.9254	6.19863	0	0	0	0
1260	SuÃ°urland	Iceland	11.923	9.07026	13.706	13.8987	11.414	36.6405	29.2296	40.126	43.6201	32.0651	6.37688	0	0	0	0
1261	Piemonte	Italy	12.5659	11.7622	13.3789	13.5638	11.3307	14.7244	14.4421	14.2571	15.1309	12.4281	-0.0242381	0	0	0	0
1262	Valle d'Aosta	Italy	10.4478	8.95522	10.4478	11.9403	10.4478	16.4179	16.4179	14.9254	16.4179	13.4328	3.15623	0	0	0	0
1263	Lombardia	Italy	11.2318	11.2318	10.8776	9.73928	10.0935	18.9732	18.8976	18.6189	18.6189	17.4806	2.91115	0	0	0	0
1264	Trentino-Alto Adige	Italy	7.24189	7.24221	5.74968	6.30659	7.24189	24.0133	29.6031	23.5894	20.5178	24.1446	3.62325	0	0	0	0
1265	Veneto	Italy	8.49678	8.90687	7.41434	8.24718	8.49678	23.2358	27.3287	22.1683	22.9748	20.9507	2.38343	0	0	0	0
1266	Friuli-Venezia Giulia	Italy	7.45049	8.93896	7.44643	10.4274	7.45049	25.3731	28.3704	25.3731	28.3501	20.9118	3.77409	0	0	0	0
1267	Liguria	Italy	16.4179	16.4179	17.7301	17.074	12.5964	10.4478	9.61133	10.2674	11.1039	8.95522	0.5245	0	0	0	0
1268	Emilia-Romagna	Italy	15.3773	14.6258	14.4051	14.9989	12.9441	13.3015	12.8022	12.1295	13.9952	11.7879	-0.601164	0	0	0	0
1269	Toscana	Italy	18.0167	16.6506	16.8631	18.0167	14.9153	10.0329	8.76296	8.76296	11.3989	8.75285	-2.61442	0	0	0	0
1270	Umbria	Italy	18.4188	16.4297	18.2514	18.4188	15.5138	9.19092	9.02352	9.02352	10.1068	8.36683	-3.38638	0	0	0	0
1271	Marche	Italy	15.4366	15.1322	15.425	15.4366	13.7372	11.5383	11.5267	11.5267	12.9332	10.1434	-1.13956	0	0	0	0
1272	Lazio	Italy	21.7909	17.9163	21.7909	21.7909	17.614	6.27335	6.27335	6.27335	6.57572	6.27335	-5.04449	0	0	0	0
1273	Abruzzo	Italy	22.3881	18.3469	23.2609	24.1338	17.474	5.97015	5.97015	5.97015	5.97015	5.97015	-5.08406	0	0	0	0
1274	Molise	Italy	22.3881	19.3433	25.2537	28.1194	16.4776	5.97015	5.97015	5.97015	5.97015	5.97015	-4.19867	0	0	0	0
1275	Campania	Italy	28.813	23.0028	29.7994	30.7857	23.8075	6.88304	6.88304	6.88304	6.88304	6.88304	-6.66877	0	0	0	0
1276	Puglia	Italy	25.8295	22.4436	27.2912	28.8208	21.6171	8.11644	8.11644	8.11644	8.11644	8.11644	-6.07627	0	0	0	0
1277	Basilicata	Italy	31.526	27.8753	31.6228	32.628	27.9195	7.44009	7.44009	7.44009	7.44009	7.44009	-7.91842	0	0	0	0
1278	Calabria	Italy	40.8085	36.0327	40.8085	41.4803	37.2942	5.93396	5.93396	5.93396	5.93396	5.93396	-10.9855	0	146581	0	107251
1279	Sicilia	Italy	52.5935	43.4363	52.5836	52.889	43.4806	4.47761	4.47761	4.47761	4.47761	4.47761	-14.2609	0	2.92931e+06	0	2.60632e+06
1280	Sardegna	Italy	40.2474	34.2108	41.4741	41.5508	35.8158	7.19178	7.19178	7.19178	7.19178	7.18667	-10.204	0	0	0	0
1281	Jersey	Jersey	5.97015	2.98507	7.46269	11.9403	5.97015	16.4179	13.4328	17.9104	19.403	11.9403	3.70749	0	0	0	0
1282	Kingston	Jamaica	37.3134	38.806	38.806	35.8209	29.8507	11.9403	11.9403	11.9403	11.9403	8.95522	-7.85298	0	0	0	0
1283	Saint Andrew	Jamaica	37.3134	38.806	38.806	35.8209	29.8507	11.9403	11.9403	11.9403	11.9403	8.95522	-7.85298	0	0	0	0
1284	Saint Thomas	Jamaica	37.3134	38.806	38.806	35.8209	29.8507	11.9403	11.9403	11.9403	11.9403	8.95522	-7.85298	0	0	0	0
1285	Portland	Jamaica	37.3134	38.806	38.806	35.8209	29.8507	11.9403	11.9403	11.9403	11.9403	8.95522	-7.85298	0	0	0	0
1286	Saint Mary	Jamaica	37.3134	38.806	38.806	35.8209	29.8507	11.9403	11.9403	11.9403	11.9403	8.95522	-7.85298	0	0	0	0
1287	Saint Ann	Jamaica	37.3134	38.806	38.806	35.8209	29.8507	11.9403	11.9403	11.9403	11.9403	8.95522	-7.85298	0	0	0	0
1288	Trelawny	Jamaica	37.3134	38.806	38.806	35.8209	29.8507	11.9403	11.9403	11.9403	11.9403	8.95522	-7.85298	0	0	0	0
1289	Saint James	Jamaica	32.1554	32.6163	33.6479	30.6629	22.6295	11.9403	11.9403	11.9403	11.9403	8.95522	-6.82409	0	0	0	0
1290	Hanover	Jamaica	29.8507	29.8507	31.3433	28.3582	19.403	11.9403	11.9403	11.9403	11.9403	8.95522	-7.70207	0	0	0	0
1291	Westmoreland	Jamaica	29.8507	29.8507	31.3433	28.3582	19.403	11.9403	11.9403	11.9403	11.9403	8.95522	-7.70207	0	0	0	0
1292	Saint Elizabeth	Jamaica	35.546	36.685	37.0385	34.0534	27.3763	11.9403	11.9403	11.9403	11.9403	8.95522	-6.90887	0	0	0	0
1293	Manchester	Jamaica	37.3134	38.806	38.806	35.8209	29.8507	11.9403	11.9403	11.9403	11.9403	8.95522	-7.85298	0	0	0	0
1294	Clarendon	Jamaica	37.3134	38.806	38.806	35.8209	29.8507	11.9403	11.9403	11.9403	11.9403	8.95522	-7.85298	0	0	0	0
1295	Saint Catherine	Jamaica	37.3134	38.806	38.806	35.8209	29.8507	11.9403	11.9403	11.9403	11.9403	8.95522	-7.85298	0	0	0	0
1296	Ajlun	Jordan	71.6418	37.3134	71.6418	71.6418	70.1493	2.98507	2.98507	2.98507	2.98507	2.98507	-20.6053	0	104274	0	289146
1297	Amman	Jordan	46.5497	32.7972	46.5497	46.5497	46.142	3.4178	3.4178	3.4178	3.4178	3.4178	-19.118	0	1.73026e+06	0	3.21092e+06
1298	Al 'Aqaba	Jordan	28.4173	25.2358	28.4173	28.4173	28.4173	3.94736	3.94736	3.94736	3.94736	3.94736	-11.089	0	0	0	0
1299	At Tafilah	Jordan	44.7761	35.8209	44.7761	44.7761	44.7761	2.98507	2.98507	2.98507	2.98507	2.98507	-20.0269	0	0	0	0
1300	Az Zarqa'	Jordan	50.8647	35.2757	50.8647	50.8647	50.4888	3.37335	3.37335	3.37335	3.37335	3.37335	-18.5015	0	1.46352e+06	0	2.16031e+06
1301	Al Balqa'	Jordan	70.5538	37.253	70.5538	70.5538	69.1217	2.98507	2.98507	2.98507	2.98507	2.98507	-20.7436	0	718342	0	1.78714e+06
1302	Irbid	Jordan	71.6418	37.3134	71.6418	71.6418	70.1493	2.98507	2.98507	2.98507	2.98507	2.98507	-20.6053	0	1.43617e+06	0	3.8756e+06
1303	Jarash	Jordan	71.6418	37.3134	71.6418	71.6418	70.1493	2.98507	2.98507	2.98507	2.98507	2.98507	-20.6053	0	222098	0	708582
1304	Al Karak	Jordan	44.7761	35.8209	44.7761	44.7761	44.7761	2.98507	2.98507	2.98507	2.98507	2.98507	-20.0269	0	94974.9	0	364896
1305	Al Mafraq	Jordan	46.2588	34.7237	46.2588	46.2588	46.1402	4.31946	4.31946	3.87467	4.31946	4.31946	-16.696	0	557332	0	1.34314e+06
1306	Madaba	Jordan	47.6342	35.9797	47.6342	47.6342	47.4754	2.98507	2.98507	2.98507	2.98507	2.98507	-20.5507	0	132343	0	297648
1307	Ma'an	Jordan	31.6907	27.6077	31.6907	31.6907	31.6907	3.96113	3.96113	3.93661	3.96113	3.94887	-15.6952	0	0	0	0
1308	NA	NA	0.352239	0.352239	0.352239	0.0179104	0	57.1642	59.6418	57.8866	51.3851	49.797	12.0561	4.54623e+06	0	3.21385e+06	0
1309	Aomori	Japan	0.0147223	0.0294446	0.0294446	0.0147223	0.0147223	50.3198	52.5769	52.1469	48.842	48.7278	10.6478	646652	0	619422	0
1310	Iwate	Japan	0.675288	1.09661	1.09661	0.75799	0.462674	42.9199	45.2414	44.5837	40.7443	41.7565	8.41242	0	0	0	0
1311	Miyagi	Japan	1.49254	1.49254	1.49254	1.53959	0.0235263	41.5323	51.8389	44.4703	32.6711	40.0162	9.25099	0	0	0	0
1312	Akita	Japan	0.167116	0.167116	0.167116	0.167116	0	47.0927	50.9108	48.7532	44.7663	48.2485	10.3244	0	0	0	0
1313	Yamagata	Japan	1.44955	1.44955	1.44955	1.44955	0	42.1349	52.1958	45.206	33.5666	40.7284	9.32998	0	0	0	0
1314	Hukusima	Japan	2.39776	2.99104	1.96306	1.80448	0.751866	37.5567	48.2037	41.0634	30.4172	36.7444	7.81189	0	0	0	0
1315	Ibaraki	Japan	4.47761	5.97015	2.98507	2.98507	1.49254	23.8806	38.806	28.3582	17.9104	23.8806	6.24739	0	0	0	0
1316	Totigi	Japan	3.97983	5.47237	2.98507	2.48729	1.99032	29.854	43.286	33.336	22.3905	29.3562	7.05657	0	0	0	0
1317	Gunma	Japan	2.98507	4.47761	2.98507	1.49254	2.98507	41.791	52.2388	43.2836	31.3433	40.2985	9.05134	0	0	0	0
1318	Saitama	Japan	3.17713	4.66967	2.98507	1.68459	2.79302	39.4864	50.5103	41.363	29.6148	38.1859	8.35418	0	0	0	0
1319	Tiba	Japan	3.87753	5.37007	2.98507	2.38499	2.09262	23.8806	35.2055	26.558	18.5105	22.6804	6.15607	0	0	0	0
1320	TÃ´kyÃ´	Japan	2.77185	3.62473	2.77185	1.70576	2.34542	31.3433	38.5928	32.4094	24.0938	29.4243	6.90047	0	0	0	0
1321	Kanagawa	Japan	3.02004	4.51258	2.98507	1.5275	3.70184	35.1741	42.6739	35.2178	24.8924	32.1977	8.76321	0	0	0	0
1322	Niigata	Japan	1.10671	1.64484	1.10671	0.568586	1.11686	48.8171	51.0306	53.0308	47.4363	49.2131	10.3057	186498	0	114024	0
1323	Toyama	Japan	0	0	0	0	1.49254	40.2985	40.2985	43.2836	37.3134	43.2836	8.88049	0	0	0	0
1324	Isikawa	Japan	0	0	0	0	1.20494	40.8737	40.5861	45.5844	41.6274	44.1464	9.19249	0	0	0	0
1325	Hukui	Japan	0	0.0714913	0	0	1.31067	40.227	39.9674	42.6339	36.9949	43.7188	8.51505	0	0	0	0
1326	Yamanasi	Japan	2.98507	4.47761	2.98507	1.49254	3.20349	40.0437	49.6178	41.0994	29.5959	38.1143	9.11164	0	0	0	0
1327	Nagano	Japan	2.25588	3.35715	2.25588	1.1546	2.5896	40.7937	48.8395	42.4194	31.9823	40.3768	8.88933	0	0	0	0
1328	Gihu	Japan	0.244711	0.244711	0.244711	0.244711	1.24783	39.3197	41.7668	41.5706	34.8663	42.3047	8.26293	0	0	0	0
1329	Sizuoka	Japan	2.81187	4.1312	2.81187	1.49254	3.92146	30.6626	36.4988	29.2432	20.0417	27.1241	7.55592	0	0	0	0
1330	Aiti	Japan	1.49356	1.49458	1.49356	1.49254	0.00306476	34.3253	49.2435	32.8328	22.386	37.3053	7.85096	0	0	0	0
1331	Mie	Japan	1.46953	1.49254	1.46953	1.46953	0.0230046	34.3974	49.1847	32.9048	22.4571	37.4285	7.83952	0	0	0	0
1332	Siga	Japan	1.01205	1.21891	1.01205	1.01205	0.476565	36.0435	46.9796	35.364	25.7489	39.4501	7.72266	0	0	0	0
1333	KyÃ´to	Japan	0.0344432	1.12055	0.0344432	0.0344432	1.08611	39.0746	42.6475	37.9541	29.7382	44.9759	7.50592	0	0	0	0
1334	Ã”saka	Japan	0	1.49254	0	0	1.49254	38.806	44.7761	37.3134	26.8657	44.7761	8.06296	0	0	0	0
1335	HyÃ´go	Japan	0	1.27626	0	0	1.27626	39.0222	43.4785	37.746	28.5959	44.9924	7.73927	0	0	0	0
1336	Nara	Japan	0.510754	1.49254	0.510754	0.510754	0.981783	37.2737	46.3084	35.7812	25.3334	42.2223	7.92708	0	0	0	0
1337	Wakayama	Japan	0.190439	1.57973	0.10325	0.10325	1.47648	37.7987	43.6908	36.3934	26.4687	43.388	7.73184	0	0	0	0
1338	Tottori	Japan	0	0.371636	0.262243	0.262243	0.371636	39.795	41.7176	39.293	33.3438	43.8006	7.58001	0	0	0	0
1339	Simane	Japan	0.41149	0.41149	0.201418	0.201418	0.41149	41.8084	43.7777	40.9201	34.5298	44.3166	7.72894	0	0	0	0
1340	Okayama	Japan	0	0.31234	0	0	0.31234	41.1664	44.7761	39.6738	32.7667	43.5959	7.81933	0	0	0	0
1341	Hirosima	Japan	0.0722702	0.0722702	0	0	0.0722702	41.9356	44.8484	40.443	34.3284	43.5004	8.13218	0	0	0	0
1342	Yamaguti	Japan	1.43409	1.43409	0	0	1.43409	44.6592	46.2102	43.1667	34.3284	47.5859	8.107	0	0	0	0
1343	Tokusima	Japan	0.00518242	1.14402	0.00259121	0.00259121	1.14143	39.4797	44.7424	37.9897	28.6109	44.3861	8.1384	0	0	0	0
1344	Kagawa	Japan	0	0.573614	0	0	0.573614	40.6438	44.7761	39.1513	31.4603	43.8572	8.02124	0	0	0	0
1345	Ehime	Japan	0.636287	1.86355	0.624959	0	1.24992	36.848	39.2308	34.1056	28.0901	38.3406	7.04829	0	0	0	0
1346	KÃ´ti	Japan	1.01607	2.68521	0.917617	0.0984503	1.7676	33.8962	36.1238	30.8638	25.0966	35.3828	7.33945	0	0	0	0
1347	Hukuoka	Japan	2.22534	2.22534	0.826553	0.093755	2.22534	41.2953	44.4248	38.321	27.8431	43.7394	10.3932	0	0	0	0
1348	Saga	Japan	1.73617	1.73617	1.49254	1.2489	1.73617	43.5689	49.2889	42.8314	32.1422	51.295	9.65812	0	0	0	0
1349	Nagasaki	Japan	1.52124	1.52124	1.49254	1.46383	1.52124	45.7807	51.0333	45.0057	34.7589	53.4443	9.95	26865.6	0	8962.07	0
1350	Kumamoto	Japan	2.84515	2.84515	1.49254	0.139925	2.84515	38.0131	42.6306	33.9552	22.1549	40.2052	8.90986	0	0	0	0
1351	Ã”ita	Japan	2.90013	2.90013	1.40759	0	2.90013	37.7382	42.0459	33.4305	21.6601	39.3157	8.60048	0	0	0	0
1352	Miyazaki	Japan	2.83385	2.98507	1.34131	0.151223	2.98507	36.1036	40.2788	31.7773	20.5931	37.5962	7.51647	0	0	0	0
1353	Kagosima	Japan	2.54517	3.42498	1.22545	1.33543	3.47211	29.3794	32.0503	26.4415	19.9529	31.5161	6.35407	0	0	0	0
1354	Okinawa	Japan	10.6689	9.72913	7.6838	8.56827	9.72913	15.8651	16.8049	16.4732	10.3372	15.8651	0.79619	0	0	0	0
1355	Baringo	Kenya	1.5524	1.49254	1.49254	2.98507	2.92521	54.0307	53.9109	54.0307	54.1504	53.8511	20.3247	785723	0	1.17583e+06	0
1356	Bomet	Kenya	2.98507	1.49254	1.49254	2.98507	1.49254	61.194	58.209	61.194	64.1791	56.7164	18.9317	1.07173e+06	0	1.43656e+06	0
1357	Bungoma	Kenya	1.49254	1.49254	1.49254	1.98864	1.98864	52.7349	54.7278	51.7385	54.7278	46.7563	14.4452	1.77289e+06	0	2.65948e+06	0
1358	Busia	Kenya	1.49254	1.49254	1.49254	1.52782	1.49254	52.2917	55.2239	50.8168	55.2768	43.4247	14.6877	993780	0	2.08923e+06	0
1359	Elgeyo/Marakwet	Kenya	1.49254	1.49254	1.49254	2.98507	2.98507	53.7313	53.7313	53.7313	53.7313	53.7313	20.6472	511540	0	716818	0
1360	Embu	Kenya	4.47761	4.47761	2.98507	4.47761	2.98507	56.7164	55.2239	58.209	61.194	53.7313	21.0578	647168	0	745344	0
1361	Garissa	Kenya	8.27354	7.45551	8.68255	7.40528	5.86969	52.8129	52.7985	52.899	52.8129	48.9165	20.3035	1.4501e+06	0	2.24891e+06	0
1362	Homa Bay	Kenya	1.67741	1.49254	1.49254	4.29274	1.49254	57.271	55.5936	57.271	60.2561	55.4087	19.8644	1.15684e+06	0	2.42703e+06	0
1363	Isiolo	Kenya	2.77459	2.78735	2.22605	2.78735	1.16086	57.1438	56.6271	56.1806	57.1438	52.6662	20.2208	187352	0	225597	0
1364	Kajiado	Kenya	6.66222	4.62441	4.98566	7.70165	4.31427	57.1999	54.6444	57.2067	59.1524	54.624	19.3616	776270	0	1.00265e+06	0
1365	Kakamega	Kenya	1.49254	1.49254	1.49254	2.38848	2.38848	53.1348	54.3279	52.5382	54.3279	49.5552	16.1195	2.17583e+06	0	4.21406e+06	0
1366	Kericho	Kenya	2.97521	1.49254	1.49254	2.98507	1.50241	61.1447	58.1793	61.1447	64.11	56.6967	18.9716	1.08332e+06	0	1.65607e+06	0
1367	Kiambu	Kenya	4.42279	4.36798	2.93026	4.42279	2.93026	56.8809	55.3335	58.3186	61.3037	53.841	20.9775	1.7743e+06	0	3.8247e+06	0
1368	Kilifi	Kenya	7.81257	6.43666	8.8386	9.18848	3.45159	51.0725	49.58	46.4783	51.0725	51.0725	13.5186	66327.7	0	103077	0
1369	Kirinyaga	Kenya	4.47761	4.47761	2.98507	4.47761	2.98507	56.7164	55.2239	58.209	61.194	53.7313	21.0578	613881	0	823857	0
1370	Kisii	Kenya	2.6942	1.49254	1.49254	3.27595	1.49254	60.3214	57.6272	60.3214	63.3065	56.4255	18.3886	1.43239e+06	0	4.77614e+06	0
1371	Kisumu	Kenya	2.5607	1.49254	1.49254	3.40704	1.49495	59.9161	57.3578	59.9161	62.8963	56.2896	18.5897	1.30375e+06	0	4.12582e+06	0
1372	Kitui	Kenya	5.3993	5.35364	5.34026	6.27533	3.55954	54.8221	53.904	54.5339	56.8309	52.1842	17.5831	1.27683e+06	0	1.46281e+06	0
1373	Kwale	Kenya	11.6034	11.4912	7.57497	11.7157	8.50609	38.4363	36.9437	32.5784	38.4363	38.4363	7.13192	0	0	0	0
1374	Laikipia	Kenya	3.6899	3.68725	2.58989	4.08243	2.98242	58.7878	57.6851	58.9357	59.2367	55.6356	23.7472	564171	0	772181	0
1375	Lamu	Kenya	14.4266	13.6455	13.4742	12.7929	11.0011	49.7939	49.6942	48.7832	49.7939	47.0083	15.1795	128197	0	124480	0
1376	Machakos	Kenya	4.47761	4.47761	2.98507	4.47761	2.98507	56.7164	55.2239	58.209	61.194	53.7313	21.0578	1.35177e+06	0	2.2119e+06	0
1377	Makueni	Kenya	6.64341	5.56051	5.16931	7.7263	4.05875	55.6151	55.1962	55.997	57.9177	53.7221	19.9248	1.14579e+06	0	1.28641e+06	0
1378	Mandera	Kenya	6.11843	6.11843	5.7026	6.11843	3.45869	55.0297	55.1088	53.6162	55.0297	49.4999	20.5466	2.62909e+06	0	3.18972e+06	0
1379	Marsabit	Kenya	4.48599	4.68694	3.0395	4.59274	2.27125	57.0744	56.9697	56.4715	56.8232	54.2547	20.7039	333497	0	701559	0
1380	Meru	Kenya	4.47761	4.47761	2.98507	4.47761	2.98507	59.9953	58.5027	60.3949	61.194	55.9173	22.0485	1.65692e+06	0	2.45366e+06	0
1381	Migori	Kenya	1.50078	1.49254	1.49254	4.46937	1.49254	56.7412	55.2404	56.7412	59.7262	55.2321	20.0514	1.11158e+06	0	2.13813e+06	0
1382	Mombasa	Kenya	11.9403	11.9403	7.46269	11.9403	8.95522	37.3134	35.8209	31.3433	37.3134	37.3134	6.75997	0	0	0	0
1383	Murang'a	Kenya	4.47761	4.47761	2.98507	4.47761	2.98507	56.7164	55.2239	58.209	61.194	53.7313	21.0578	1.29094e+06	0	1.9982e+06	0
1384	Nairobi City	Kenya	4.47761	4.47761	2.98507	4.47761	2.98507	56.7164	55.2239	58.209	61.194	53.7313	21.0578	5.03495e+06	0	7.26952e+06	0
1385	Nakuru	Kenya	2.9177	1.51471	1.50362	2.99616	1.58209	60.7684	57.9514	60.7795	63.6077	56.5373	18.9044	2.35579e+06	0	4.54373e+06	0
1386	Nandi	Kenya	1.70862	1.49254	1.49254	2.98507	2.76899	54.8118	54.3796	54.8118	55.2439	54.1635	20.9953	1.21632e+06	0	1.94123e+06	0
1387	Narok	Kenya	3.25323	1.54949	1.72033	3.34334	1.77728	61.1443	57.7202	61.0873	64.0155	56.6998	19.2487	1.39424e+06	0	1.77545e+06	0
1388	Nyamira	Kenya	2.98507	1.49254	1.49254	2.98507	1.49254	61.194	58.209	61.194	64.1791	56.7164	18.9317	820325	0	2.42016e+06	0
1389	Nyandarua	Kenya	3.30688	2.33752	1.91503	3.40757	2.01572	59.4587	57.0974	59.8693	62.6293	55.6938	19.5378	749257	0	1.11941e+06	0
1390	Nyeri	Kenya	4.47761	4.47761	2.98507	4.47761	2.98507	56.7164	55.2239	58.209	61.194	53.7313	21.0578	838578	0	1.09543e+06	0
1391	Samburu	Kenya	4.0721	4.07574	2.69785	4.19039	2.8125	60.4264	59.2247	60.4264	60.4264	56.4762	23.7782	338809	0	646118	0
1392	Siaya	Kenya	1.49254	1.49254	1.49254	3.32839	1.49254	54.9926	55.2239	54.418	57.9777	50.627	15.8214	1.17772e+06	0	2.4878e+06	0
1393	Taita/Taveta	Kenya	7.90736	6.60497	7.20965	9.08397	4.52338	51.1381	50.4233	48.5519	51.79	50.3604	13.4946	220838	0	278814	0
1394	Tana River	Kenya	5.7981	6.09919	7.24762	7.24762	4.00017	53.0819	52.4969	51.3054	53.0819	50.3807	15.5316	485601	0	903825	0
1395	Tharaka-Nithi	Kenya	4.47761	4.47761	2.98507	4.47761	2.98507	56.992	55.4994	58.3927	61.194	53.915	21.2553	501236	0	549240	0
1396	Trans Nzoia	Kenya	1.49254	1.49254	1.49254	2.91559	2.91559	53.6619	53.8008	53.5924	53.8008	53.245	20.3686	1.1436e+06	0	1.62792e+06	0
1397	Turkana	Kenya	2.28471	3.49133	2.27684	3.25525	2.41324	53.107	53.6317	52.3123	52.6428	51.8637	19.422	1.20906e+06	0	2.26419e+06	0
1398	Uasin Gishu	Kenya	1.49254	1.49254	1.49254	2.98507	2.98507	53.7313	53.7313	53.7313	53.7313	53.7313	20.6472	1.37686e+06	0	2.38718e+06	0
1399	Vihiga	Kenya	1.52725	1.49254	1.49254	2.53384	2.33715	53.5347	54.4487	53.0024	54.8305	50.1562	16.6274	580454	0	2.66444e+06	0
1400	Wajir	Kenya	7.06527	7.06527	6.49214	6.7041	3.35716	52.7822	52.7822	51.2896	52.7822	47.8084	19.2744	1.69076e+06	0	2.05655e+06	0
1401	West Pokot	Kenya	1.98137	2.47021	1.98137	3.47391	2.98507	53.2425	53.2425	53.2425	53.2425	53.2425	20.4787	781827	0	1.01226e+06	0
1402	Batken	Kyrgyzstan	7.81785	4.5774	4.83277	7.91764	7.91764	46.097	43.8104	30.0503	46.1968	47.1507	10.5071	0	0	0	0
1403	ChÃ¼	Kyrgyzstan	4.84925	3.45861	2.87718	4.82527	4.84925	59.0541	58.8024	44.932	57.4057	59.7494	13.852	819690	0	841137	0
1404	Bishkek	Kyrgyzstan	5.47264	3.9801	2.73632	5.47264	5.47264	59.4527	57.9602	44.0299	56.9652	59.4527	13.9085	933327	0	801131	0
1405	Jalal-Abad	Kyrgyzstan	4.61362	1.99721	2.98865	5.26146	5.26146	57.2175	57.6005	46.5299	57.1244	58.9176	17.2778	1.37222e+06	0	1.29419e+06	0
1406	Naryn	Kyrgyzstan	6.05219	5.63142	3.89542	5.22388	6.5841	54.3109	55.29	40.0974	48.2905	55.5414	11.2683	272351	0	171028	0
1407	Osh	Kyrgyzstan	6.60741	6.54452	3.45883	7.42915	8.15026	44.3485	50.4109	32.9239	44.2688	51.6393	9.90396	181788	0	63103.4	0
1408	Talas	Kyrgyzstan	4.47761	1.34476	2.98507	5.29777	5.29777	57.241	57.0932	48.0567	57.241	58.7336	16.4274	247404	0	232207	0
1409	Ysyk-KÃ¶l	Kyrgyzstan	3.67372	3.72432	3.64561	2.92043	3.67372	51.6064	55.3672	41.3245	44.0003	54.628	13.0676	409373	0	297013	0
1410	Banteay Mean Chey	Cambodia	5.97015	7.46269	7.46269	0	4.47761	31.3433	40.2985	38.806	16.4179	28.3582	5.84651	0	0	0	0
1411	Kracheh	Cambodia	7.27964	7.45851	7.27964	4.44006	3.50971	42.0737	48.6874	46.6327	25.8388	33.4392	6.74036	0	0	0	0
1412	Mondol Kiri	Cambodia	6.7382	7.10044	6.7382	4.88342	3.75312	43.3271	48.5292	46.6745	27.6337	34.3284	6.48792	0	0	0	0
1413	Phnom Penh	Cambodia	8.95522	8.95522	8.95522	1.49254	1.49254	35.8209	49.2537	46.2687	17.9104	29.8507	5.89685	0	0	0	0
1414	Preah Vihear	Cambodia	4.47893	4.47893	4.47893	1.49254	2.98463	35.8209	43.2853	38.8082	22.3867	32.8349	4.90782	0	0	0	0
1415	Prey Veaeng	Cambodia	7.75246	9.35615	9.35615	1.89346	1.89346	36.6227	47.65	45.0659	17.5095	28.2471	6.77808	0	0	0	0
1416	Pousaat	Cambodia	7.69461	8.95472	7.69511	5.27087	5.27237	35.8194	41.6931	38.7085	15.3907	27.331	4.15071	0	0	0	0
1417	Rotanak Kiri	Cambodia	4.47761	5.97015	4.47761	1.49254	1.49254	38.806	46.2687	43.2836	25.3731	34.3284	6.9214	0	0	0	0
1418	Siem Reab	Cambodia	5.62178	6.39942	6.37961	0.794149	3.66695	33.5474	42.1906	39.364	18.911	30.2519	5.33037	0	0	0	0
1419	Krong Preah Sihanouk	Cambodia	4.47761	7.46269	7.46269	2.98507	2.98507	32.8358	37.3134	37.3134	11.9403	16.4179	4.28425	0	0	0	0
1420	Stueng Traeng	Cambodia	4.47761	5.55547	4.47761	1.49254	1.90722	37.9766	45.4393	42.0395	24.5438	33.9137	5.02311	0	0	0	0
1421	Baat Dambang	Cambodia	6.78683	8.27937	7.46269	3.26672	5.29429	33.7933	40.2985	37.9893	15.6012	27.5415	3.72901	0	0	0	0
1422	Svaay Rieng	Cambodia	6.6429	8.56761	8.56761	1.98708	2.41479	37.2421	46.4647	44.8296	18.3248	27.9394	7.58132	0	0	0	0
1423	Taakaev	Cambodia	5.06564	10.2518	10.2518	2.78907	2.78907	38.414	44.0676	42.3791	16.6139	24.6646	6.75246	0	0	0	0
1424	Otdar Mean Chey	Cambodia	5.52005	6.56249	6.56249	0.450101	4.02751	32.6936	41.1987	38.806	18.2183	29.7085	5.49342	0	0	0	0
1425	Krong Kaeb	Cambodia	4.47761	10.4478	10.4478	2.98507	2.98507	38.806	43.2836	41.791	16.4179	23.8806	5.57947	0	0	0	0
1426	Krong Pailin	Cambodia	7.35004	8.84258	7.46269	5.51957	5.8575	35.483	40.2985	37.4261	15.038	26.9783	3.72136	0	0	0	0
1427	Tbong Khmum	Cambodia	8.42975	8.42975	8.42975	3.06896	2.54349	38.9737	49.2537	46.7941	21.5888	31.4272	6.27855	0	0	0	0
1428	Kampong Chaam [KÃ¢mpÃ³ng Cham]	Cambodia	8.95522	8.95522	8.95522	1.49254	1.49254	35.8209	49.2537	46.2687	17.9104	29.8507	5.89685	0	0	0	0
1429	Kampong Chhnang	Cambodia	8.95522	8.95522	8.95522	1.49254	1.49254	35.8209	49.2537	46.2687	17.9104	29.8507	5.89685	0	0	0	0
1430	Kampong Spueu	Cambodia	8.35857	9.06642	8.8142	2.36401	2.36401	36.0433	47.2739	44.4055	17.2858	28.878	5.79661	0	0	0	0
1431	Kampong Thum	Cambodia	8.04339	8.04339	8.04339	1.49254	1.79648	35.8209	48.038	44.7489	18.8223	30.4586	5.87328	0	0	0	0
1432	Kampot	Cambodia	4.47761	10.0392	10.0392	2.98507	2.98507	37.9889	42.4666	41.1783	15.8051	22.8593	4.66282	0	0	0	0
1433	Kandaal	Cambodia	8.23707	9.19461	9.19461	1.73192	1.73192	36.2997	48.2962	45.5505	17.6711	28.8932	6.45291	0	0	0	0
1434	Kaol Kong	Cambodia	6.79666	8.6243	7.46478	5.30413	5.30413	35.1591	39.6367	37.3166	14.2625	24.5398	4.14976	0	0	0	0
1435	Gilbert Islands	Kiribati	1.49254	1.49254	1.49254	1.49254	1.49254	64.1791	63.9659	63.9659	64.1791	64.1791	48.8364	5029.99	0	1437.38	0
1436	Line Islands	Kiribati	2.23881	2.23881	2.23881	2.23881	2.23881	74.6269	75.3731	74.6269	74.6269	75.3731	48.6376	5095.62	0	275.72	0
1437	Phoenix Islands	Kiribati	1.49254	1.49254	1.49254	1.49254	1.49254	80.597	80.597	80.597	80.597	80.597	56.6357	17.7222	0	0	0
1438	Anjouan	Comoros	17.9104	4.47761	14.9254	19.403	19.403	14.9254	7.46269	11.9403	16.4179	16.4179	0.559405	0	0	0	0
1439	Grande Comore	Comoros	16.4179	7.46269	10.4478	19.403	19.403	19.403	10.4478	13.4328	22.3881	22.3881	1.56924	0	0	0	0
1440	MohÃ©li	Comoros	16.4179	7.46269	10.4478	19.403	19.403	19.403	10.4478	13.4328	22.3881	22.3881	1.56924	0	0	0	0
1441	Christ Church Nichola Town	Saint Kitts and Nevis	53.7313	55.2239	55.2239	50.7463	43.2836	8.95522	8.95522	8.95522	7.46269	5.97015	-14.163	0	15949.2	0	23858.3
1442	Saint Anne Sandy Point	Saint Kitts and Nevis	56.7164	56.7164	56.7164	53.7313	41.791	8.95522	8.95522	8.95522	8.95522	5.97015	-13.5311	0	16164.5	0	26531.3
1443	Saint George Basseterre	Saint Kitts and Nevis	53.7313	55.2239	55.2239	50.7463	43.2836	8.95522	8.95522	8.95522	7.46269	5.97015	-14.163	0	12959.2	0	117570
1444	Saint George Gingerland	Saint Kitts and Nevis	53.7313	55.2239	55.2239	50.7463	43.2836	8.95522	8.95522	8.95522	7.46269	5.97015	-14.163	0	14174.3	0	36036.6
1445	Saint James Windward	Saint Kitts and Nevis	53.7313	55.2239	55.2239	50.7463	43.2836	8.95522	8.95522	8.95522	7.46269	5.97015	-14.163	0	22423.7	0	42132.7
1446	Saint John Capisterre	Saint Kitts and Nevis	54.2289	55.4726	55.4726	51.2438	43.0348	8.95522	8.95522	8.95522	7.71144	5.97015	-13.856	0	12032	0	16641.3
1447	Saint John Figtree	Saint Kitts and Nevis	53.7313	55.2239	55.2239	50.7463	43.2836	8.95522	8.95522	8.95522	7.46269	5.97015	-14.163	0	9274.34	0	24028.8
1448	Saint Mary Cayon	Saint Kitts and Nevis	53.7313	55.2239	55.2239	50.7463	43.2836	8.95522	8.95522	8.95522	7.46269	5.97015	-14.163	0	19827.2	0	30475.2
1449	Saint Paul Capisterre	Saint Kitts and Nevis	56.7164	56.7164	56.7164	53.7313	41.791	8.95522	8.95522	8.95522	8.95522	5.97015	-13.5311	0	16194.8	0	26531.3
1450	Saint Paul Charlestown	Saint Kitts and Nevis	53.7313	55.2239	55.2239	50.7463	43.2836	8.95522	8.95522	8.95522	7.46269	5.97015	-14.163	0	14174.3	0	36036.6
1451	Saint Peter Basseterre	Saint Kitts and Nevis	53.7313	55.2239	55.2239	50.7463	43.2836	8.95522	8.95522	8.95522	7.46269	5.97015	-14.163	0	32786.5	0	148045
1452	Saint Thomas Lowland	Saint Kitts and Nevis	53.7313	55.2239	55.2239	50.7463	43.2836	8.95522	8.95522	8.95522	7.46269	5.97015	-14.163	0	21311.4	0	39915.7
1453	Saint Thomas Middle Island	Saint Kitts and Nevis	54.9254	55.8209	55.8209	51.9403	42.6866	8.95522	8.95522	8.95522	8.0597	5.97015	-13.4261	0	20042.6	0	33148.2
1454	Trinity Palmetto Point	Saint Kitts and Nevis	53.7313	55.2239	55.2239	50.7463	43.2836	8.95522	8.95522	8.95522	7.46269	5.97015	-14.163	0	28869.3	0	140828
1455	Sinuiju Special Administrative Region	North Korea	0	0	0	0	0	80.597	83.5821	80.597	50.7463	82.0896	20.6321	195221	0	115775	0
1456	Pâ€™yÅngyang	North Korea	0	0	0	0	0	77.7437	78.0686	76.5761	44.2582	78.0686	18.8569	2.34742e+06	0	2.39593e+06	0
1457	Pâ€™yÅngan-namdo	North Korea	0	0	0	0	0	79.5727	82.5983	80.5484	44.8105	82.1835	19.4792	3.80545e+06	0	2.73054e+06	0
1458	Hwanghae-namdo	North Korea	0	0	0	0	0	76.1169	76.1169	74.6244	43.2867	76.1169	18.6255	2.35671e+06	0	1.4897e+06	0
1459	Hwanghae-bukto	North Korea	0	0	0	0	0	74.1495	75.7254	72.657	42.4956	75.7254	18.7796	2.24708e+06	0	1.36541e+06	0
1460	NasÅn	North Korea	0	0	0	0	0	60.9846	65.2527	64.8206	43.4931	60.7751	14.8523	142560	0	105908	0
1461	Nampâ€™o	North Korea	0	0	0	0	0	76.1194	76.1194	74.6269	43.2836	76.1194	18.6274	26583.5	0	9991.66	0
1462	Chagang-do	North Korea	0	0	0	0	0	81.2595	84.8041	82.8998	44.4017	83.9874	19.1104	1.39225e+06	0	925159	0
1463	Hamgyongbuk-do	North Korea	0	0	0	0	0	64.2857	72.2891	65.6488	39.2553	68.3369	14.3888	2.18722e+06	0	1.66834e+06	0
1464	Hamgyongnam-do	North Korea	0	0	0	0	0	70.0914	76.2827	73.5092	40.6074	75.025	16.5123	2.85762e+06	0	2.58945e+06	0
1465	Hwanghaenam-do	North Korea	0	0	0	0	0	76.1194	76.1194	74.6269	43.2836	76.1194	18.6274	5484.52	0	5408.31	0
1466	Kangwon-do	North Korea	0	0	0	0	0	69.0936	75.173	68.038	40.2985	75.0638	15.9362	1.43817e+06	0	996647	0
1467	Pyonganbuk-do	North Korea	0	0	0	0	0	83.2172	84.8922	83.2172	48.126	84.7098	20.8896	2.67085e+06	0	1.75992e+06	0
1468	Pyongannam-do	North Korea	0	0	0	0	0	76.1194	76.1194	74.6269	43.2836	76.1194	18.6274	175031	0	108381	0
1469	Yanggang-do	North Korea	0	0	0	0	0	76.5408	82.4013	78.6701	41.202	79.9521	17.3676	748235	0	432292	0
1470	Seoul-teukbyeolsi	South Korea	0	0	0	0	0	68.6567	74.6269	67.1642	40.2985	74.6269	16.1823	7.60601e+06	0	5.72914e+06	0
1471	Busan-gwangyeoksi	South Korea	1.49254	1.49254	1.49254	1.49254	1.49254	51.8344	53.4887	47.5994	38.4825	53.4887	11.1561	1.99481e+06	0	1.26989e+06	0
1472	Daegu-gwangyeoksi	South Korea	1.33737	1.33737	1.33737	1.33737	1.33737	46.4829	50.495	46.1726	33.6116	50.495	10.7897	1.94368e+06	0	1.67624e+06	0
1473	Incheon-gwangyeoksi	South Korea	0	0	0	0	0	72.8358	74.2289	71.0448	42.3881	74.2289	18.2809	3.03618e+06	0	1.80851e+06	0
1474	Gwangju-gwangyeoksi	South Korea	0	0	0	0	0	53.7313	56.7164	49.2537	38.806	56.7164	14.1915	1.25083e+06	0	523401	0
1475	Daejeon-gwangyeoksi	South Korea	0	0	0	0	0	61.194	61.194	58.209	40.2985	61.194	15.6025	1.48134e+06	0	953512	0
1476	Ulsan-gwangyeoksi	South Korea	1.49254	1.49254	1.49254	1.49254	1.49254	44.953	49.3598	44.8469	32.9773	49.3598	10.6455	0	0	0	0
1477	Gyeonggi-do	South Korea	0	0	0	0	0	66.5029	70.6981	64.5724	40.3121	70.6981	15.9223	1.56347e+07	0	8.81165e+06	0
1478	Gangwon-do	South Korea	0.162358	0.162358	0.162358	0.162358	0.162358	59.8018	65.3713	59.2634	39.4867	64.9456	14.4801	1.31608e+06	0	587389	0
1479	Chungcheongbuk-do	South Korea	0.0406228	0.0406228	0.0406228	0.0406228	0.0406228	60.7472	60.869	57.8433	40.0954	60.869	15.5408	1.70498e+06	0	690523	0
1480	Chungcheongnam-do	South Korea	0	0	0	0	0	61.8154	62.4368	58.5197	40.6092	62.4368	15.053	2.28434e+06	0	877052	0
1481	Jeollabuk-do	South Korea	0	0	0	0	0	60.5267	60.9347	57.2982	40.2103	60.9347	15.4968	1.56513e+06	0	885981	0
1482	Jeollanam-do	South Korea	0	0	0	0	0	54.9141	57.8803	49.3104	39.5724	57.8803	13.6034	1.93634e+06	0	902338	0
1483	Gyeongsangbuk-do	South Korea	1.06327	1.06327	1.06327	1.06327	1.06327	49.5047	52.6747	48.666	35.0152	52.6813	11.4667	1.93118e+06	0	1.04222e+06	0
1484	Gyeongsangnam-do	South Korea	0.527626	0.527626	0.527626	0.527626	0.527626	54.2104	56.2652	50.653	38.4682	56.2652	12.3682	3.23966e+06	0	1.65014e+06	0
1485	Jeju-teukbyeoljachido	South Korea	0	0.740484	0	0	0.740484	42.52	46.9976	38.0539	36.5614	48.5017	9.95602	0	0	0	0
1486	Sejong	South Korea	0	0	0	0	0	61.194	61.194	58.209	40.2985	61.194	15.6025	102894	0	30597.8	0
1487	Al Ahmadi	Kuwait	1.05544	1.05544	1.05544	1.05544	1.05544	24.6695	24.6695	23.5288	24.6695	24.6695	11.3264	0	0	0	0
1488	Al Farwaniyah	Kuwait	0	0	0	0	0	25.3731	25.3731	23.8806	25.3731	25.3731	10.1327	0	0	0	0
1489	Hawalli	Kuwait	0	0	0	0	0	25.3731	25.3731	23.8806	25.3731	25.3731	10.1327	0	0	0	0
1490	Al Jahrah	Kuwait	4.22353	4.22353	4.00897	4.22353	4.22353	23.3582	23.3582	23.0877	23.3582	23.3582	11.1748	0	0	0	0
1491	Al Kuwayt	Kuwait	1.74551	1.74551	1.74551	1.74551	1.74551	25.2214	25.2214	23.8047	25.2214	25.2214	10.277	0	0	0	0
1492	Mubarak Al-Kabeer	Kuwait	0	0	0	0	0	25.3731	25.3731	23.8806	25.3731	25.3731	10.1327	0	0	0	0
1493	Cayman Islands	Cayman Islands	20.8955	22.3881	23.8806	17.9104	8.95522	19.403	20.8955	20.8955	16.4179	14.9254	-1.21965	0	0	0	0
1494	Aqmola	Kazakhstan	0.551821	0.348777	1.53593	0.487961	1.1454	62.7373	61.5649	63.0509	61.0843	62.0521	17.7763	1.44579e+06	0	1.38197e+06	0
1495	AqtÃ¶be	Kazakhstan	1.52108	0.674924	1.51251	1.58671	1.41834	52.9594	46.36	51.1144	54.2507	53.4089	13.5037	876475	0	679472	0
1496	Almaty	Kazakhstan	4.47761	1.49254	2.98507	2.98507	4.47761	64.1791	64.1791	56.7164	65.6716	65.6716	18.3406	681988	0	787366	0
1497	Almaty	Kazakhstan	1.74095	1.05935	1.45353	1.43711	1.95036	66.2198	66.2218	60.4755	64.6082	67.4495	20.6334	3.21306e+06	0	3.71677e+06	0
1498	Astana	Kazakhstan	0	0	1.49254	0	1.49254	62.6866	59.7015	62.6866	59.7015	59.7015	17.695	17265.7	0	125345	0
1499	Atyrau	Kazakhstan	3.4564	2.03868	3.4564	3.80803	3.40403	46.8559	40.1601	46.2125	48.1652	47.1889	12.4984	49905.8	0	13089	0
1500	Qaraghandy	Kazakhstan	1.18419	0.206659	1.85556	1.46739	1.8315	61.5046	58.8858	60.8091	61.1131	62.223	16.7271	1.35747e+06	0	2.18726e+06	0
1501	Qostanay	Kazakhstan	0.968372	0.961265	0.968372	0.97548	0.97548	58.9144	55.6254	58.4471	57.6013	59.0991	14.9974	815694	0	682609	0
1502	Qyzylorda	Kazakhstan	4.6584	1.05261	4.47359	4.68452	4.58207	43.8179	39.4387	42.916	44.8605	44.3462	12.5379	25681.8	0	1743.94	0
1503	Mangghystau	Kazakhstan	4.4493	2.70199	4.07493	4.52432	3.98505	43.3855	40.6623	42.2709	43.98	42.9963	13.9122	0	0	0	0
1504	Pavlodar	Kazakhstan	3.45628	2.9771	4.14992	1.35301	3.47382	63.849	64.5363	64.5092	58.1021	62.3804	17.097	716004	0	722761	0
1505	SoltÃ¼stik Qazaqstan	Kazakhstan	1.76144	1.76144	1.93658	1.58631	1.76144	63.3197	61.9604	63.6173	57.6239	61.3816	15.57	754703	0	548973	0
1506	Shyghys Qazaqstan	Kazakhstan	0.272195	0.116439	1.00561	0.216244	0.272195	67.326	66.4081	66.6531	64.3787	66.8859	18.8364	1.26147e+06	0	1.04397e+06	0
1507	OngtÃ¼stik Qazaqstan	Kazakhstan	5.85813	1.68932	5.07402	6.20528	6.20528	49.6029	47.0225	48.1245	50.0267	49.7785	15.6396	2.07842e+06	0	2.05862e+06	0
1508	Batys Qazaqstan	Kazakhstan	1.60517	1.26106	1.73577	2.462	1.61968	44.1756	38.2553	43.7811	45.8416	44.6068	11.8666	233.969	0	0	0
1509	Zhambyl	Kazakhstan	2.53068	0.343623	2.48541	2.77405	2.77405	59.374	57.242	56.8668	60.1971	59.8697	20.2096	1.10204e+06	0	1.51078e+06	0
1510	Attapu	Laos	4.1806	5.37613	4.1806	1.49254	1.78955	37.9149	45.6746	42.9866	25.3731	33.4373	5.50283	0	0	0	0
1511	BokÃ¨o	Laos	1.93235	2.1888	2.1888	0	2.04903	49.3102	54.6405	52.7081	20.925	52.3388	11.6564	120883	0	61481.8	0
1512	Bolikhamxai	Laos	3.73116	4.9527	4.9527	0.746081	3.73116	35.3545	42.0707	40.4406	15.2595	37.5265	6.66507	0	0	0	0
1513	Champasak	Laos	4.33904	4.65856	4.33904	1.49254	2.66555	36.5773	43.6667	41.0655	24.0721	33.1342	5.27683	0	0	0	0
1514	Houaphan	Laos	3.02811	4.16648	3.52125	0	3.44392	36.3107	42.2809	39.4206	13.5806	38.1472	7.28385	0	0	0	0
1515	Khammouan	Laos	4.87524	6.23524	6.23524	1.62508	4.34507	33.1355	40.4656	39.1056	15.0579	35.5904	8.83015	0	0	0	0
1516	Louang Namtha	Laos	2.85476	2.85476	2.85476	0	2.85476	46.6596	53.7313	50.8766	23.229	51.0069	10.0999	1509.57	0	468.479	0
1517	Louangphabang	Laos	3.12375	4.75496	3.95005	0	3.5262	44.2	49.6426	46.1164	15.5702	47.5876	8.86679	0	0	0	0
1518	OudÃ´mxai	Laos	2.03505	2.15933	2.04042	0	2.09451	49.108	53.4774	51.3829	18.6173	52.5708	11.727	75280.8	0	35846.1	0
1519	PhÃ´ngsali	Laos	3.7764	5.3987	3.81606	0.0396624	4.56772	43.7757	50.3677	45.8794	21.348	48.2137	9.1206	0	0	0	0
1520	Salavan	Laos	3.71476	3.71476	3.71476	1.49254	2.98507	35.4229	42.9187	41.791	25.0083	31.675	5.18302	0	0	0	0
1521	SavannakhÃ©t	Laos	5.18801	5.47089	5.47089	1.62494	3.26795	35.2225	40.8491	40.1842	21.9034	33.6821	6.51555	0	0	0	0
1522	Viangchan	Laos	2.69915	3.40233	3.40233	0	2.69915	44.668	50.0664	48.2213	18.428	46.1428	9.73451	0	0	0	0
1523	Viangchan	Laos	2.98507	4.39226	4.39226	0	2.98507	39.2327	45.2029	43.7103	19.5737	41.9618	7.90395	0	0	0	0
1524	Xaignabouli	Laos	1.97498	1.97498	1.97498	0	1.97498	49.2989	53.2489	51.7564	18.3477	50.8367	10.812	119766	0	70455.5	0
1525	XÃ©kong	Laos	2.98507	2.98507	2.98507	1.49254	2.98507	34.3284	43.2836	41.791	25.3731	29.8507	5.25599	0	0	0	0
1526	Xiangkhouang	Laos	2.98507	4.37844	4.37844	0	2.98507	42.391	48.3612	45.4753	13.3337	45.0786	7.9755	0	0	0	0
1527	XaisÃ´mboun	Laos	2.98507	4.47761	4.47761	0	2.98507	42.5986	48.5687	45.812	14.3462	45.5836	8.33661	0	0	0	0
1528	Liban-Nord	Lebanon	61.194	29.8507	61.194	61.194	61.194	2.98507	2.98507	2.98507	2.98507	2.98507	-15.2636	0	1.28913e+06	0	428807
1529	Beyrouth	Lebanon	61.194	29.8507	61.194	61.194	61.194	2.98507	2.98507	2.98507	2.98507	2.98507	-15.2636	0	3.51529e+06	0	1.67968e+06
1530	BÃ©qaa	Lebanon	62.2209	30.6264	62.2209	62.2209	62.0602	2.98507	2.98507	2.98507	2.98507	2.98507	-15.6767	0	1.09129e+06	0	387752
1531	Liban-Sud	Lebanon	71.1981	36.9965	71.1981	71.1981	69.7689	2.98507	2.98507	2.98507	2.98507	2.98507	-20.1481	0	1.30651e+06	0	554054
1532	Mont-Liban	Lebanon	61.2506	29.8912	61.2506	61.2506	61.2425	2.98507	2.98507	2.98507	2.98507	2.98507	-15.3025	0	4.25472e+06	0	2.0498e+06
1533	NabatÃ®yÃ©	Lebanon	71.6418	37.3134	71.6418	71.6418	70.1493	2.98507	2.98507	2.98507	2.98507	2.98507	-20.6053	0	526313	0	345316
1534	Anse la Raye	Saint Lucia	65.6716	67.1642	67.1642	65.6716	52.2388	5.97015	5.97015	5.97015	4.47761	5.97015	-20.9285	0	73904.7	0	66245
1535	Castries	Saint Lucia	65.6716	67.1642	67.1642	65.6716	52.2388	5.97015	5.97015	5.97015	4.47761	5.97015	-20.9285	0	38948.6	0	29600.2
1536	Choiseul	Saint Lucia	65.6716	67.1642	67.1642	65.6716	52.2388	5.97015	5.97015	5.97015	4.47761	5.97015	-20.9285	0	11858.6	0	13633.9
1537	Dennery	Saint Lucia	61.3599	65.0083	66.0862	63.5158	51.1609	8.12604	8.12604	8.12604	7.71144	7.04809	-20.4264	0	9275.71	0	5124.68
1538	Gros Islet	Saint Lucia	61.5185	65.0876	66.1259	63.5951	51.2005	8.04672	8.04672	8.04672	7.59247	7.00844	-20.479	0	33776.2	0	51941.1
1539	Laborie	Saint Lucia	65.6716	67.1642	67.1642	65.6716	52.2388	5.97015	5.97015	5.97015	4.47761	5.97015	-20.9285	0	47601.5	0	43328.4
1540	Micoud	Saint Lucia	62.1719	65.4143	66.2892	63.9218	51.3639	7.72002	7.72002	7.72002	7.10242	6.84508	-20.6959	0	9208.09	0	4576.96
1541	SoufriÃ¨re	Saint Lucia	65.6716	67.1642	67.1642	65.6716	52.2388	5.97015	5.97015	5.97015	4.47761	5.97015	-20.9285	0	10310.4	0	14896.1
1542	Vieux Fort	Saint Lucia	65.6716	67.1642	67.1642	65.6716	52.2388	5.97015	5.97015	5.97015	4.47761	5.97015	-20.9285	0	20827.8	0	17262.7
1543	Canaries	Saint Lucia	65.6716	67.1642	67.1642	65.6716	52.2388	5.97015	5.97015	5.97015	4.47761	5.97015	-20.9285	0	25748	0	32067.9
1544	Balzers	Liechtenstein	4.47761	4.47761	4.47761	4.47761	5.97015	20.8955	22.3881	19.403	19.403	19.403	4.80503	0	0	0	0
1545	Eschen	Liechtenstein	4.47761	4.47761	4.47761	4.47761	5.97015	20.8955	22.3881	19.403	19.403	19.403	4.80503	0	0	0	0
1546	Gamprin	Liechtenstein	4.47761	4.47761	4.47761	4.47761	5.97015	20.8955	22.3881	19.403	19.403	19.403	4.80503	0	0	0	0
1547	Mauren	Liechtenstein	4.47761	4.47761	4.47761	4.47761	5.97015	20.8955	22.3881	19.403	19.403	19.403	4.80503	0	0	0	0
1548	Planken	Liechtenstein	4.47761	4.47761	4.47761	4.47761	5.97015	20.8955	22.3881	19.403	19.403	19.403	4.80503	0	0	0	0
1549	Ruggell	Liechtenstein	4.47761	4.47761	4.47761	4.47761	5.97015	20.8955	22.3881	19.403	19.403	19.403	4.80503	0	0	0	0
1550	Schaan	Liechtenstein	4.47761	4.47761	4.47761	4.47761	5.97015	20.8955	22.3881	19.403	19.403	19.403	4.80503	0	0	0	0
1551	Schellenberg	Liechtenstein	4.47761	4.47761	4.47761	4.47761	5.97015	20.8955	22.3881	19.403	19.403	19.403	4.80503	0	0	0	0
1552	Triesen	Liechtenstein	4.47761	4.47761	4.47761	4.47761	5.97015	20.8955	22.3881	19.403	19.403	19.403	4.80503	0	0	0	0
1553	Triesenberg	Liechtenstein	4.47761	4.47761	4.47761	4.47761	5.97015	20.8955	22.3881	19.403	19.403	19.403	4.80503	0	0	0	0
1554	Vaduz	Liechtenstein	4.47761	4.47761	4.47761	4.47761	5.97015	20.8955	22.3881	19.403	19.403	19.403	4.80503	0	0	0	0
1555	Basnahira	Sri Lanka	2.98507	2.98507	2.98507	2.98507	2.98507	62.6866	68.6567	68.6567	59.7015	53.7313	16.0483	6.09523e+06	0	6.77194e+06	0
1556	Madhyama	Sri Lanka	2.46398	2.46398	2.46398	2.46398	2.46398	62.6866	67.0934	67.0934	57.6171	50.6048	16.4288	2.7078e+06	0	3.13687e+06	0
1557	Dakunu	Sri Lanka	2.93548	2.93548	2.93548	2.93548	2.93548	62.7858	68.4583	68.6567	59.8999	53.8305	16.0274	2.42486e+06	0	2.16008e+06	0
1558	Uturu	Sri Lanka	1.09278	1.09278	1.09278	1.09278	1.09278	60.7048	61.8061	62.2016	52.5576	45.5671	14.5501	874213	0	1.01014e+06	0
1559	Negenahira	Sri Lanka	1.58677	1.58677	1.58677	1.58677	1.58677	63.5082	63.8227	65.5801	57.623	48.7421	15.2302	1.1873e+06	0	664938	0
1560	Wayamba	Sri Lanka	1.71658	1.71658	1.71658	1.71658	1.71658	62.6866	64.8512	64.8512	54.6275	46.1203	14.483	2.38004e+06	0	2.25438e+06	0
1561	Uturumeda	Sri Lanka	1.49254	1.49254	1.49254	1.49254	1.49254	62.6866	64.1791	64.1791	53.7313	44.7761	13.6875	1.39734e+06	0	879819	0
1562	Uva	Sri Lanka	2.87078	2.87078	2.87078	2.87078	2.87078	62.8187	68.2478	68.512	59.7727	53.574	16.0998	1.31425e+06	0	1.10375e+06	0
1563	Sabaragamuwa	Sri Lanka	2.98507	2.98507	2.98507	2.98507	2.98507	62.6866	68.6567	68.6567	59.7015	53.7313	16.0483	2.01052e+06	0	2.0401e+06	0
1564	Liancort Rocks	NA	1.49254	1.49254	1.49254	1.49254	1.49254	40.2985	41.791	40.2985	34.3284	40.2985	8.70043	0	0	0	0
1565	Bong	Liberia	9.08732	10.6459	9.15337	2.98507	7.52873	31.4754	49.2537	37.6437	20.8295	26.9317	5.24307	0	0	0	0
1566	Bomi	Liberia	11.9403	14.9254	13.4328	2.98507	8.95522	34.3284	49.2537	44.7761	19.403	28.3582	5.55008	0	0	0	0
1567	Grand Cape Mount	Liberia	11.9403	14.8497	13.4328	3.13635	9.10649	34.5553	49.4806	44.9274	19.2517	28.5851	5.53355	0	0	0	0
1568	Grand Bassa	Liberia	8.98909	10.5048	9.00891	2.98507	7.48086	31.3829	49.2513	37.4043	20.8774	26.8888	5.23921	0	0	0	0
1569	Grand Gedeh	Liberia	9.59037	10.7425	10.0208	2.98507	8.25223	33.0815	44.1164	37.5415	18.8953	27.1745	3.96564	0	0	0	0
1570	Grand Kru	Liberia	5.69993	13.7031	9.90733	2.98507	6.24036	31.2018	36.2199	31.2018	19.6732	30.9316	4.42924	0	0	0	0
1571	Gbarpolu	Liberia	10.5271	13.8574	12.3655	3.3373	8.95168	35.7238	51.3607	44.0511	17.6525	30.4602	5.70801	0	0	0	0
1572	Lofa	Liberia	9.1893	15.7132	13.0799	1.9613	7.8138	38.2177	53.3784	45.6798	14.2552	33.6231	5.48918	0	0	0	0
1573	Margibi	Liberia	10.2552	12.3977	10.9052	2.98507	8.11266	32.6432	49.2537	40.5633	20.2455	27.5156	5.69688	0	0	0	0
1574	Montserrado	Liberia	11.9403	14.9254	13.4328	2.98507	8.95522	34.3284	49.2537	44.7761	19.403	28.3582	5.55008	0	0	0	0
1575	Maryland	Liberia	5.97015	13.4328	10.4478	2.98507	5.97015	29.8507	34.3284	29.8507	19.403	29.8507	4.19287	0	0	0	0
1576	Nimba	Liberia	9.07988	10.7896	9.3292	2.90103	7.59017	32.0044	49.0185	37.9367	20.2344	27.2944	5.26811	0	0	0	0
1577	River Gee	Liberia	5.97015	13.4328	10.4478	2.98507	5.97015	29.8507	34.3284	29.8507	19.403	29.8507	4.19287	0	0	0	0
1578	Rivercess	Liberia	8.22285	11.1801	8.7111	2.98507	7.46269	32.3198	48.5214	37.3134	20.8955	28.3304	4.56432	0	0	0	0
1579	Sinoe	Liberia	5.57678	13.8459	7.92783	2.98507	7.43102	35.7252	45.3658	37.0763	20.8047	33.5592	5.53458	0	0	0	0
1580	Maseru	Lesotho	11.9403	3.06527	9.19582	13.513	10.528	22.5485	10.6082	22.6287	25.7741	19.5634	3.43508	0	0	0	0
1581	Butha-Buthe	Lesotho	11.9403	2.98507	8.95522	13.4328	10.4478	22.3881	10.4478	22.3881	25.3731	19.403	3.95083	0	0	0	0
1582	Leribe	Lesotho	11.9403	2.98507	8.95522	13.4328	10.4478	22.3881	10.4478	22.3881	25.3731	19.403	3.95083	0	0	0	0
1583	Berea	Lesotho	11.9403	2.98507	8.95522	13.4328	10.4478	22.3881	10.4478	22.3881	25.3731	19.403	3.95083	0	0	0	0
1584	Mafeteng	Lesotho	13.4812	4.9052	12.7309	15.5224	12.739	21.9443	10.6737	22.4607	26.543	19.3949	2.67966	0	0	0	0
1585	Mohale's Hoek	Lesotho	11.9403	4.43888	13.3167	14.8866	11.9016	25.2957	13.3554	26.7495	32.6422	22.3106	2.02905	0	0	0	0
1586	Quthing	Lesotho	11.9403	4.47761	13.4328	14.9254	11.9403	25.3731	13.4328	26.8657	32.8358	22.3881	1.94367	0	0	0	0
1587	Qacha's Nek	Lesotho	11.7697	4.21375	12.8278	14.5043	11.4765	24.8001	13.2329	26.33	31.9723	21.7724	2.02827	0	0	0	0
1588	Mokhotlong	Lesotho	9.31846	2.32961	7.6443	11.4665	7.82592	23.699	13.0696	24.3544	27.995	20.0584	3.36729	0	0	0	0
1589	Thaba-Tseka	Lesotho	11.5004	2.89115	8.7834	13.119	10.0239	22.6401	10.9197	22.7661	25.8932	19.545	3.81336	0	0	0	0
1590	Alytaus	Lithuania	1.49254	0.328589	1.49254	1.49254	1.49254	54.3018	53.9414	56.5979	52.1202	52.5992	11.8539	142191	0	96143.8	0
1591	Klaipedos	Lithuania	0.490299	0	0.490299	0.490299	0.490299	63.6969	57.9581	66.7598	64.5037	55.7581	12.5738	324764	0	243702	0
1592	Kauno	Lithuania	1.49254	0	1.49254	1.49254	1.49254	55.689	55.4564	58.4415	53.9639	52.4713	12.6287	520543	0	369019	0
1593	Marijampoles	Lithuania	1.49254	0	1.49254	1.49254	1.49254	57.7063	56.4651	59.4502	54.9726	53.48	12.4493	142737	0	105756	0
1594	Panevezio	Lithuania	2.35764	0.999882	2.35764	2.08172	1.76846	55.1929	53.297	58.1716	54.3451	50.3119	12.3244	212838	0	140354	0
1595	Siauliu	Lithuania	1.31884	0.290627	1.31884	1.31884	1.02821	58.6352	53.5907	60.6979	58.4852	50.6056	12.2906	263491	0	220229	0
1596	Taurages	Lithuania	1.49254	0	1.49254	1.49254	1.49254	58.1802	56.702	59.6871	55.2095	53.717	12.4071	89301.1	0	76193.5	0
1597	Telsiu	Lithuania	0.674307	0	0.674307	0.674307	0.674307	61.4854	54.2831	62.9851	60.9586	51.3015	12.1108	120482	0	114972	0
1598	Utenos	Lithuania	2.5798	1.09034	2.5798	1.49254	2.5798	58.4795	59.5575	60.3835	49.3947	56.5724	11.5197	133961	0	92488.2	0
1599	Vilniaus	Lithuania	2.11117	0.618637	2.11117	1.49254	2.11117	57.0798	57.6984	59.4462	51.2568	54.7134	11.7886	804810	0	540204	0
1600	Diekirch	Luxembourg	5.97015	2.98507	4.47761	5.97015	5.97015	14.9254	14.9254	16.4179	19.403	14.9254	2.9349	0	0	0	0
1601	Grevenmacher	Luxembourg	5.97015	2.98507	4.47761	5.97015	5.97015	14.9254	14.9254	16.4179	19.403	14.9254	2.9349	0	0	0	0
1602	Luxembourg	Luxembourg	5.97015	2.98507	4.47761	5.97015	5.97015	14.9254	14.9254	16.4179	19.403	14.9254	2.9349	0	0	0	0
1603	Aglona	Latvia	2.98507	2.98507	2.98507	1.817	2.98507	57.6898	55.6781	61.843	54.3803	52.3686	11.173	4189.77	0	2897.06	0
1604	Aizkraukle	Latvia	2.98507	1.49254	2.98507	2.98507	1.49254	53.7313	49.2537	56.7164	56.7164	46.2687	11.2785	10852.9	0	6613.31	0
1605	Aizpute	Latvia	0	0	0	0	0	66.9819	55.0416	69.8758	69.1751	52.7572	13.2125	10137.1	0	7422.14	0
1606	AknÄ«ste	Latvia	2.98507	2.98507	2.98507	1.49254	2.98507	56.7164	53.7313	61.194	53.7313	50.7463	11.4636	3792.59	0	2489.57	0
1607	Alojas novads	Latvia	1.59204	0.79602	2.28856	1.59204	0.79602	58.607	54.8259	62.9851	62.2886	47.6617	11.7699	7240.67	0	4067.41	0
1608	Alsunga	Latvia	0	0	0	0	0	67.7612	55.8209	71.0448	70.1493	53.7313	13.0601	1864.37	0	1383.79	0
1609	AlÅ«ksnes novads	Latvia	2.98507	2.98507	2.98507	2.16439	2.98507	58.732	57.7624	62.5377	55.075	54.1055	11.9394	19461.7	0	13025.4	0
1610	Amata	Latvia	2.98507	2.17524	2.98507	2.30237	2.17524	55.0968	51.3018	58.7645	55.351	48.3168	12.108	8874.52	0	3227.46	0
1611	Apes novads	Latvia	2.98507	2.98507	2.98507	1.49254	2.98507	56.7164	53.7313	61.194	53.7313	50.7463	11.4636	4470.1	0	2676.65	0
1612	Auce	Latvia	0	0	0	0	0	64.1791	52.2388	65.6716	65.6716	49.2537	11.8794	10829.1	0	5736.35	0
1613	Ä€daÅ¾u	Latvia	2.98507	1.49254	2.98507	2.98507	1.49254	53.7313	49.2537	56.7164	56.7164	46.2687	11.2785	14329.3	0	7187.27	0
1614	BabÄ«te	Latvia	2.98507	1.49254	2.98507	2.98507	1.49254	53.7313	49.2537	56.7164	56.7164	46.2687	11.2785	24804.3	0	16734.8	0
1615	Baldone	Latvia	2.98507	1.49254	2.98507	2.98507	1.49254	53.7313	49.2537	56.7164	56.7164	46.2687	11.2785	7513.46	0	3365.53	0
1616	Baltinava	Latvia	2.98507	2.98507	2.98507	2.98507	2.98507	61.194	62.6866	64.1791	56.7164	58.209	12.0892	1949.2	0	1000.7	0
1617	Balvi	Latvia	2.98507	2.98507	2.98507	2.70126	2.98507	60.3426	60.9837	63.6115	56.1488	56.7899	12.3253	14712.9	0	10588.6	0
1618	Bauska	Latvia	2.98507	1.49254	2.98507	2.98507	1.49254	53.7313	49.2537	56.7164	56.7164	46.2687	11.2785	26530.1	0	14776.9	0
1619	BeverÄ«na	Latvia	2.98507	2.98507	2.98507	1.49254	2.98507	56.7164	53.7313	61.194	53.7313	50.7463	11.4636	3805.92	0	1757.86	0
1620	BrocÄ“ni	Latvia	0	0	0	0	0	64.1791	52.2388	65.6716	65.6716	49.2537	11.8794	7708.43	0	4571.28	0
1621	Burtnieki	Latvia	2.87812	2.34333	2.9316	1.97384	2.34333	55.9142	52.3944	59.9105	55.3357	49.0884	11.7815	23011.3	0	14173.5	0
1622	Carnikava	Latvia	2.98507	1.49254	2.98507	2.98507	1.49254	53.7313	49.2537	56.7164	56.7164	46.2687	11.2785	3686	0	3495.39	0
1623	Cesvaine	Latvia	2.98507	2.98507	2.98507	1.49254	2.98507	56.7164	53.7313	61.194	53.7313	50.7463	11.4636	4142.74	0	2842.76	0
1624	CÄ“sis	Latvia	2.98507	2.77778	2.98507	1.69983	2.77778	56.3018	53.1095	60.5721	54.1459	50.1244	11.5936	19307.1	0	11890.7	0
1625	Cibla	Latvia	2.98507	2.98507	2.98507	2.98507	2.98507	61.194	62.6866	64.1791	56.7164	58.209	12.0892	4070.82	0	2277.73	0
1626	Dagda	Latvia	2.98507	2.98507	2.98507	2.98507	2.98507	61.194	62.6866	64.1791	56.7164	58.209	12.0892	11775.7	0	6781.42	0
1627	Daugavpils	Latvia	2.98507	2.16476	2.98507	1.49254	2.98507	58.357	57.8329	61.194	50.4501	54.8478	12.1367	145467	0	74944.4	0
1628	Dobele	Latvia	0.212635	0.106318	0.212635	0.212635	0.106318	63.4349	52.0262	65.0337	65.0337	49.0411	11.7693	25399.8	0	16438.3	0
1629	Dundaga	Latvia	0	0	0	0	0	64.1791	52.2388	65.6716	65.6716	49.2537	11.8794	5655.92	0	3642.01	0
1630	Durbe	Latvia	0	0	0	0	0	69.6935	57.7532	73.9433	72.5647	56.1467	13.6465	5011.85	0	3169.27	0
1631	Engure	Latvia	0.38458	0.19229	0.38458	0.38458	0.19229	62.8331	51.8542	64.5179	64.5179	48.8692	11.704	10976	0	7529.21	0
1632	Ä’rgÄ¼i	Latvia	2.98507	2.98507	2.98507	1.49254	2.98507	56.7164	53.7313	61.194	53.7313	50.7463	11.4636	4342.93	0	2189.32	0
1633	Garkalne	Latvia	2.98507	1.49254	2.98507	2.98507	1.49254	53.7313	49.2537	56.7164	56.7164	46.2687	11.2785	29839.4	0	11826.7	0
1634	GrobiÅ†a	Latvia	0	0	0	0	0	70.1493	58.209	74.6269	73.1343	56.7164	13.8432	28998.6	0	9667.57	0
1635	Gulbene	Latvia	2.98507	2.98507	2.98507	1.49254	2.98507	56.7164	53.7313	61.194	53.7313	50.7463	11.4636	25869.3	0	18533.8	0
1636	Iecava	Latvia	2.98507	1.49254	2.98507	2.98507	1.49254	53.7313	49.2537	56.7164	56.7164	46.2687	11.2785	10058.1	0	5820.14	0
1637	IkÅ¡Ä·ile	Latvia	2.98507	1.49254	2.98507	2.98507	1.49254	53.7313	49.2537	56.7164	56.7164	46.2687	11.2785	15723.8	0	5388.06	0
1638	IlÅ«kste	Latvia	2.98507	2.7297	2.98507	1.49254	2.98507	57.2272	55.0082	61.194	52.7098	52.0232	11.9017	9101.91	0	5342.14	0
1639	InÄukalns	Latvia	2.98507	1.49254	2.98507	2.98507	1.49254	53.7313	49.2537	56.7164	56.7164	46.2687	11.2785	5459.66	0	3904.86	0
1640	Jaunjelgava	Latvia	2.98507	2.21307	2.98507	2.26454	2.21307	55.1724	51.4153	58.878	55.2753	48.4303	12.1296	7675.6	0	4205.06	0
1641	Jaunpiebalga	Latvia	2.98507	2.98507	2.98507	1.49254	2.98507	56.7164	53.7313	61.194	53.7313	50.7463	11.4636	3425.04	0	1848.35	0
1642	Jaunpils	Latvia	0	0	0	0	0	64.1791	52.2388	65.6716	65.6716	49.2537	11.8794	3869.21	0	2075.79	0
1643	Jelgava	Latvia	2.94142	1.47071	2.94142	2.94142	1.47071	53.8841	49.2974	56.8474	56.8474	46.3123	11.2954	62502.3	0	30069.5	0
1644	JÄ“kabpils	Latvia	2.98507	2.98507	2.98507	1.49254	2.98507	56.7164	53.7313	61.194	53.7313	50.7463	11.4636	17959.2	0	11778.5	0
1645	Kandava	Latvia	0	0	0	0	0	64.1791	52.2388	65.6716	65.6716	49.2537	11.8794	10904.6	0	7287.37	0
1646	KÄrsava	Latvia	2.98507	2.98507	2.98507	2.98507	2.98507	61.194	62.6866	64.1791	56.7164	58.209	12.0892	7470.88	0	4865.69	0
1647	KocÄ“ni	Latvia	2.98507	1.75059	2.98507	2.72702	1.75059	54.2475	50.0279	57.4906	56.2003	47.0428	11.6534	19562.6	0	16087.8	0
1648	Koknese	Latvia	2.98507	2.85826	2.98507	1.61935	2.85826	56.4628	53.3509	60.8136	53.985	50.3658	11.5431	6748.34	0	3504.64	0
1649	KrÄslava	Latvia	2.98507	2.74133	2.98507	1.96334	2.98507	56.1722	57.1638	59.0804	51.2538	54.319	12.1831	21473.9	0	14054.8	0
1650	Krimulda	Latvia	2.98507	1.49254	2.98507	2.98507	1.49254	53.7313	49.2537	56.7164	56.7164	46.2687	11.2785	7422.6	0	5026.42	0
1651	Krustpils	Latvia	2.98507	2.98507	2.98507	1.49254	2.98507	56.7164	53.7313	61.194	53.7313	50.7463	11.4636	24160.3	0	15249.3	0
1652	KuldÄ«ga	Latvia	0	0	0	0	0	64.2904	52.3501	65.8386	65.8108	49.3928	11.9044	28702.8	0	21385.4	0
1653	Ä¶egums	Latvia	2.98507	1.49254	2.98507	2.98507	1.49254	53.7313	49.2537	56.7164	56.7164	46.2687	11.2785	9185.1	0	8604.35	0
1654	Ä¶ekava	Latvia	2.98507	1.49254	2.98507	2.98507	1.49254	53.7313	49.2537	56.7164	56.7164	46.2687	11.2785	52079.7	0	27180.8	0
1655	LielvÄrde	Latvia	2.98507	1.49254	2.98507	2.98507	1.49254	53.7313	49.2537	56.7164	56.7164	46.2687	11.2785	13849.6	0	4486.52	0
1656	LimbaÅ¾i	Latvia	2.98507	1.49254	2.98507	2.98507	1.49254	53.7313	49.2537	56.7164	56.7164	46.2687	11.2785	19740.9	0	12989.5	0
1657	LÄ«gatne	Latvia	2.98507	1.49254	2.98507	2.98507	1.49254	53.7313	49.2537	56.7164	56.7164	46.2687	11.2785	3984.28	0	2657.31	0
1658	LÄ«vÄni	Latvia	2.98507	2.98507	2.98507	1.49254	2.98507	56.7164	53.7313	61.194	53.7313	50.7463	11.4636	14199.8	0	7438.78	0
1659	LubÄna	Latvia	2.98507	2.98507	2.98507	1.49254	2.98507	56.7164	53.7313	61.194	53.7313	50.7463	11.4636	3419.15	0	1023.42	0
1660	Ludza	Latvia	2.98507	2.98507	2.98507	2.98507	2.98507	61.194	62.6866	64.1791	56.7164	58.209	12.0892	15111.7	0	11954.5	0
1661	Madona	Latvia	2.98507	2.98507	2.98507	1.49254	2.98507	56.7164	53.7313	61.194	53.7313	50.7463	11.4636	32935.6	0	19639.2	0
1662	Mazsalacas novads	Latvia	0	0	1.49254	0	0	64.1791	61.194	70.1493	68.6567	49.2537	12.1031	4111.92	0	2575.79	0
1663	MÄlpils	Latvia	2.98507	1.49254	2.98507	2.98507	1.49254	53.7313	49.2537	56.7164	56.7164	46.2687	11.2785	7835.99	0	3513.33	0
1664	MÄrupe	Latvia	2.98507	1.49254	2.98507	2.98507	1.49254	53.7313	49.2537	56.7164	56.7164	46.2687	11.2785	28722.8	0	19170.6	0
1665	MÄ“rsrags	Latvia	0	0	0	0	0	64.1791	52.2388	65.6716	65.6716	49.2537	11.8794	553.641	0	385.041	0
1666	NaukÅ¡Ä“nu novads	Latvia	1.4802	2.83705	2.91106	1.41853	2.83705	61.157	60.8857	71.1361	61.2557	57.4565	13.6496	2706.72	0	1281.13	0
1667	Nereta	Latvia	2.98507	1.66648	2.98507	2.81113	1.66648	54.0792	49.7756	57.2382	56.3685	46.7905	11.4988	5930.18	0	2678.96	0
1668	NÄ«ca	Latvia	0	0	0	0	0	70.1493	58.209	74.6269	73.1343	56.7164	13.8432	12505.4	0	7487.91	0
1669	Ogre	Latvia	2.98507	1.89534	2.98507	2.58227	1.89534	54.537	50.4621	57.9248	55.9108	47.4771	11.9194	34333.3	0	20721.3	0
1670	Olaine	Latvia	2.98507	1.49254	2.98507	2.98507	1.49254	53.7313	49.2537	56.7164	56.7164	46.2687	11.2785	22309.5	0	10979.9	0
1671	Ozolnieki	Latvia	2.98507	1.49254	2.98507	2.98507	1.49254	53.7313	49.2537	56.7164	56.7164	46.2687	11.2785	19431.3	0	6705.28	0
1672	PÄrgauja	Latvia	2.98507	1.54994	2.98507	2.92767	1.54994	53.8462	49.4259	56.8886	56.6016	46.4409	11.3483	7532.9	0	7005.37	0
1673	PÄvilosta	Latvia	0	0	0	0	0	70.1493	58.209	74.6269	73.1343	56.7164	13.8432	3202.64	0	2024.51	0
1674	PÄ¼aviÅ†as	Latvia	2.98507	2.98507	2.98507	1.49254	2.98507	56.7164	53.7313	61.194	53.7313	50.7463	11.4636	7457.69	0	4933.41	0
1675	PreiÄ¼i	Latvia	2.98507	2.98507	2.98507	1.49254	2.98507	56.7164	53.7313	61.194	53.7313	50.7463	11.4636	12041.8	0	8583.86	0
1676	Priekule	Latvia	0	0	0	0	0	67.1363	55.196	70.1074	69.3681	52.9502	13.3757	6195.99	0	4199.42	0
1677	PriekuÄ¼i	Latvia	2.98507	2.90471	2.98507	1.5729	2.90471	56.5557	53.4902	60.9529	53.8921	50.5052	11.514	8727.98	0	4024.71	0
1678	Rauna	Latvia	2.98507	2.98507	2.98507	1.49254	2.98507	56.7164	53.7313	61.194	53.7313	50.7463	11.4636	4715.57	0	3042.68	0
1679	RÄ“zekne	Latvia	2.98507	2.98507	2.98507	2.377	2.98507	59.3698	59.0381	62.963	55.5003	55.1686	12.1672	72294.2	0	45358.5	0
1680	RiebiÅ†i	Latvia	2.98507	2.98507	2.98507	1.49254	2.98507	56.7164	53.7313	61.194	53.7313	50.7463	11.4636	9209.43	0	4964.45	0
1681	Roja	Latvia	0	0	0	0	0	64.1791	52.2388	65.6716	65.6716	49.2537	11.8794	4672.55	0	2407.96	0
1682	RopaÅ¾i	Latvia	2.98507	1.49254	2.98507	2.98507	1.49254	53.7313	49.2537	56.7164	56.7164	46.2687	11.2785	15106.2	0	7245.93	0
1683	Rucava	Latvia	0	0	0	0	0	70.1493	58.209	74.6269	73.1343	56.7164	13.8432	3472.91	0	2531.8	0
1684	RugÄji	Latvia	2.98507	2.98507	2.98507	1.82956	2.98507	57.7275	55.7535	61.8681	54.4054	52.4314	11.2213	3489.26	0	2074.31	0
1685	RundÄle	Latvia	2.98507	1.49254	2.98507	2.98507	1.49254	53.7313	49.2537	56.7164	56.7164	46.2687	11.2785	6914.57	0	2590.35	0
1686	RÅ«jienas novads	Latvia	0.659042	1.10487	2.05466	0.581508	1.10487	62.7253	60.6513	69.9748	65.4003	52.0837	12.608	6315.32	0	4474.6	0
1687	Sala	Latvia	2.98507	2.98507	2.98507	1.49254	2.98507	56.7164	53.7313	61.194	53.7313	50.7463	11.4636	5743.06	0	2901.25	0
1688	SalacgrÄ«vas novads	Latvia	2.08311	1.04155	2.53409	2.08311	1.04155	56.8882	52.8616	60.7753	60.3243	47.1706	11.9682	9298.89	0	5471.53	0
1689	Salaspils	Latvia	2.98507	1.49254	2.98507	2.98507	1.49254	53.7313	49.2537	56.7164	56.7164	46.2687	11.2785	71908.3	0	42668.1	0
1690	Saldus	Latvia	0	0	0	0	0	64.1791	52.2388	65.6716	65.6716	49.2537	11.8794	34618.9	0	24631.5	0
1691	Saulkrasti	Latvia	2.98507	1.49254	2.98507	2.98507	1.49254	53.7313	49.2537	56.7164	56.7164	46.2687	11.2785	2943.64	0	1278.32	0
1692	SÄ“ja	Latvia	2.98507	1.49254	2.98507	2.98507	1.49254	53.7313	49.2537	56.7164	56.7164	46.2687	11.2785	9245.77	0	4610.93	0
1693	Sigulda	Latvia	2.98507	1.49254	2.98507	2.98507	1.49254	53.7313	49.2537	56.7164	56.7164	46.2687	11.2785	19521	0	11079.6	0
1694	SkrÄ«veri	Latvia	2.98507	1.49254	2.98507	2.98507	1.49254	53.7313	49.2537	56.7164	56.7164	46.2687	11.2785	5378.56	0	3828.81	0
1695	Skrunda	Latvia	0	0	0	0	0	64.1791	52.2388	65.6716	65.6716	49.2537	11.8794	7400.05	0	4775.53	0
1696	Smiltene	Latvia	2.98507	2.98507	2.98507	1.49254	2.98507	56.7164	53.7313	61.194	53.7313	50.7463	11.4636	17753.6	0	10453.9	0
1697	StopiÅ†i	Latvia	2.98507	1.49254	2.98507	2.98507	1.49254	53.7313	49.2537	56.7164	56.7164	46.2687	11.2785	250389	0	119502	0
1698	StrenÄi	Latvia	2.98507	2.98507	2.98507	1.49254	2.98507	56.7164	53.7313	61.194	53.7313	50.7463	11.4636	5025.54	0	2898.05	0
1699	Talsi	Latvia	0	0	0	0	0	64.1791	52.2388	65.6716	65.6716	49.2537	11.8794	39541	0	27633.6	0
1700	TÄ“rvete	Latvia	0.0984091	0.0492045	0.0984091	0.0984091	0.0492045	63.8347	52.1404	65.3764	65.3764	49.1553	11.8126	4294.16	0	2821.15	0
1701	Tukums	Latvia	0.110774	0.0553871	0.110774	0.110774	0.0553871	63.7914	52.128	65.3393	65.3393	49.143	11.8079	33300.9	0	22096.1	0
1702	VaiÅ†ode	Latvia	0	0	0	0	0	64.1791	52.2388	65.6716	65.6716	49.2537	11.8794	4709.6	0	2523.99	0
1703	Valkas novads	Latvia	2.58808	2.98507	2.98507	1.49254	2.98507	57.9074	55.7163	63.973	55.7163	52.7312	11.9068	11101.3	0	5296.74	0
1704	VarakÄ¼Äni	Latvia	2.98507	2.98507	2.98507	1.49254	2.98507	56.7164	53.7313	61.194	53.7313	50.7463	11.4636	2792.78	0	1669.96	0
1705	VÄrkava	Latvia	2.98507	2.98507	2.98507	1.49254	2.98507	56.7164	53.7313	61.194	53.7313	50.7463	11.4636	2725.21	0	1703.17	0
1706	Vecpiebalga	Latvia	2.98507	2.98507	2.98507	1.49254	2.98507	56.7164	53.7313	61.194	53.7313	50.7463	11.4636	5006.4	0	3158.28	0
1707	Vecumnieki	Latvia	2.98507	1.49254	2.98507	2.98507	1.49254	53.7313	49.2537	56.7164	56.7164	46.2687	11.2785	12555.1	0	5968.65	0
1708	Ventspils	Latvia	0	0	0	0	0	65.0344	53.0941	66.9546	66.7408	50.3229	12.1401	33179.5	0	20517.5	0
1709	ViesÄ«te	Latvia	2.98507	2.95754	2.98507	1.52007	2.95754	56.6613	53.6487	61.1114	53.7864	50.6637	11.4808	4064.62	0	2770.68	0
1710	ViÄ¼aka	Latvia	2.98507	2.98507	2.98507	2.98507	2.98507	61.194	62.6866	64.1791	56.7164	58.209	12.0892	7259.44	0	4323.91	0
1711	ViÄ¼Äni	Latvia	2.98507	2.98507	2.98507	1.49254	2.98507	56.7164	53.7313	61.194	53.7313	50.7463	11.4636	6729.33	0	5524.82	0
1712	Zilupe	Latvia	2.98507	2.98507	2.98507	2.98507	2.98507	61.194	62.6866	64.1791	56.7164	58.209	12.0892	3676.97	0	2319.42	0
1713	Daugavpils	Latvia	2.98507	1.49254	2.98507	1.49254	2.98507	59.7015	61.194	61.194	47.7612	58.209	11.9089	59202.9	0	36948.3	0
1714	Jelgava	Latvia	2.98507	1.49254	2.98507	2.98507	1.49254	53.7313	49.2537	56.7164	56.7164	46.2687	11.2785	35724.3	0	23164.5	0
1715	JÄ“kabpils	Latvia	2.98507	2.98507	2.98507	1.49254	2.98507	56.7164	53.7313	61.194	53.7313	50.7463	11.4636	29806.9	0	20563.8	0
1716	JÅ«rmala	Latvia	2.98507	1.49254	2.98507	2.98507	1.49254	53.7313	49.2537	56.7164	56.7164	46.2687	11.2785	46394.8	0	20733.5	0
1717	Liepaja	Latvia	0	0	0	0	0	70.1493	58.209	74.6269	73.1343	56.7164	13.8432	93619.8	0	44345.2	0
1718	RÄ“zekne	Latvia	2.98507	2.98507	2.98507	2.98507	2.98507	61.194	62.6866	64.1791	56.7164	58.209	12.0892	38458.9	0	29462.7	0
1719	RÄ«ga	Latvia	2.98507	1.49254	2.98507	2.98507	1.49254	53.7313	49.2537	56.7164	56.7164	46.2687	11.2785	555594	0	252723	0
1720	Ventspils	Latvia	0	0	0	0	0	65.1343	53.194	67.1045	66.8657	50.4478	12.2242	30855.6	0	18960.3	0
1721	Valmiera	Latvia	2.98507	2.98507	2.98507	1.49254	2.98507	56.7164	53.7313	61.194	53.7313	50.7463	11.4636	29736.4	0	23199.3	0
1722	BanghÄzÄ«	Libya	67.267	58.8677	67.267	67.267	67.267	4.75556	4.75556	4.75556	4.75556	4.75556	-25.237	0	809081	0	965531
1723	Al BuÅ£nÄn	Libya	41.8927	38.9059	41.323	41.8927	41.268	4.45762	4.35101	4.45762	4.45762	4.45762	-16.4189	0	52243.1	0	235640
1724	Darnah	Libya	64.9378	56.3495	63.9241	64.9378	64.9378	3.46393	3.46393	3.46393	3.46393	3.46393	-21.857	0	179871	0	182379
1725	GhÄt	Libya	21.9692	21.6734	21.9692	21.9692	21.2446	10.5275	10.5275	10.5275	10.5275	10.5275	-8.4879	0	0	0	0
1726	Al Jabal al AkhdÌ§ar	Libya	68.1306	58.2818	67.1607	68.1306	68.1306	3.28386	3.28386	3.28386	3.28386	3.28386	-22.6587	0	227232	0	187232
1727	Al Jabal al GharbÄ«	Libya	42.1899	41.8814	42.1899	42.1899	42.1899	4.76477	4.76477	4.69387	4.76477	4.76477	-16.2074	0	0	0	0
1728	Al JifÄrah	Libya	50.7463	46.2687	50.7463	50.7463	50.7463	5.97015	5.97015	5.97015	5.97015	5.97015	-17.8637	0	508271	0	995268
1729	Al Jufrah	Libya	30.6676	29.5367	30.3706	30.6676	30.6628	5.95676	5.95676	5.95676	5.95676	5.95676	-12.4206	0	0	0	0
1730	Al Kufrah	Libya	15.6267	13.7316	15.5229	16.162	14.9904	15.1591	15.101	14.5007	15.1993	15.0637	1.39991	0	0	0	0
1731	Al Marqab	Libya	55.2205	50.7429	55.2205	55.2205	55.2205	5.97015	5.97015	5.97015	5.97015	5.97015	-19.1869	0	394818	0	823053
1732	MiÅŸrÄtah	Libya	43.7611	42.7217	43.7611	43.7611	43.7611	5.75804	5.75804	5.75804	5.75804	5.75804	-16.951	0	70481.9	0	613962
1733	Al Marj	Libya	71.7616	61.4944	71.6895	71.7616	71.7616	3.6154	3.6154	3.6154	3.6154	3.6154	-24.306	0	229439	0	156501
1734	Murzuq	Libya	15.1764	14.952	15.1075	15.6028	14.4634	12.6555	12.6555	12.6555	12.6555	12.6555	-3.79534	0	0	0	0
1735	NÄlÅ«t	Libya	42.6667	42.3892	42.6667	42.6667	42.6667	5.37388	5.37388	4.9295	5.37388	5.37388	-18.7929	0	0	0	0
1736	An NuqÄÅ£ al Khams	Libya	45.8379	45.0416	45.8379	45.8379	45.8379	5.97015	5.97015	5.97015	5.97015	5.97015	-18.5131	0	0	0	0
1737	SabhÄ	Libya	26.9466	25.4946	25.5001	26.9466	25.5001	7.46269	7.46269	7.46269	7.46269	7.46269	-12.468	0	0	0	0
1738	Surt	Libya	41.8721	41.1616	41.8721	41.8721	41.8721	6.95764	6.4262	6.95764	6.95764	6.95764	-15.205	0	7364	0	120506
1739	Å¢arÄbulus	Libya	50.7463	46.2687	50.7463	50.7463	50.7463	5.97015	5.97015	5.97015	5.97015	5.97015	-17.8637	0	1.21603e+06	0	1.08456e+06
1740	Al WÄhÌ§Ät	Libya	36.2563	34.4507	36.0396	36.2563	36.2563	5.61284	5.61284	5.61284	5.61284	5.61284	-17.9148	0	75195.9	0	158572
1741	WÄdÄ« al HÌ§ayÄt	Libya	24.656	24.7949	24.647	24.8039	24.3019	8.63251	8.63251	8.63251	8.63251	8.63251	-11.7564	0	0	0	0
1742	WÄdÄ« ash ShÄÅ£i	Libya	32.0466	31.8215	31.8867	32.0466	31.5224	6.40251	6.40251	6.22039	6.40251	6.40251	-13.4935	0	0	0	0
1743	Az ZÄwiyah	Libya	50.3456	46.1685	50.3456	50.3456	50.3456	5.97015	5.97015	5.97015	5.97015	5.97015	-17.991	0	106244	0	327109
1744	Tanger-TÃ©touan	Morocco	79.2527	74.5537	76.1253	79.2527	79.2527	2.98507	2.98507	2.98507	2.98507	2.98507	-26.3106	0	2.94394e+06	0	2.02853e+06
1745	Gharb-Chrarda-Beni Hssen	Morocco	83.5373	78.9252	79.1493	83.5373	83.5373	2.98507	2.98507	2.98507	2.98507	2.98507	-27.8675	0	2.22194e+06	0	1.49503e+06
1746	Taza-Al Hoceima-Taounate	Morocco	74.6981	74.0056	74.0056	74.6981	74.6981	2.99664	2.99664	2.99664	2.99664	2.99664	-26.6344	0	1.78258e+06	0	1.41331e+06
1747	L'Oriental	Morocco	62.0147	62.0147	61.6089	61.6089	61.6089	5.13144	5.13144	5.13144	5.13144	5.13144	-23.7108	0	2.08071e+06	0	1.98949e+06
1748	FÃ¨s-Boulemane	Morocco	66.9374	66.1122	66.1122	66.9374	66.9374	4.72094	4.72094	4.72094	4.72094	4.72094	-23.6851	0	1.97378e+06	0	1.57354e+06
1749	MeknÃ¨s-Tafilalet	Morocco	57.4887	57.1768	57.1768	57.4887	57.4887	5.88599	5.88599	5.88599	5.88599	5.88599	-22.4556	0	2.23319e+06	0	2.09484e+06
1750	Rabat-SalÃ©-Zemmour-Zaer	Morocco	78.9791	75.0024	76.6063	78.9791	78.9791	2.98507	2.98507	2.98507	2.98507	2.98507	-28.0682	0	2.70533e+06	0	1.67639e+06
1751	Grand Casablanca	Morocco	76.8657	73.1343	76.4179	76.8657	76.8657	2.98507	2.98507	2.98507	2.98507	2.98507	-31.5555	0	3.67595e+06	0	3.22905e+06
1752	Chaouia-Ouardigha	Morocco	74.4603	72.5488	74.3374	74.4603	74.4603	2.98507	2.98507	2.98507	2.98507	2.98507	-28.4011	0	2.40574e+06	0	1.68321e+06
1753	Doukhala-Abda	Morocco	74.0448	71.6329	74.0448	74.0448	74.0448	2.99007	2.99007	2.99007	2.99007	2.99007	-29.2901	0	2.17844e+06	0	1.65641e+06
1754	Marrakech-Tensift-Al Haouz	Morocco	65.8751	64.854	65.8751	65.8751	65.8751	3.37244	3.37244	3.37244	3.37244	3.37244	-28.7996	0	3.85697e+06	0	2.95374e+06
1755	Tadla-Azilal	Morocco	67.9434	67.3169	67.9434	67.9434	67.9434	3.36529	3.36529	3.36529	3.36529	3.36529	-25.9643	0	1.68474e+06	0	1.44018e+06
1756	Souss-Massa-DrÃ¢a	Morocco	50.4569	50	50.4569	50.4549	50.4569	5.82249	5.82249	5.82249	5.81052	5.82249	-21.6568	0	3.1725e+06	0	3.07713e+06
1757	Guelmim-Es Smara	Morocco	33.2293	33.1266	33.2293	32.746	33.1651	7.15905	7.15905	7.15905	7.15477	7.15905	-13.3858	0	89966.6	0	96423
1758	LaÃ¢youne-Boujdour-Sakia el Hamra	Morocco	33.3313	33.2588	33.3313	32.6465	32.8157	6.90273	6.93093	6.90273	6.62477	6.90878	-9.73442	0	0	0	0
1759	Oued ed Dahab-Lagouira	Morocco	23.3526	23.3504	23.5714	23.3101	22.8584	15.7408	15.7408	15.7408	15.5372	15.7408	-4.47343	0	0	0	0
1760	Monaco	Monaco	16.4179	16.4179	19.403	17.9104	13.4328	10.4478	10.4478	11.9403	11.9403	8.95522	0.394875	0	0	0	0
1761	Anenii Noi	Moldova	5.83119	5.83119	5.83119	5.97015	5.83119	31.0654	31.0654	29.5728	32.4189	31.2043	4.33307	0	0	0	0
1762	BÄƒlÈ›i	Moldova	4.47761	4.47761	4.47761	5.97015	4.47761	28.3582	28.3582	26.8657	28.3582	29.8507	3.49303	0	0	0	0
1763	Bender	Moldova	5.97015	5.97015	5.97015	5.97015	5.97015	31.3433	31.3433	29.8507	32.8358	31.3433	4.68574	0	0	0	0
1764	Briceni	Moldova	3.13433	3.13433	3.13433	3.28358	3.13433	25.6716	25.6716	25.5224	27.0149	25.8209	4.50941	0	0	0	0
1765	Basarabeasca	Moldova	8.95522	7.46269	7.46269	7.46269	8.95522	16.4179	16.4179	16.4179	16.4179	16.4179	3.09533	0	0	0	0
1766	Cahul	Moldova	8.95522	7.46269	7.46269	7.46269	8.95522	16.4179	16.4179	16.4179	16.4179	16.4179	3.09533	0	0	0	0
1767	CÄƒlÄƒraÈ™i	Moldova	4.47761	4.47761	4.47761	5.97015	4.47761	28.3582	28.3582	26.8657	28.3582	29.8507	3.49303	0	0	0	0
1768	CimiÈ™lia	Moldova	7.4675	6.47087	6.47087	6.96678	7.4675	20.3852	20.3852	19.8893	20.3852	20.8811	3.33474	0	0	0	0
1769	Criuleni	Moldova	5.06305	5.06305	5.06305	5.97015	5.06305	29.5291	29.5291	28.0365	30.1145	30.4362	4.57693	0	0	0	0
1770	CÄƒuÈ™eni	Moldova	7.35264	6.86086	7.34576	7.43174	7.35264	26.7384	26.7384	25.7377	27.6532	26.8244	4.51234	0	0	0	0
1771	Cantemir	Moldova	8.95522	7.46269	7.46269	7.46269	8.95522	16.4179	16.4179	16.4179	16.4179	16.4179	3.09533	0	0	0	0
1772	ChiÅŸinÄƒu	Moldova	4.50069	4.50069	4.50069	5.97015	4.50069	28.4044	28.4044	26.9118	28.4275	29.8738	3.52193	0	0	0	0
1773	DonduÈ™eni	Moldova	4.47761	4.47761	4.47761	5.97015	4.47761	28.3582	28.3582	26.8657	28.3582	29.8507	3.49303	0	0	0	0
1774	Drochia	Moldova	4.47761	4.47761	4.47761	5.97015	4.47761	28.3582	28.3582	26.8657	28.3582	29.8507	3.49303	0	0	0	0
1775	DubÄƒsari	Moldova	5.81228	5.81228	5.81228	5.97015	5.81228	31.0276	31.0276	29.535	32.3622	31.1854	4.2851	0	0	0	0
1776	EdineÅ£	Moldova	4.06302	4.06302	4.06302	5.14096	4.06302	27.529	27.529	26.4511	27.9436	28.607	3.80673	0	0	0	0
1777	FÄƒleÈ™ti	Moldova	4.47761	4.47761	4.47761	5.97015	4.47761	28.3582	28.3582	26.8657	28.3582	29.8507	3.49303	0	0	0	0
1778	FloreÈ™ti	Moldova	4.47761	4.47761	4.47761	5.97015	4.47761	28.3582	28.3582	26.8657	28.3582	29.8507	3.49303	0	0	0	0
1779	GÄƒgÄƒuzia (UTAG)	Moldova	8.95522	7.46269	7.46269	7.46269	8.95522	16.4179	16.4179	16.4179	16.4179	16.4179	3.09533	0	0	0	0
1780	Glodeni	Moldova	4.47761	4.47761	4.47761	5.97015	4.47761	28.3582	28.3582	26.8657	28.3582	29.8507	3.49303	0	0	0	0
1781	HÃ®nceÈ™ti	Moldova	4.50442	4.49549	4.49549	5.97909	4.50442	28.2867	28.2867	26.8031	28.2867	29.7703	3.47155	0	0	0	0
1782	Ialoveni	Moldova	4.51719	4.51719	4.51719	5.97015	4.51719	28.4374	28.4374	26.9448	28.4769	29.8903	3.59139	0	0	0	0
1783	Leova	Moldova	8.31059	7.03293	7.03293	7.24781	8.31059	18.1369	18.1369	17.9221	18.1369	18.3518	3.30936	0	0	0	0
1784	Nisporeni	Moldova	4.47761	4.47761	4.47761	5.97015	4.47761	28.3582	28.3582	26.8657	28.3582	29.8507	3.49303	0	0	0	0
1785	OcniÈ›a	Moldova	4.47761	4.47761	4.47761	5.9628	4.47761	28.3803	28.3803	26.8951	28.3729	29.8802	3.50197	0	0	0	0
1786	Orhei	Moldova	4.50558	4.50558	4.50558	5.97015	4.50558	28.4141	28.4141	26.9216	28.4421	29.8787	3.54249	0	0	0	0
1787	Rezina	Moldova	4.47761	4.47761	4.47761	5.97015	4.47761	28.3582	28.3582	26.8657	28.3582	29.8507	3.49303	0	0	0	0
1788	RÃ®È™cani	Moldova	4.46846	4.46846	4.46846	5.95184	4.46846	28.3399	28.3399	26.8565	28.3491	29.8233	3.49996	0	0	0	0
1789	È˜oldÄƒneÈ™ti	Moldova	4.47761	4.47761	4.47761	5.97015	4.47761	28.3582	28.3582	26.8657	28.3582	29.8507	3.49303	0	0	0	0
1790	SÃ®ngerei	Moldova	4.47761	4.47761	4.47761	5.97015	4.47761	28.3582	28.3582	26.8657	28.3582	29.8507	3.49303	0	0	0	0
1791	StÃ®nga Nistrului, unitatea teritorialÄƒ din	Moldova	5.75842	5.72444	5.75842	6.07209	5.75842	30.4101	30.4101	28.9516	31.555	30.7238	4.68629	0	0	0	0
1792	Soroca	Moldova	4.47761	4.47761	4.47761	5.97015	4.47761	28.3582	28.3582	26.8657	28.3582	29.8507	3.49303	0	0	0	0
1793	StrÄƒÈ™eni	Moldova	4.47761	4.47761	4.47761	5.97015	4.47761	28.3582	28.3582	26.8657	28.3582	29.8507	3.49303	0	0	0	0
1794	È˜tefan VodÄƒ	Moldova	10.1156	8.73378	10.1156	10.1156	10.1156	18.9069	18.9069	18.7962	19.0177	18.9069	3.43923	0	0	0	0
1795	Taraclia	Moldova	8.95522	7.46269	7.46269	7.46269	8.95522	16.4179	16.4179	16.4179	16.4179	16.4179	3.09533	0	0	0	0
1796	TeleneÈ™ti	Moldova	4.47761	4.47761	4.47761	5.97015	4.47761	28.3582	28.3582	26.8657	28.3582	29.8507	3.49303	0	0	0	0
1797	Ungheni	Moldova	4.47761	4.47761	4.47761	5.97015	4.47761	28.3582	28.3582	26.8657	28.3582	29.8507	3.49303	0	0	0	0
1798	Montenegro	Montenegro	19.403	14.9254	20.8955	22.3881	17.9104	14.9254	11.9403	14.9254	16.4179	11.9403	-3.10541	0	0	0	0
1799	Andrijevica	Montenegro	23.4816	16.2849	22.2551	25.1071	21.9891	12.2063	11.9403	12.2063	12.3393	11.9403	-4.36717	0	0	0	0
1800	Bar	Montenegro	19.403	14.9254	20.8955	22.3881	17.9104	14.9254	11.9403	14.9254	16.4179	11.9403	-3.10541	0	0	0	0
1801	Berane	Montenegro	20.0663	14.7803	19.6794	21.5934	19.631	13.0528	12.9906	13.0459	13.6125	13.5158	-2.16243	0	0	0	0
1802	Bijelo Polje	Montenegro	12.8253	10.7253	13.1029	14.9254	13.7104	14.3179	13.7104	13.7104	15.8104	14.5954	0.0740879	0	0	0	0
1803	Budva	Montenegro	19.403	14.9254	20.8955	22.3881	17.9104	14.9254	11.9403	14.9254	16.4179	11.9403	-3.10541	0	0	0	0
1804	Cetinje	Montenegro	19.403	14.9254	20.8955	22.3881	17.9104	14.9254	11.9403	14.9254	16.4179	11.9403	-3.10541	0	0	0	0
1805	Danilovgrad	Montenegro	19.403	14.9254	20.8955	22.3881	17.9104	14.9254	11.9403	14.9254	16.4179	11.9403	-3.10541	0	0	0	0
1806	Herceg-Novi	Montenegro	19.403	14.9254	20.8955	22.3881	17.9104	14.9254	11.9403	14.9254	16.4179	11.9403	-3.10541	0	0	0	0
1807	KolaÅ¡in	Montenegro	18.6774	14.3449	19.8798	21.6625	17.33	14.7803	11.9403	14.6352	16.2728	11.9403	-3.24252	0	0	0	0
1808	Kotor	Montenegro	19.403	14.9254	20.8955	22.3881	17.9104	14.9254	11.9403	14.9254	16.4179	11.9403	-3.10541	0	0	0	0
1809	Mojkovac	Montenegro	11.9403	8.95522	10.4478	14.9254	11.9403	13.4328	11.9403	11.9403	14.9254	11.9403	-0.54123	0	0	0	0
1810	NikÅ¡ic	Montenegro	17.2207	13.1796	17.8403	20.2058	16.1646	14.4889	11.9403	14.0525	15.9815	11.9403	-2.12072	0	0	0	0
1811	Plav	Montenegro	23.8806	16.4179	22.3881	25.3731	22.3881	11.9403	11.9403	11.9403	11.9403	11.9403	-4.63901	0	0	0	0
1812	Pljevlja	Montenegro	11.9403	8.95522	10.4478	14.9254	11.9403	13.4328	11.9403	11.9403	14.9254	11.9403	-0.54123	0	0	0	0
1813	PluÅ¾ine	Montenegro	11.9403	8.95522	10.4478	14.9254	11.9403	13.4328	11.9403	11.9403	14.9254	11.9403	-0.54123	0	0	0	0
1814	Podgorica	Montenegro	19.403	14.9254	20.8955	22.3881	17.9104	14.9254	11.9403	14.9254	16.4179	11.9403	-3.10541	0	0	0	0
1815	RoÅ¾aje	Montenegro	20.6599	15.0376	20.0875	22.1524	20.0875	12.8605	12.8605	12.8605	13.3206	13.3206	-2.94777	0	0	0	0
1816	Å avnik	Montenegro	12.2795	9.22659	10.9227	15.2646	12.2117	13.5007	11.9403	12.076	14.9932	11.9403	-0.502049	0	0	0	0
1817	Tivat	Montenegro	19.403	14.9254	20.8955	22.3881	17.9104	14.9254	11.9403	14.9254	16.4179	11.9403	-3.10541	0	0	0	0
1818	Ulcinj	Montenegro	19.403	14.9254	20.8955	22.3881	17.9104	14.9254	11.9403	14.9254	16.4179	11.9403	-3.10541	0	0	0	0
1819	Å½abljak	Montenegro	11.9403	8.95522	10.4478	14.9254	11.9403	13.4328	11.9403	11.9403	14.9254	11.9403	-0.54123	0	0	0	0
1820	Toamasina	Madagascar	30.931	11.2617	26.5435	34.9447	35.3892	7.03747	5.63513	7.03318	8.39472	8.39472	-6.54901	0	0	0	0
1821	Antsiranana	Madagascar	30.8753	7.46623	24.6499	35.2111	35.2111	8.74251	6.73946	8.73542	11.0859	11.0859	-6.08831	0	0	0	0
1822	Fianarantsoa	Madagascar	22.9576	7.36506	24.0463	27.0299	26.4574	8.90641	7.44198	9.1135	9.7333	9.7333	-7.09861	0	0	0	0
1823	Mahajanga	Madagascar	22.2351	3.98043	21.595	24.9927	24.7723	12.67	5.20727	13.0413	15.3169	15.3169	-3.35715	0	0	0	0
1824	Antananarivo	Madagascar	21.8662	4.34454	24.3294	26.0829	25.6393	10.9279	6.05104	11.0636	12.2247	12.2247	-4.51968	0	0	0	0
1825	Toliara	Madagascar	13.683	5.53426	13.6177	14.1442	14.1442	14.1741	7.3331	14.8927	15.6957	15.6957	-0.752357	0	0	0	0
1826	Ailinginae Atoll	Marshall Islands	1.65837	2.32172	1.99005	0.497512	1.3267	24.7098	28.1924	26.8657	17.7446	16.0862	3.81103	0	0	0	0
1827	Ailuk	Marshall Islands	1.49254	2.98507	1.49254	0	0	17.9104	23.8806	19.403	14.9254	14.9254	1.64953	0	0	0	0
1828	Ailinglapalap	Marshall Islands	1.49254	1.49254	1.49254	0.497512	0	20.8955	23.8806	21.8905	18.9055	18.408	3.31133	0	0	0	0
1829	Arno	Marshall Islands	1.49254	1.49254	1.49254	1.49254	1.49254	19.403	20.2985	19.403	17.0149	16.4179	3.903	0	0	0	0
1830	Aur	Marshall Islands	1.49254	2.98507	2.98507	0	0	14.9254	17.9104	17.9104	14.9254	14.9254	2.07804	0	0	0	0
1831	Ebon	Marshall Islands	0	0	0	0	0	49.2537	44.7761	49.2537	49.2537	49.2537	13.6348	146.291	0	31.965	0
1832	Eniwetok	Marshall Islands	1.49254	1.49254	1.49254	1.49254	1.49254	28.3582	34.3284	34.3284	17.9104	16.4179	6.57242	0	0	0	0
1833	Jaluit	Marshall Islands	1.49254	1.49254	1.49254	1.49254	0	20.8955	20.8955	20.8955	20.8955	19.403	4.053	0	0	0	0
1834	Kili	Marshall Islands	1.49254	1.49254	1.49254	1.49254	0	20.8955	20.8955	20.8955	20.8955	19.403	4.053	0	0	0	0
1835	Kwajalein	Marshall Islands	2.98507	2.98507	2.98507	0	1.49254	22.3881	25.3731	23.8806	20.8955	16.4179	3.25268	0	0	0	0
1836	Lae	Marshall Islands	2.98507	2.98507	2.98507	0	1.49254	22.3881	25.3731	23.8806	20.8955	16.4179	3.25268	0	0	0	0
1837	Lib	Marshall Islands	2.98507	2.98507	2.98507	0	1.49254	22.3881	25.3731	23.8806	20.8955	16.4179	3.25268	0	0	0	0
1838	Likiep	Marshall Islands	1.49254	2.98507	1.49254	0	1.49254	17.9104	23.8806	20.8955	13.4328	13.4328	1.85185	0	0	0	0
1839	Majuro	Marshall Islands	1.49254	1.49254	1.49254	1.49254	1.49254	19.403	19.403	19.403	17.9104	16.4179	4.66468	0	0	0	0
1840	Maloelap	Marshall Islands	1.49254	2.98507	2.98507	0	0	14.9254	17.9104	17.9104	14.9254	14.9254	2.07804	0	0	0	0
1841	Mejit	Marshall Islands	1.49254	2.98507	1.49254	0	0	17.9104	23.8806	19.403	14.9254	14.9254	1.64953	0	0	0	0
1842	Mili	Marshall Islands	1.49254	1.49254	1.49254	1.49254	1.49254	19.403	20.8955	19.403	16.4179	16.4179	3.69843	0	0	0	0
1843	Namorik	Marshall Islands	1.49254	1.49254	1.49254	1.49254	0	20.8955	20.8955	20.8955	20.8955	19.403	4.053	0	0	0	0
1844	Namu	Marshall Islands	1.49254	1.49254	1.49254	0	0	20.8955	25.3731	22.3881	17.9104	17.9104	2.25826	0	0	0	0
1845	Rongelap	Marshall Islands	1.49254	2.23881	1.49254	0	1.49254	30.597	33.5821	32.0896	17.9104	15.6716	4.5345	0	0	0	0
1846	Ujae	Marshall Islands	1.49254	1.49254	1.49254	0	1.49254	22.3881	25.3731	22.3881	22.3881	17.9104	3.26744	0	0	0	0
1847	Ujelang	Marshall Islands	1.49254	1.49254	1.49254	0	0	25.3731	29.8507	29.8507	14.9254	11.9403	5.40219	0	0	0	0
1848	Utirik	Marshall Islands	1.49254	2.98507	2.98507	0	1.49254	26.8657	28.3582	26.8657	19.403	17.9104	5.08448	0	0	0	0
1849	Wotho	Marshall Islands	1.49254	2.48756	1.49254	0	0.995025	26.3682	30.8458	29.3532	13.4328	12.9353	3.84134	0	0	0	0
1850	Wotje	Marshall Islands	1.49254	2.98507	1.49254	0	0	17.9104	23.8806	19.403	14.9254	14.9254	1.64953	0	0	0	0
1851	Aerodrom	The Former Yugoslav Republic of Macedonia	23.8806	16.4179	22.3881	25.3731	22.3881	11.9403	11.9403	11.9403	11.9403	11.9403	-4.63901	0	0	0	0
1852	Aracinovo	The Former Yugoslav Republic of Macedonia	24.559	17.7748	22.3881	25.3731	24.4233	10.5834	10.5834	10.5834	10.5834	10.5834	-3.68359	0	0	0	0
1853	Berovo	The Former Yugoslav Republic of Macedonia	25.3731	19.403	22.3881	25.3731	26.8657	8.95522	8.95522	8.95522	8.95522	8.95522	-2.93354	0	0	0	0
1854	Bitola	The Former Yugoslav Republic of Macedonia	32.4271	22.8278	31.6467	35.344	30.2223	10.5159	10.5159	10.5159	10.5159	10.5159	-7.31843	0	0	0	0
1855	Bogdanci	The Former Yugoslav Republic of Macedonia	25.3731	19.403	22.3881	25.3731	26.8657	8.95522	8.95522	8.95522	8.95522	8.95522	-2.93354	0	0	0	0
1856	Bogovinje	The Former Yugoslav Republic of Macedonia	23.8806	16.4179	22.3881	25.3731	22.3881	11.9403	11.9403	11.9403	11.9403	11.9403	-4.63901	0	0	0	0
1857	Bosilovo	The Former Yugoslav Republic of Macedonia	25.3731	19.403	22.3881	25.3731	26.8657	8.95522	8.95522	8.95522	8.95522	8.95522	-2.93354	0	0	0	0
1858	Brvenica	The Former Yugoslav Republic of Macedonia	23.8806	16.4179	22.3881	25.3731	22.3881	11.9403	11.9403	11.9403	11.9403	11.9403	-4.63901	0	0	0	0
1859	Butel	The Former Yugoslav Republic of Macedonia	23.8806	16.4179	22.3881	25.3731	22.3881	11.9403	11.9403	11.9403	11.9403	11.9403	-4.63901	0	0	0	0
1860	Valandovo	The Former Yugoslav Republic of Macedonia	25.3731	19.403	22.3881	25.3731	26.8657	8.95522	8.95522	8.95522	8.95522	8.95522	-2.93354	0	0	0	0
1861	Vasilevo	The Former Yugoslav Republic of Macedonia	25.3731	19.403	22.3881	25.3731	26.8657	8.95522	8.95522	8.95522	8.95522	8.95522	-2.93354	0	0	0	0
1862	Vevcani	The Former Yugoslav Republic of Macedonia	23.8806	16.4179	22.3881	25.3731	22.3881	11.9403	11.9403	11.9403	11.9403	11.9403	-4.63901	0	0	0	0
1863	Veles	The Former Yugoslav Republic of Macedonia	25.3731	19.403	22.3881	25.3731	26.8657	8.95522	8.95522	8.95522	8.95522	8.95522	-2.93354	0	0	0	0
1864	Vinica	The Former Yugoslav Republic of Macedonia	25.3731	19.403	22.3881	25.3731	26.8657	8.95522	8.95522	8.95522	8.95522	8.95522	-2.93354	0	0	0	0
1865	Vranestica	The Former Yugoslav Republic of Macedonia	23.8806	16.4179	22.3881	25.3731	22.3881	11.9403	11.9403	11.9403	11.9403	11.9403	-4.63901	0	0	0	0
1866	Vrapciste	The Former Yugoslav Republic of Macedonia	23.8806	16.4179	22.3881	25.3731	22.3881	11.9403	11.9403	11.9403	11.9403	11.9403	-4.63901	0	0	0	0
1867	Gazi Baba	The Former Yugoslav Republic of Macedonia	23.8806	16.4179	22.3881	25.3731	22.3881	11.9403	11.9403	11.9403	11.9403	11.9403	-4.63901	0	0	0	0
1868	Gevgelija	The Former Yugoslav Republic of Macedonia	25.3731	19.403	22.3881	25.3731	26.8657	8.95522	8.95522	8.95522	8.95522	8.95522	-2.93354	0	0	0	0
1869	Gostivar	The Former Yugoslav Republic of Macedonia	23.8806	16.4179	22.3881	25.3731	22.3881	11.9403	11.9403	11.9403	11.9403	11.9403	-4.63901	0	0	0	0
1870	Gradsko	The Former Yugoslav Republic of Macedonia	25.3731	19.403	22.3881	25.3731	26.8657	8.95522	8.95522	8.95522	8.95522	8.95522	-2.93354	0	0	0	0
1871	Debar	The Former Yugoslav Republic of Macedonia	23.8806	16.4179	22.3881	25.3731	22.3881	11.9403	11.9403	11.9403	11.9403	11.9403	-4.63901	0	0	0	0
1872	Debarca	The Former Yugoslav Republic of Macedonia	23.8806	16.4179	22.3881	25.3731	22.3881	11.9403	11.9403	11.9403	11.9403	11.9403	-4.63901	0	0	0	0
1873	Delcevo	The Former Yugoslav Republic of Macedonia	25.3731	19.403	22.3881	25.3731	26.8657	8.95522	8.95522	8.95522	8.95522	8.95522	-2.93354	0	0	0	0
1874	Demir Kapija	The Former Yugoslav Republic of Macedonia	25.3731	19.403	22.3881	25.3731	26.8657	8.95522	8.95522	8.95522	8.95522	8.95522	-2.93354	0	0	0	0
1875	Demir Hisar	The Former Yugoslav Republic of Macedonia	23.8806	16.4179	22.3881	25.3731	22.3881	11.9403	11.9403	11.9403	11.9403	11.9403	-4.63901	0	0	0	0
1876	Dojran	The Former Yugoslav Republic of Macedonia	25.3731	19.403	22.3881	25.3731	26.8657	8.95522	8.95522	8.95522	8.95522	8.95522	-2.93354	0	0	0	0
1877	Dolneni	The Former Yugoslav Republic of Macedonia	23.938	16.5327	22.3881	25.3731	22.5603	11.8255	11.8255	11.8255	11.8255	11.8255	-4.51094	0	0	0	0
1878	Drugovo	The Former Yugoslav Republic of Macedonia	23.8806	16.4179	22.3881	25.3731	22.3881	11.9403	11.9403	11.9403	11.9403	11.9403	-4.63901	0	0	0	0
1879	Gjorce Petrov	The Former Yugoslav Republic of Macedonia	23.8806	16.4179	22.3881	25.3731	22.3881	11.9403	11.9403	11.9403	11.9403	11.9403	-4.63901	0	0	0	0
1880	Zelino	The Former Yugoslav Republic of Macedonia	23.8806	16.4179	22.3881	25.3731	22.3881	11.9403	11.9403	11.9403	11.9403	11.9403	-4.63901	0	0	0	0
1881	Zajas	The Former Yugoslav Republic of Macedonia	23.8806	16.4179	22.3881	25.3731	22.3881	11.9403	11.9403	11.9403	11.9403	11.9403	-4.63901	0	0	0	0
1882	Zelenikovo	The Former Yugoslav Republic of Macedonia	24.6421	17.9409	22.3881	25.3731	24.6726	10.4173	10.4173	10.4173	10.4173	10.4173	-3.56697	0	0	0	0
1883	Zrnovci	The Former Yugoslav Republic of Macedonia	25.3731	19.403	22.3881	25.3731	26.8657	8.95522	8.95522	8.95522	8.95522	8.95522	-2.93354	0	0	0	0
1884	Ilinden	The Former Yugoslav Republic of Macedonia	25.152	18.9608	22.3881	25.3731	26.2023	9.39746	9.39746	9.39746	9.39746	9.39746	-2.92272	0	0	0	0
1885	Jegunovce	The Former Yugoslav Republic of Macedonia	23.8806	16.4179	22.3881	25.3731	22.3881	11.9403	11.9403	11.9403	11.9403	11.9403	-4.63901	0	0	0	0
1886	Kavadarci	The Former Yugoslav Republic of Macedonia	25.3731	19.403	22.3881	25.3731	26.8657	8.95522	8.95522	8.95522	8.95522	8.95522	-2.93354	0	0	0	0
1887	Karbinci	The Former Yugoslav Republic of Macedonia	25.3731	19.403	22.3881	25.3731	26.8657	8.95522	8.95522	8.95522	8.95522	8.95522	-2.93354	0	0	0	0
1888	Karpos	The Former Yugoslav Republic of Macedonia	23.8806	16.4179	22.3881	25.3731	22.3881	11.9403	11.9403	11.9403	11.9403	11.9403	-4.63901	0	0	0	0
1889	Kisela Voda	The Former Yugoslav Republic of Macedonia	23.8806	16.4179	22.3881	25.3731	22.3881	11.9403	11.9403	11.9403	11.9403	11.9403	-4.63901	0	0	0	0
1890	Kicevo	The Former Yugoslav Republic of Macedonia	23.8806	16.4179	22.3881	25.3731	22.3881	11.9403	11.9403	11.9403	11.9403	11.9403	-4.63901	0	0	0	0
1891	Konce	The Former Yugoslav Republic of Macedonia	25.3731	19.403	22.3881	25.3731	26.8657	8.95522	8.95522	8.95522	8.95522	8.95522	-2.93354	0	0	0	0
1892	Kocani	The Former Yugoslav Republic of Macedonia	25.3731	19.403	22.3881	25.3731	26.8657	8.95522	8.95522	8.95522	8.95522	8.95522	-2.93354	0	0	0	0
1893	Kratovo	The Former Yugoslav Republic of Macedonia	25.3731	19.403	22.3881	25.3731	26.8657	8.95522	8.95522	8.95522	8.95522	8.95522	-2.93354	0	0	0	0
1894	Kriva Palanka	The Former Yugoslav Republic of Macedonia	25.3731	19.403	22.3881	25.3731	26.8657	8.95522	8.95522	8.95522	8.95522	8.95522	-2.93354	0	0	0	0
1895	Krivogastani	The Former Yugoslav Republic of Macedonia	23.8806	16.4179	22.3881	25.3731	22.3881	11.9403	11.9403	11.9403	11.9403	11.9403	-4.63901	0	0	0	0
1896	Krusevo	The Former Yugoslav Republic of Macedonia	23.8806	16.4179	22.3881	25.3731	22.3881	11.9403	11.9403	11.9403	11.9403	11.9403	-4.63901	0	0	0	0
1897	Kumanovo	The Former Yugoslav Republic of Macedonia	25.3731	19.403	22.3881	25.3731	26.8657	8.95522	8.95522	8.95522	8.95522	8.95522	-2.93354	0	0	0	0
1898	Lipkovo	The Former Yugoslav Republic of Macedonia	24.4102	17.4771	22.3881	25.3731	23.9769	10.8811	10.8811	10.8811	10.8811	10.8811	-3.89248	0	0	0	0
1899	Lozovo	The Former Yugoslav Republic of Macedonia	25.3731	19.403	22.3881	25.3731	26.8657	8.95522	8.95522	8.95522	8.95522	8.95522	-2.93354	0	0	0	0
1900	Mavrovo-i-Rostusa	The Former Yugoslav Republic of Macedonia	23.8806	16.4179	22.3881	25.3731	22.3881	11.9403	11.9403	11.9403	11.9403	11.9403	-4.63901	0	0	0	0
1901	Makedonska Kamenica	The Former Yugoslav Republic of Macedonia	25.3731	19.403	22.3881	25.3731	26.8657	8.95522	8.95522	8.95522	8.95522	8.95522	-2.93354	0	0	0	0
1902	Makedonski Brod	The Former Yugoslav Republic of Macedonia	23.8806	16.4179	22.3881	25.3731	22.3881	11.9403	11.9403	11.9403	11.9403	11.9403	-4.63901	0	0	0	0
1903	Mogila	The Former Yugoslav Republic of Macedonia	24.0112	16.6791	22.3881	25.3731	22.7799	11.6791	11.6791	11.6791	11.6791	11.6791	-4.45259	0	0	0	0
1904	Negotino	The Former Yugoslav Republic of Macedonia	25.3731	19.403	22.3881	25.3731	26.8657	8.95522	8.95522	8.95522	8.95522	8.95522	-2.93354	0	0	0	0
1905	Novaci	The Former Yugoslav Republic of Macedonia	31.4041	22.9419	30.0331	33.734	30.3843	9.31992	9.31992	9.31992	9.31992	9.31992	-6.46731	0	0	0	0
1906	Novo Selo	The Former Yugoslav Republic of Macedonia	25.3731	19.403	22.3881	25.3731	26.8657	8.95522	8.95522	8.95522	8.95522	8.95522	-2.93354	0	0	0	0
1907	Oslomej	The Former Yugoslav Republic of Macedonia	23.8806	16.4179	22.3881	25.3731	22.3881	11.9403	11.9403	11.9403	11.9403	11.9403	-4.63901	0	0	0	0
1908	Ohrid	The Former Yugoslav Republic of Macedonia	28.5091	19.8893	27.4023	30.7731	26.6309	11.1689	11.1689	11.1689	11.1689	11.1689	-5.91204	0	0	0	0
1909	Petrovec	The Former Yugoslav Republic of Macedonia	25.3731	19.403	22.3881	25.3731	26.8657	8.95522	8.95522	8.95522	8.95522	8.95522	-2.93354	0	0	0	0
1910	Pehcevo	The Former Yugoslav Republic of Macedonia	25.3731	19.403	22.3881	25.3731	26.8657	8.95522	8.95522	8.95522	8.95522	8.95522	-2.93354	0	0	0	0
1911	Plasnica	The Former Yugoslav Republic of Macedonia	23.8806	16.4179	22.3881	25.3731	22.3881	11.9403	11.9403	11.9403	11.9403	11.9403	-4.63901	0	0	0	0
1912	Prilep	The Former Yugoslav Republic of Macedonia	25.0232	18.7031	22.3881	25.3731	25.8158	9.65511	9.65511	9.65511	9.65511	9.65511	-3.05021	0	0	0	0
1913	Probistip	The Former Yugoslav Republic of Macedonia	25.3731	19.403	22.3881	25.3731	26.8657	8.95522	8.95522	8.95522	8.95522	8.95522	-2.93354	0	0	0	0
1914	Radovis	The Former Yugoslav Republic of Macedonia	25.3731	19.403	22.3881	25.3731	26.8657	8.95522	8.95522	8.95522	8.95522	8.95522	-2.93354	0	0	0	0
1915	Rankovce	The Former Yugoslav Republic of Macedonia	25.3731	19.403	22.3881	25.3731	26.8657	8.95522	8.95522	8.95522	8.95522	8.95522	-2.93354	0	0	0	0
1916	Resen	The Former Yugoslav Republic of Macedonia	34.9147	24.6935	34.3417	38.2463	32.5027	10.1013	10.1013	10.1013	10.1013	10.1013	-8.11911	0	0	0	0
1917	Rosoman	The Former Yugoslav Republic of Macedonia	25.3731	19.403	22.3881	25.3731	26.8657	8.95522	8.95522	8.95522	8.95522	8.95522	-2.93354	0	0	0	0
1918	Saraj	The Former Yugoslav Republic of Macedonia	23.8806	16.4179	22.3881	25.3731	22.3881	11.9403	11.9403	11.9403	11.9403	11.9403	-4.63901	0	0	0	0
1919	Sveti Nikole	The Former Yugoslav Republic of Macedonia	25.3731	19.403	22.3881	25.3731	26.8657	8.95522	8.95522	8.95522	8.95522	8.95522	-2.93354	0	0	0	0
1920	Sopiste	The Former Yugoslav Republic of Macedonia	23.8806	16.4179	22.3881	25.3731	22.3881	11.9403	11.9403	11.9403	11.9403	11.9403	-4.63901	0	0	0	0
1921	Staro Nagoricane	The Former Yugoslav Republic of Macedonia	25.3731	19.403	22.3881	25.3731	26.8657	8.95522	8.95522	8.95522	8.95522	8.95522	-2.93354	0	0	0	0
1922	Struga	The Former Yugoslav Republic of Macedonia	23.8806	16.4179	22.3881	25.3731	22.3881	11.9403	11.9403	11.9403	11.9403	11.9403	-4.63901	0	0	0	0
1923	Strumica	The Former Yugoslav Republic of Macedonia	25.3731	19.403	22.3881	25.3731	26.8657	8.95522	8.95522	8.95522	8.95522	8.95522	-2.93354	0	0	0	0
1924	Studenicani	The Former Yugoslav Republic of Macedonia	23.8986	16.4539	22.3881	25.3731	22.442	11.9043	11.9043	11.9043	11.9043	11.9043	-4.59889	0	0	0	0
1925	Tearce	The Former Yugoslav Republic of Macedonia	23.8806	16.4179	22.3881	25.3731	22.3881	11.9403	11.9403	11.9403	11.9403	11.9403	-4.63901	0	0	0	0
1926	Tetovo	The Former Yugoslav Republic of Macedonia	23.8806	16.4179	22.3881	25.3731	22.3881	11.9403	11.9403	11.9403	11.9403	11.9403	-4.63901	0	0	0	0
1927	Centar	The Former Yugoslav Republic of Macedonia	23.8806	16.4179	22.3881	25.3731	22.3881	11.9403	11.9403	11.9403	11.9403	11.9403	-4.63901	0	0	0	0
1928	Centar Zupa	The Former Yugoslav Republic of Macedonia	23.8806	16.4179	22.3881	25.3731	22.3881	11.9403	11.9403	11.9403	11.9403	11.9403	-4.63901	0	0	0	0
1929	Cair	The Former Yugoslav Republic of Macedonia	23.8806	16.4179	22.3881	25.3731	22.3881	11.9403	11.9403	11.9403	11.9403	11.9403	-4.63901	0	0	0	0
1930	Caska	The Former Yugoslav Republic of Macedonia	24.7773	18.2114	22.3881	25.3731	25.0782	10.1468	10.1468	10.1468	10.1468	10.1468	-3.37715	0	0	0	0
1931	Cesinovo-Oblesevo	The Former Yugoslav Republic of Macedonia	25.3731	19.403	22.3881	25.3731	26.8657	8.95522	8.95522	8.95522	8.95522	8.95522	-2.93354	0	0	0	0
1932	Cucer Sandevo	The Former Yugoslav Republic of Macedonia	23.8806	16.4179	22.3881	25.3731	22.3881	11.9403	11.9403	11.9403	11.9403	11.9403	-4.63901	0	0	0	0
1933	Stip	The Former Yugoslav Republic of Macedonia	25.3731	19.403	22.3881	25.3731	26.8657	8.95522	8.95522	8.95522	8.95522	8.95522	-2.93354	0	0	0	0
1934	Suto Orizari	The Former Yugoslav Republic of Macedonia	23.8806	16.4179	22.3881	25.3731	22.3881	11.9403	11.9403	11.9403	11.9403	11.9403	-4.63901	0	0	0	0
1935	Kayes	Mali	35.2252	36.9017	36.9017	20.0373	33.6451	28.3042	29.255	29.255	21.7113	28.1395	-8.0312	0	0	0	0
1936	Koulikoro	Mali	29.6731	33.0779	32.6895	13.5878	29.0705	32.2559	32.3604	32.3604	24.6504	31.6515	-1.64581	0	0	0	0
1937	Sikasso	Mali	17.9807	23.2265	21.104	5.66945	18.2287	37.2322	39.8332	38.9684	20.0044	36.644	3.32049	0	0	0	0
1938	SÃ©gou	Mali	22.7707	25.178	25.1451	9.46456	20.9133	36.9511	37.3844	37.3033	28.8245	36.0414	2.93967	0	0	0	0
1939	Mopti	Mali	15.4501	17.1564	16.7969	8.27697	15.1955	39.63	40.3704	40.3704	32.8164	39.2821	4.75856	0	0	0	0
1940	Tombouctou	Mali	14.4307	14.663	14.887	12.5859	14.6223	28.8086	28.9008	28.9008	27.2298	28.4085	3.32295	0	0	0	0
1941	Gao	Mali	12.1291	12.1291	12.1291	8.72411	12.1291	44.8105	45.4289	45.4289	39.21	44.8105	13.5016	29061.7	0	54357.7	0
1942	Kidal	Mali	9.90295	9.90295	9.90295	8.01993	9.90295	36.2435	36.3522	36.3522	34.2994	36.2425	12.6632	0	0	0	0
1943	Bamako	Mali	23.8806	29.8507	28.3582	8.95522	25.3731	31.3433	31.3433	31.3433	22.3881	31.3433	-0.144192	0	0	0	0
1944	Sagaing	Myanmar	2.51654	2.7346	2.6904	0.618821	2.5298	55.716	60.1656	57.1982	29.0595	55.3462	12.7651	5.2296e+06	0	3.18064e+06	0
1945	Bago	Myanmar	4.22886	4.22886	4.22886	0	4.22886	63.7803	68.2777	68.2777	24.3347	64.0054	14.7383	4.46465e+06	0	3.03091e+06	0
1946	Magway	Myanmar	1.11855	1.11855	1.11855	0.0271989	1.11855	72.0328	73.3723	73.3723	25.4275	69.6291	17.6522	3.45661e+06	0	1.14261e+06	0
1947	Mandalay	Myanmar	1.41615	1.49254	1.49254	0	1.41615	72.1001	75.1616	75.0793	33.2471	65.5952	18.2124	5.14938e+06	0	5.036e+06	0
1948	Tanintharyi	Myanmar	10.6353	12.013	11.99	3.41753	9.43743	31.2132	37.2024	35.2889	11.9097	23.7926	3.54007	0	0	0	0
1949	Yangon	Myanmar	6.68466	6.76405	6.76405	0	6.76405	55.9225	62.6866	62.242	19.927	56.3036	12.287	8.04979e+06	0	1.08843e+07	0
1950	Ayeyarwady	Myanmar	6.26115	6.26115	6.26115	0	6.26115	53.7407	60.2366	59.6921	17.7978	53.0555	11.7907	4.28341e+06	0	4.59049e+06	0
1951	Kachin	Myanmar	3.20086	5.65791	4.85688	0.153668	4.8487	47.4195	57.0826	48.0653	23.0926	52.1375	11.4141	760037	0	349455	0
1952	Kayah	Myanmar	2.92481	2.92481	2.92481	0	2.92481	63.8778	67.0437	67.0437	23.8806	62.4455	15.3081	285991	0	115096	0
1953	Kayin	Myanmar	3.35949	4.29297	4.29297	0	3.8211	53.5364	58.4551	58.3013	20.9878	52.8492	11.7106	856112	0	370602	0
1954	Chin	Myanmar	1.22501	1.22501	1.14839	0.574193	1.22501	66.0909	68.2343	68.2343	22.9233	62.9526	14.3427	510405	0	202121	0
1955	Mon	Myanmar	4.29064	5.22388	5.22388	0	5.21897	52.0486	56.7181	56.7164	19.2176	51.1153	11.55	1.04829e+06	0	830892	0
1956	Rakhine	Myanmar	1.95814	1.95814	1.76233	0	1.94509	67.7255	70.5539	70.5539	19.6031	67.4949	14.9221	1.79583e+06	0	879952	0
1957	Shan	Myanmar	0.923495	1.70042	1.70042	0	1.24825	57.3669	63.5267	63.0918	24.1297	56.0784	14.2672	5.73016e+06	0	2.58815e+06	0
1958	Nay Pyi Taw	Myanmar	1.54266	1.54266	1.54266	0	1.54266	72.8336	72.9339	72.9339	25.323	71.3411	16.8344	488704	0	327369	0
1959	Orhon	Mongolia	1.66627	1.66627	1.66627	0	1.66627	63.8316	67.6854	65.8454	26.8657	67.3379	13.6926	91997.1	0	50410.4	0
1960	Darhan uul	Mongolia	1.49254	1.49254	1.49254	0	1.49254	62.8114	67.1642	65.6716	28.2334	67.1642	14.1496	77899.9	0	76669.7	0
1961	Hentiy	Mongolia	0	0	0	0	0	67.3967	68.952	67.7227	34.5756	68.4723	17.1782	59882.5	0	43338.8	0
1962	HÃ¶vsgÃ¶l	Mongolia	0.315454	0.335872	0.315454	0	0.335872	65.9473	75.1353	67.548	32.5928	71.6663	13.7159	108658	0	65312.7	0
1963	Hovd	Mongolia	0.310157	0.286858	0.786312	0.0232981	0.91154	70.8162	71.5224	68.581	56.9785	71.7583	18.2419	67047.7	0	60113.6	0
1964	Uvs	Mongolia	0.534124	0.612362	0.534124	0	0.534124	65.7183	71.6192	64.3491	41.102	69.1036	14.4785	59761.7	0	41490.4	0
1965	TÃ¶v	Mongolia	0.121422	0.121422	0.121422	0	0.121422	62.0617	65.5475	64.4315	31.2519	65.2828	15.2392	998994	0	478999	0
1966	Selenge	Mongolia	1.41438	1.41438	1.41438	0.0252118	1.41438	63.6043	67.797	65.9364	28.2448	67.4768	14.0364	112084	0	108590	0
1967	SÃ¼hbaatar	Mongolia	0.133963	0.133963	0.133963	0	0.133963	70.11	70.7392	70.5525	38.1943	70.7392	19.0091	46387.1	0	24068.1	0
1968	Ã–mnÃ¶govi	Mongolia	0.979746	0.899533	0.979746	0.733377	0.979746	70.6105	70.6305	70.0547	58.8421	70.1034	24.1293	78777.3	0	37187.1	0
1969	Ã–vÃ¶rhangay	Mongolia	1.59406	1.6938	1.59406	1.12742	1.64393	65.6236	67.9087	64.3287	40.7901	66.3164	15.2509	89599.2	0	69162	0
1970	Dzavhan	Mongolia	0.493152	0.945753	0.493152	0	0.520622	66.2956	71.0623	64.5218	40.984	68.5848	13.985	46813.9	0	33698.5	0
1971	Dundgovi	Mongolia	0.689201	0.689201	0.689201	0.179982	0.689201	67.849	70.8033	67.2929	43.6626	69.3591	18.5575	34671.7	0	26090.2	0
1972	Dornod	Mongolia	0.270972	0.270972	0.270972	0	0.270972	68.0806	69.2337	68.9075	38.3622	69.168	18.5591	63878.3	0	34583.3	0
1973	Dornogovi	Mongolia	1.25559	1.25559	1.25559	0.39667	1.25559	69.4945	69.8584	69.6087	45.2151	69.6225	20.3317	72444.6	0	44024.7	0
1974	Govi-SÃ¼mber	Mongolia	0	0	0	0	0	69.5757	70.7815	69.5757	40.9307	69.5757	20.038	7302.32	0	5068.73	0
1975	Govi-Altay	Mongolia	1.2291	1.23791	1.50775	1.01771	1.73195	69.1091	71.2959	67.2963	58.1545	71.1389	19.1966	44844.1	0	30474.2	0
1976	Bulgan	Mongolia	1.79678	1.79678	1.79678	0	1.79678	59.8933	67.9314	63.7249	26.7422	65.5504	12.6106	59389.6	0	35133	0
1977	Bayanhongor	Mongolia	2.20098	2.21277	2.25207	1.17713	2.46529	63.5955	66.1344	63.2918	47.7121	65.0074	19.1956	67876.3	0	50159.5	0
1978	Bayan-Ã–lgiy	Mongolia	0	0	0.444486	0	0.0023394	69.5527	72.0372	69.417	50.655	71.8102	16.3591	79491.3	0	63990.6	0
1979	Arhangay	Mongolia	0	1.70773	0	0	1.01477	58.1734	66.9924	58.3689	27.7383	65.3913	13.3563	74450.2	0	50679.3	0
1980	Ulaanbaatar	Mongolia	0	0	0	0	0	64.1791	68.6567	68.6567	29.8507	68.6567	15.6774	850964	0	2.20918e+06	0
1981	Hodh ech Chargui	Mauritania	25.3365	25.3365	25.3511	19.3191	25.1085	28.5601	28.5601	28.5601	27.526	28.5113	-1.91206	0	0	0	0
1982	Hodh el Gharbi	Mauritania	37.8944	37.8944	37.8944	29.8755	37.8944	29.996	29.996	29.996	25.9973	29.3718	-7.96168	0	0	0	0
1983	Assaba	Mauritania	41.6676	41.6676	41.6676	36.0682	41.6676	26.0938	26.0938	26.0938	25.5551	25.6645	-9.4393	0	0	0	0
1984	Gorgol	Mauritania	43.2753	43.2753	43.2753	40.1542	43.2753	21.0426	21.0426	21.0426	21.0398	21.0426	-11.6719	0	0	0	0
1985	Brakna	Mauritania	39.2724	39.2724	39.2724	35.5178	38.9762	26.371	26.371	26.371	25.2231	26.371	-11.8027	0	0	0	0
1986	Trarza	Mauritania	32.1073	32.1073	32.1073	30.4171	30.3594	23.9983	23.9983	23.9983	22.6302	23.9761	-6.92776	0	0	0	0
1987	Adrar	Mauritania	19.3946	19.3946	19.4225	18.9789	19.2635	22.4327	22.4327	22.4327	22.2374	22.4104	-5.22842	0	0	0	0
1988	Dakhlet NouÃ¢dhibou	Mauritania	22.8278	22.8278	23.2998	22.7956	21.6479	22.247	22.247	22.247	22.247	21.9666	-0.453732	0	0	0	0
1989	Tagant	Mauritania	31.2083	31.2083	31.2083	28.8932	31.2083	25.5836	25.5836	25.5836	24.8076	24.8847	-8.15317	0	0	0	0
1990	Guidimaka	Mauritania	43.0344	43.0344	43.0344	36.9985	42.8639	23.4937	23.4937	23.4937	23.1658	23.4478	-11.5305	0	0	0	0
1991	Tiris Zemmour	Mauritania	14.9186	14.5105	15.135	14.736	14.7247	19.7547	19.7547	19.7547	19.2384	19.3218	0.195428	0	0	0	0
1992	Inchiri	Mauritania	22.9068	22.9068	23.2849	21.9129	22.5286	25.855	25.855	25.855	25.855	25.7346	-5.27628	0	0	0	0
1993	Nouakchott	Mauritania	30.4139	30.4139	30.4139	28.9214	27.988	24.6249	24.6249	24.6249	22.0139	24.6249	-2.56864	0	0	0	0
1994	Montserrat	Montserrat	54.9751	58.9552	58.9552	55.7214	44.5274	7.71144	7.71144	7.71144	7.46269	7.21393	-15.7578	0	5345.16	0	5457.36
1995	Malta	Malta	65.6716	55.2239	65.6716	67.1642	49.2537	4.47761	4.47761	4.47761	4.47761	4.47761	-16.8605	0	373184	0	320996
1996	Mauritius	Mauritius	25.3796	16.4244	17.9104	25.3796	25.3796	7.44979	5.95725	5.9637	7.44979	7.44979	-5.67071	0	0	0	0
1997	Agalega Islands	Mauritius	10.4478	2.98507	5.97015	14.9254	13.4328	17.9104	8.95522	17.9104	20.8955	20.8955	-1.00192	0	0	0	0
1998	Cargados Carajos Shoals	Mauritius	21.6418	12.6866	14.1791	21.6418	21.6418	8.20896	5.97015	7.46269	8.20896	8.20896	-3.39233	0	0	0	0
[truncated: 1,753 more rows]

## Sheet: RCP8.5-SSP5-8.5-Fig1fi
ID	NAME	COUNTRY	Drying agreement (%)					Wetting agreement (%)					median % change in P over 120-year	Affected population (current)		Affected population (future)
			ann	djf	mam	jja	son	ann	djf	mam	jja	son		wet	dry	wet	dry
1	Canillo	Andorra	84.8101	24.0506	73.4177	92.4051	56.962	1.26582	3.79747	1.26582	1.26582	3.79747	-26.0106	0	3861.13	0	492.811
2	Encamp	Andorra	84.8101	24.0506	73.4177	92.4051	56.962	1.26582	3.79747	1.26582	1.26582	3.79747	-26.0106	0	23432.3	0	18742
3	La Massana	Andorra	84.8101	24.0506	73.4177	92.4051	56.962	1.26582	3.79747	1.26582	1.26582	3.79747	-26.0106	0	39984.5	0	75378.4
4	Ordino	Andorra	84.8101	24.0506	73.4177	92.4051	56.962	1.26582	3.79747	1.26582	1.26582	3.79747	-26.0106	0	5176.99	0	1083.85
5	Sant Julià de Lòria	Andorra	84.8101	24.0506	73.4177	92.4051	56.962	1.26582	3.79747	1.26582	1.26582	3.79747	-26.0106	0	26522.9	0	19514.7
6	Andorra la Vella	Andorra	84.8101	24.0506	73.4177	92.4051	56.962	1.26582	3.79747	1.26582	1.26582	3.79747	-26.0106	0	66507.4	0	94893.1
7	Escaldes-Engordany	Andorra	84.8101	24.0506	73.4177	92.4051	56.962	1.26582	3.79747	1.26582	1.26582	3.79747	-26.0106	0	71544.8	0	93785.4
8	Ajman	United Arab Emirates	8.86076	26.5823	11.3924	8.86076	5.06329	31.6456	18.9873	18.9873	37.9747	24.0506	6.40823	0	0	0	0
9	Abu Dhabi	United Arab Emirates	5.94693	16.6725	7.8416	5.47936	2.7905	37.1358	22.0896	19.7544	37.9489	26.5647	14.6213	0	0	0	0
10	Dubai	United Arab Emirates	8.86076	26.5823	11.3924	8.86076	5.06329	31.6456	18.9873	18.9873	37.9747	24.0506	6.40823	0	0	0	0
11	Fujairah	United Arab Emirates	9.68173	26.42	12.1408	11.5833	6.58686	29.2476	16.3812	18.7888	36.0922	22.6531	7.11346	0	0	0	0
12	Ras al-Khaimah	United Arab Emirates	8.86076	26.5823	12.0357	12.0772	6.99315	28.4291	17.0575	18.9873	32.8284	22.7641	4.49212	0	0	0	0
13	Sharjah	United Arab Emirates	9.06677	26.4793	11.4966	9.17597	5.17002	31.5364	18.5716	18.9873	38.1708	23.8421	6.7219	0	0	0	0
14	Umm al-Quwain	United Arab Emirates	8.86076	26.5823	11.9445	11.6213	6.71963	28.885	17.331	18.9873	33.5578	22.9464	4.76369	0	0	0	0
15	Balkh	Afghanistan	25.3549	15.0981	35.7156	32.4367	14.4993	25.8775	37.1571	14.2467	5.80764	11.2992	-4.25014	0	0	0	0
16	Bāmyān	Afghanistan	34.796	24.6006	38.4034	33.5585	19.3513	19.2583	23.8929	14.5388	16.5406	12.4156	-6.80387	0	0	0	0
17	Bādghīs	Afghanistan	36.5961	23.2486	42.4614	23.1358	16.4557	17.8343	21.519	7.70769	10.8159	10.1266	-10.7889	0	0	0	0
18	Badakhshān	Afghanistan	14.9944	9.07254	19.4516	37.8965	16.1429	35.0569	45.3937	35.1579	12.6289	14.5203	5.30825	11706.1	0	3514.2	0
19	Baghlān	Afghanistan	29.5932	18.3852	34.4312	31.7603	15.6774	22.6496	33.9806	16.1894	13.4161	14.1698	-0.880167	0	0	0	0
20	Dāykundī	Afghanistan	38.6601	31.2586	40.3129	20.9386	19.8662	14.5045	11.3924	8.17536	22.2929	12.3598	-13.1014	0	0	0	0
21	Farāh	Afghanistan	27.544	29.1813	31.7819	9.49742	16.3463	18.6413	14.1922	13.5166	20.1198	11.1992	-10.297	0	0	0	0
22	Fāryāb	Afghanistan	31.4691	19.7161	37.0965	24.9688	13.7389	22.1995	28.9009	9.3445	8.91109	11.5	-7.20803	0	0	0	0
23	Ghaznī	Afghanistan	30.9632	31.8943	37.7961	13.9113	15.4641	19.743	10.828	11.5391	36.0074	20.6677	-4.01739	0	0	0	0
24	Ghōr	Afghanistan	40.3683	28.1281	39.0465	26.0704	17.8395	15.0379	14.8319	7.59894	16.7137	9.79863	-13.0143	0	0	0	0
25	Helmand	Afghanistan	26.4432	38.0572	30.4764	8.03574	14.3413	19.1724	11.6647	12.9658	26.8121	15.8063	-9.77868	0	0	0	0
26	Herāt	Afghanistan	30.4913	21.8271	39.9923	15.2802	18.2435	19.4522	18.6101	11.5159	18.8226	9.8596	-9.13717	0	0	0	0
27	Jowzjān	Afghanistan	30.3383	15.1807	35.397	27.8297	15.1807	26.5869	34.168	11.4062	5.05869	11.4293	-3.07377	0	0	0	0
28	Kābul	Afghanistan	27.095	22.7835	32.6411	19.4623	12.7722	25.6589	23.3253	15.5813	33.3068	23.1067	2.41103	0	0	0	0
29	Kandahār	Afghanistan	29.1627	42.5489	33.5765	9.63755	14.6883	18.8537	9.84983	13.1221	40.2956	20.8397	-7.6757	0	0	0	0
30	Kāpīsā	Afghanistan	28.6371	20.2532	33.6881	25.0904	14.4378	21.519	29.3769	16.7064	17.7092	19.2257	-1.39618	0	0	0	0
31	Kunduz	Afghanistan	26.2936	13.9241	33.1038	39.929	16.2633	25.4127	42.7493	15.1899	6.2329	6.71397	0.464522	0	0	0	0
32	Khōst	Afghanistan	15.0288	25.7621	29.5596	6.84593	7.66609	34.1061	13.9241	15.5644	56.962	35.6752	7.80127	0	0	0	0
33	Kunar	Afghanistan	15.5147	20.7237	24.7003	12.9831	11.3924	23.8715	22.964	17.251	30.7832	25.787	2.7346	0	0	0	0
34	Laghmān	Afghanistan	15.7925	20.7837	26.8476	12.9956	10.8618	22.978	24.1227	17.5889	26.3661	26.7755	3.0066	0	0	0	0
35	Lōgar	Afghanistan	23.5886	26.5403	30.3377	9.95858	10.0006	31.7716	13.9241	14.0081	56.962	29.4499	2.83963	0	0	0	0
36	Nangarhār	Afghanistan	11.4661	24.7051	28.8317	6.40319	7.12832	33.4918	15.4052	16.5263	52.5185	37.0544	7.80372	0	0	0	0
37	Nīmrōz	Afghanistan	21.7174	33.4335	25.3087	4.43905	12.9838	21.0007	14.45	16.0896	23.3744	13.874	-5.96601	0	0	0	0
38	Nūristān	Afghanistan	16.0357	20.4316	25.7242	13.5941	11.4059	22.6096	24.2979	17.543	26.3777	25.4679	2.04688	0	0	0	0
39	Uruzgān	Afghanistan	36.0087	37.8459	40.3719	14.8202	19.0546	15.9404	10.429	9.62809	36.132	14.585	-13.9365	0	0	0	0
40	Panjshayr	Afghanistan	22.7446	20.2532	30.2508	19.6888	12.9646	21.519	27.4127	17.1974	20.1645	22.172	0.534833	0	0	0	0
41	Parwān	Afghanistan	31.662	20.2696	35.4595	27.9138	15.2227	21.5108	30.3633	16.4557	16.4393	17.6804	-3.12389	0	0	0	0
42	Paktiyā	Afghanistan	22.0152	26.3972	30.1947	9.38643	9.57147	32.2007	13.9241	14.2941	56.962	30.5942	3.51753	0	0	0	0
43	Paktīkā	Afghanistan	15.5969	35.8385	34.1887	5.08469	4.80607	31.9325	8.47673	17.3359	55.6106	39.755	6.6365	0	0	0	0
44	Samangān	Afghanistan	29.2184	18.7579	36.6614	35.9819	17.475	23.0528	33.2259	15.885	10.0315	11.1938	-7.72648	0	0	0	0
45	Sar-e Pul	Afghanistan	35.1019	23.7474	38.2956	36.5977	14.6871	19.0076	27.4893	9.11595	11.0564	9.61874	-9.09797	0	0	0	0
46	Takhār	Afghanistan	22.1689	12.4039	29.2382	39.7943	15.4668	26.0737	40.8567	21.5529	7.99051	8.38043	1.90309	0	0	0	0
47	Wardak	Afghanistan	29.6013	26.2056	34.5669	17.6525	14.2021	24.8721	16.611	13.7157	38.0085	22.275	-1.13768	0	0	0	0
48	Zābul	Afghanistan	27.9347	41.2112	39.5418	9.00792	15.2072	16.4817	8.27547	10.1525	43.3377	19.9345	-6.69227	0	0	0	0
49	Saint George	Antigua and Barbuda	83.5443	63.2911	64.557	89.8734	59.4937	1.26582	3.79747	1.26582	2.53165	6.32911	-42.1262	0	29543.3	0	158205
50	Saint John	Antigua and Barbuda	83.5443	63.2911	64.557	89.8734	59.4937	1.26582	3.79747	1.26582	2.53165	6.32911	-42.1262	0	32811.3	0	173194
51	Saint Mary	Antigua and Barbuda	83.5443	63.2911	64.557	89.8734	59.4937	1.26582	3.79747	1.26582	2.53165	6.32911	-42.1262	0	7505.11	0	10292.2
52	Saint Paul	Antigua and Barbuda	83.5443	63.2911	64.557	89.8734	59.4937	1.26582	3.79747	1.26582	2.53165	6.32911	-42.1262	0	17728.4	0	21913.1
53	Saint Peter	Antigua and Barbuda	83.5443	63.2911	64.557	89.8734	59.4937	1.26582	3.79747	1.26582	2.53165	6.32911	-42.1262	0	53536.7	0	193023
54	Saint Philip	Antigua and Barbuda	83.5443	63.2911	64.557	89.8734	59.4937	1.26582	3.79747	1.26582	2.53165	6.32911	-42.1262	0	4132.64	0	9464.72
55	Barbuda	Antigua and Barbuda	83.5443	63.2911	64.557	89.8734	59.4937	1.26582	3.79747	1.26582	2.53165	6.32911	-42.1262	0	1045.85	0	2703.2
56	Redonda	Antigua and Barbuda	84.8101	64.557	67.0886	91.1392	58.2278	1.26582	3.79747	1.26582	2.53165	3.79747	-43.6228	0	0	0	0
57	Anguilla	Anguilla	82.2785	51.8987	59.4937	88.6076	54.4304	2.53165	2.53165	1.26582	2.53165	7.59494	-39.1392	0	7854.7	0	15143.6
58	Berat	Albania	77.6538	35.1088	59.9421	80.4013	60.2261	1.26582	2.22668	1.45242	3.79747	1.26582	-23.6087	0	104334	0	57587.1
59	Shkodër	Albania	67.1399	18.8704	43.3601	82.059	52.7768	2.31213	7.76316	2.31213	1.70486	1.26582	-16.7545	0	208975	0	127095
60	Tiranë	Albania	73.4177	30.3797	56.962	81.0127	56.962	1.26582	2.53165	1.26582	3.79747	1.26582	-21.2578	0	957965	0	567715
61	Vlorë	Albania	83.6796	46.3516	67.3048	83.0457	63.9112	1.26582	2.49116	1.26582	3.79747	1.26582	-27.4828	0	93939.6	0	46945.3
62	Durrës	Albania	73.4177	30.3797	56.962	81.0127	56.962	1.26582	2.53165	1.26582	3.79747	1.26582	-21.2578	0	245709	0	122383
63	Elbasan	Albania	79.4012	34.1874	58.5939	79.9247	61.3137	1.26582	1.98769	1.80978	3.79747	1.26582	-22.3981	0	253058	0	156127
64	Fier	Albania	73.752	30.8998	57.2963	81.0869	57.1849	1.26582	2.53165	1.26582	3.79747	1.26582	-21.6173	0	260658	0	138141
65	Gjirokastër	Albania	87.2835	52.0605	71.8338	81.0201	67.5472	1.26582	2.02865	1.26582	3.79747	1.26582	-28.9926	0	55044.6	0	36006
66	Korçë	Albania	88.3485	44.274	65.1218	78.1454	68.4309	1.26582	1.26582	2.19608	3.79747	1.26582	-27.7922	0	189464	0	155648
67	Kukës	Albania	71.2033	20.4123	42.7251	80.2789	55.645	2.28524	7.38996	2.52401	1.75863	1.26582	-19.1496	0	89629.1	0	61677.4
68	Lezhë	Albania	73.2068	29.8864	56.3356	81.0386	56.8257	1.31451	2.76858	1.321	3.7001	1.26582	-21.0007	0	122798	0	74653
69	Dibër	Albania	80.6839	35.0037	58.9437	79.6915	62.2465	1.26582	1.87109	1.92638	3.79747	1.26582	-22.8765	0	111031	0	77658.4
70	Aragac̣otn	Armenia	31.0292	13.3377	17.6905	72.0121	27.22	12.203	48.4109	24.1904	2.87819	10.5178	-3.23661	0	0	0	0
71	Ararat	Armenia	27.8481	10.1266	18.9873	70.8861	25.3165	15.1899	56.962	21.519	2.53165	15.1899	-4.82807	0	0	0	0
72	Armavir	Armenia	32.7887	16.0554	20.9636	70.8861	28.2808	12.2255	42.1401	21.519	3.51977	10.2492	-3.76034	0	0	0	0
73	Erevan	Armenia	27.8481	10.1266	18.9873	70.8861	25.3165	15.1899	56.962	21.519	2.53165	15.1899	-4.82807	0	0	0	0
74	Gegark'unik'	Armenia	27.3326	8.96549	17.4331	72.8212	24.6709	14.1588	59.5427	23.3287	2.14461	14.1558	-3.60216	0	0	0	0
75	Kotayk'	Armenia	27.5118	9.11757	16.2967	72.5678	24.6438	14.5172	59.3164	23.8733	2.19531	13.8445	-4.12515	0	0	0	0
76	Loṙy	Armenia	27.2253	6.97218	8.53923	75.6075	24.714	11.3721	62.929	31.9874	1.26582	9.80505	-1.97329	0	0	0	0
77	Sirak	Armenia	29.5868	9.68827	8.89532	70.8861	30.2615	7.94959	52.8936	35.2903	1.50226	8.86076	-2.1552	0	0	0	0
78	Syunik'	Armenia	25.2254	6.87343	24.4803	76.0191	23.2005	10.5635	62.478	20.4049	1.90116	15.5612	-1.884	0	0	0	0
79	Tavuš	Armenia	26.5823	6.32911	8.86076	77.2152	22.7848	12.6582	65.8228	30.3797	1.26582	10.1266	-2.46613	0	0	0	0
80	Vayoc Jor	Armenia	27.7846	10.0313	19.1144	71.0449	25.2847	15.0628	57.1526	21.519	2.49988	15.1899	-4.85435	0	0	0	0
81	Bengo	Angola	18.5719	17.1693	13.8281	40.8745	42.5409	53.1395	55.8918	48.5793	17.8219	19.2467	13.8933	730941	0	583014	0
82	Benguela	Angola	20.429	17.4436	8.3896	34.8872	57.8978	39.1319	48.2598	34.6614	24.1766	7.59928	7.05348	108473	0	48647	0
83	Bié	Angola	22.395	13.9844	15.4734	49.3816	76.1135	18.3152	45.5829	28.2632	9.50513	1.80642	-1.1945	0	0	0	0
84	Cabinda	Angola	24.7948	16.9833	28.8565	42.7835	27.9751	36.4456	44.7925	34.7407	11.0469	30.5973	2.95183	0	0	0	0
85	Cuando-Cubango	Angola	61.2628	41.0685	34.6401	60.7124	77.7185	3.65776	9.38089	5.89146	2.84305	1.26582	-16.9068	0	368655	0	480301
86	Cunene	Angola	54.5173	31.3902	37.7921	59.9294	78.28	4.89488	8.61194	6.22263	2.57837	1.50921	-13.8451	0	1.04505e+06	0	1.65187e+06
87	Cuanza Norte	Angola	19.683	14.3544	6.77018	39.6852	53.1932	49.3097	56.8078	54.2439	21.4186	10.7434	9.83178	233519	0	345610	0
88	Cuanza Sul	Angola	17.5645	12.3379	6.83451	36.6373	60.8855	48.9628	58.741	52.6545	22.5578	6.97291	10.5289	1.1485e+06	0	1.51898e+06	0
89	Huambo	Angola	21.3886	14.3025	11.5356	45.4469	72.6224	29.541	51.2645	33.8601	12.6045	3.79491	2.24094	0	0	0	0
90	Huíla	Angola	35.9846	22.3518	23.7261	50.3879	73.5284	14.716	27.0884	13.2009	7.01683	3.22258	-5.37388	0	811.352	0	547.086
91	Lunda Norte	Angola	9.59909	8.09555	4.5064	34.4754	65.6271	31.0534	62.9207	51.8223	20.5808	4.63827	5.87512	0	0	0	0
92	Lunda Sul	Angola	10.6379	8.67347	5.71235	33.314	71.0314	18.6278	49.9526	40.5569	17.376	2.17321	0.788607	0	0	0	0
93	Luanda	Angola	18.4979	17.9127	15.5723	41.7607	40.7932	53.4628	55.3137	47.5162	16.9452	21.0295	13.1001	1.56011e+07	0	1.28046e+07	0
94	Malange	Angola	12.617	9.0774	5.39032	41.1666	69.5676	31.1545	55.3166	50.6793	16.6259	3.37243	4.98546	13429.4	0	9183.18	0
95	Moxico	Angola	38.4356	19.3748	19.2712	47.804	78.0852	7.45466	21.2551	18.7335	6.25397	1.26582	-7.67878	0	97169.9	0	119125
96	Namibe	Angola	31.6038	23.7267	27.0167	30.8425	56.9949	20.383	20.8353	12.7747	26.3181	9.19364	-7.58331	0	0	0	0
97	Uíge	Angola	16.6618	12.531	9.22183	47.7706	54.6075	32.1062	54.909	50.1446	18.6263	11.6138	4.30554	0	0	0	0
98	Zaire	Angola	18.2597	15.852	16.6686	51.9853	43.6393	34.5984	48.0942	47.9188	16.4674	22.235	3.0378	0	0	0	0
99	Antarctica	Antarctica	0.723602	2.90386	1.21334	0.47464	0.536985	90.6975	64.2603	80.4073	83.5104	70.7999	40.4009	0	0	0	0
100	Salta	Argentina	20.4322	22.1406	10.6144	33.4239	31.6909	39.7016	27.6464	44.6558	23.746	28.1424	7.5389	9324.51	0	2491.6	0
101	Buenos Aires	Argentina	0.948689	3.858	0.166247	10.1266	17.9465	60.9872	40.5605	63.171	20.0743	17.7992	16.171	1.80082e+07	0	1.18664e+07	0
102	Capital Federal	Argentina	2.53165	5.06329	0	10.1266	30.3797	56.962	41.7722	65.8228	21.519	8.86076	13.508	2.61866e+06	0	2.03301e+06	0
103	San Luis	Argentina	4.64714	3.35622	0.741535	13.5523	19.5319	56.2205	43.655	57.858	30.9494	26.2405	15.3871	509573	0	468574	0
104	Entre Ríos	Argentina	2.33787	5.7285	0	22.6151	27.2812	51.9845	42.6369	63.1629	17.5817	10.0302	12.3614	1.2949e+06	0	903978	0
105	La Rioja	Argentina	18.3183	20.2104	5.25563	17.4634	37.599	42.2456	27.7404	48.9454	32.5333	23.6249	9.50099	57179.7	0	46567.5	0
106	Santiago del Estero	Argentina	14.0958	13.3525	4.11111	26.758	28.9315	51.6701	37.6571	51.0513	22.0922	23.759	13.0576	507419	0	377286	0
107	Chaco	Argentina	16.6496	15.5824	9.05226	39.5313	18.3532	49.2892	33.7211	44.1504	15.7652	31.1426	12.1366	938985	0	838250	0
108	San Juan	Argentina	30.0412	25.145	13.3106	30.629	42.2521	31.8904	22.387	35.9354	23.6193	16.2153	-2.08911	39350.1	5427.44	7452.75	764.461
109	Catamarca	Argentina	23.9964	30.3766	8.95641	18.7928	38.5805	32.3502	20.2021	40.4202	31.2502	19.3094	3.55717	0	0	0	0
110	La Pampa	Argentina	4.99	3.10018	2.16913	14.4133	15.5524	56.1419	46.2273	49.7038	17.5591	25.6909	16.2141	322450	0	316101	0
111	Mendoza	Argentina	32.9171	15.4034	19.5192	39.5493	39.9287	31.0565	33.0601	31.4664	11.1675	14.0766	-3.72673	74610.4	157998	1300.2	23849.5
112	Misiones	Argentina	11.0434	7.04277	5.08673	15.927	11.7909	59.0848	36.7141	51.2502	24.1939	51.9925	16.8602	1.25525e+06	0	906211	0
113	Formosa	Argentina	19.3448	17.2505	11.9391	39.7452	20.72	45.9902	23.9119	41.9824	14.2479	39.6232	8.95152	439653	0	366990	0
114	Neuquén	Argentina	76.3418	47.5327	68.4282	68.3098	72.0598	8.49314	15.2454	6.58418	2.01421	3.86836	-25.3081	0	269110	0	215375
115	Río Negro	Argentina	27.8829	20.1889	22.3366	36.1776	31.0568	33.9069	34.2455	28.4342	4.26044	16.2925	2.51526	89125.5	180322	82558.4	174106
116	Santa Fe	Argentina	7.14682	7.04518	1.0048	24.1569	28.0029	50.1894	43.6154	52.0396	14.7695	14.4068	11.4804	2.26724e+06	0	1.52376e+06	0
117	Tucumán	Argentina	16.0823	14.7571	7.09035	26.319	36.0067	44.2882	32.4137	52.1265	27.6855	20.1106	7.78006	3851.97	0	2281.17	0
118	Chubut	Argentina	55.9901	50.5293	43.4907	44.1687	52.5384	8.0105	11.3552	7.0341	3.82337	4.18487	-11.2514	0	131463	0	108624
119	Tierra del Fuego	Argentina	6.40012	36.5326	7.81774	2.73486	6.5862	14.8153	4.35081	17.5428	40.4892	31.8219	1.30806	0	0	0	0
120	Corrientes	Argentina	10.0131	11.4664	3.20583	26.2065	13.7409	56.3446	44.7639	54.5499	17.9451	34.5229	14.6973	1.05921e+06	0	742073	0
121	Córdoba	Argentina	4.6328	4.90941	0.142886	11.4474	25.5253	56.0113	38.6543	58.924	24.9043	23.5011	15.8826	3.40275e+06	0	2.57132e+06	0
122	Jujuy	Argentina	15.5814	21.2141	6.78871	37.2814	33.6495	35.9057	25.5285	47.4637	21.7124	24.7037	1.35313	0	0	0	0
123	Santa Cruz	Argentina	44.0763	61.0138	40.2778	20.1891	36.1821	3.77548	3.36246	2.524	18.0628	10.3866	-9.12864	0	131971	0	91489.5
124	Burgenland	Austria	28.2341	1.26582	7.41898	81.4573	15.0139	11.9789	58.3452	19.6912	6.21181	17.8388	-3.34234	0	0	0	0
125	Kärnten	Austria	18.8996	0.187993	9.97619	69.6704	10.6028	18.8495	58.1902	29.1515	7.87066	17.8468	-1.62889	0	0	0	0
126	Niederösterreich	Austria	17.1829	1.61307	4.87745	68.4258	13.3718	20.8626	59.2976	33.7287	6.87051	20.7496	-1.50834	0	0	0	0
127	Oberösterreich	Austria	17.186	2.27848	6.93281	66.2902	12.4732	22.3174	58.3544	38.2376	8.8705	21.2366	-0.0216572	0	0	0	0
128	Salzburg	Austria	15.1969	0.0210414	9.5598	65.9831	9.59487	21.8059	58.5007	32.2544	8.31502	18.5682	-1.62164	0	0	0	0
129	Steiermark	Austria	23.2354	0.179705	8.90021	73.5799	11.7124	15.7465	59.0948	26.3807	6.76742	18.5885	-2.11242	0	0	0	0
130	Tirol	Austria	16.2452	0	8.16241	59.4667	9.74536	21.7096	58.9461	34.1374	5.8413	20.4039	-0.0496301	0	0	0	0
131	Vorarlberg	Austria	18.3001	0.289305	9.43937	59.1679	13.5261	19.3852	57.3599	33.02	5.06329	18.698	-0.397062	0	0	0	0
132	Wien	Austria	10.1266	1.26582	3.79747	64.557	11.3924	24.0506	60.7595	34.1772	3.79747	20.2532	-1.26185	0	0	0	0
133	Australian Capital Territory	Australia	17.8795	3.7185	6.09929	57.3663	31.1741	11.792	28.1663	14.247	1.43318	6.48705	-4.85889	0	0	0	0
134	New South Wales	Australia	22.224	7.10037	12.8606	40.9251	28.3301	14.3298	22.689	11.1501	3.30068	7.572	-5.20519	0	0	0	0
135	Northern Territory	Australia	24.139	17.7429	14.6796	28.7591	28.3003	21.0553	15.6127	16.5037	8.84524	14.1068	-3.34631	0	0	0	0
136	Queensland	Australia	29.667	16.2948	21.1128	33.9339	38.5705	18.9733	19.2579	12.0829	7.66421	10.2587	-8.29423	0	0	0	0
137	South Australia	Australia	29.8287	20.2771	14.7128	40.4931	34.4877	12.7401	9.15375	11.8722	7.69495	7.64433	-7.8433	0	1.28044e+06	0	4.19132e+06
138	Tasmania	Australia	33.3103	45.8611	26.379	9.18297	59.252	12.1404	5.70004	12.125	42.1327	4.62984	-3.45128	0	1422.85	0	3605.37
139	Victoria	Australia	50.0081	16.5132	23.2859	51.5901	60.2959	5.91925	8.38842	7.90983	3.56005	3.83246	-13.8984	0	4.70003e+06	0	1.38214e+07
140	Western Australia	Australia	34.9844	22.1452	16.6025	53.1603	34.779	12.6523	9.4004	11.1903	4.62125	11.8121	-13.2055	0	1.96903e+06	0	6.44469e+06
141	Aruba	Aruba	82.2785	70.8861	54.4304	74.6835	83.5443	2.53165	11.3924	25.3165	3.79747	5.06329	-49.2117	0	100284	0	111980
142	Azerbaijan	Azerbaijan	22.6695	5.14104	20.9547	70.7498	22.2275	17.6018	56.5663	23.8322	4.09361	13.9931	-0.170009	0	0	0	0
143	Babək	Azerbaijan	27.8764	10.381	19.2983	70.5751	25.2599	15.1051	56.114	21.2363	2.64472	15.2181	-4.82876	0	0	0	0
144	Balakən	Azerbaijan	21.519	5.06329	15.1899	75.9494	22.7848	13.9241	59.4937	27.8481	1.26582	15.1899	-0.897557	0	0	0	0
145	Culfa	Azerbaijan	27.1164	10.1155	22.1032	71.3229	24.4457	13.2675	55.2706	20.0195	2.76255	15.4041	-3.30565	0	0	0	0
146	Kəngərli	Azerbaijan	27.8481	10.1266	18.9873	70.8861	25.3165	15.1899	56.962	21.519	2.53165	15.1899	-4.82807	0	0	0	0
147	Naxçivan	Azerbaijan	27.8481	10.1266	18.9873	70.8861	25.3165	15.1899	56.962	21.519	2.53165	15.1899	-4.82807	0	0	0	0
148	Ordubad	Azerbaijan	24.8237	8.30006	26.0216	72.7806	20.6015	11.6048	56.6732	17.0844	3.7295	16.6681	-2.39428	0	0	0	0
149	Qazax	Azerbaijan	26.5823	6.32911	8.86076	77.2152	22.7848	12.6582	65.8228	30.3797	1.26582	10.1266	-2.46613	0	0	0	0
150	Sədərək	Azerbaijan	27.8481	10.1266	18.9873	70.8861	25.3165	15.1899	56.962	21.519	2.53165	15.1899	-4.82807	0	0	0	0
151	Şahbuz	Azerbaijan	27.4338	9.50518	19.8159	71.9218	25.1093	14.3613	58.2048	21.519	2.32451	15.1899	-4.75326	0	0	0	0
152	Şərur	Azerbaijan	27.8481	10.1266	18.9873	70.8861	25.3165	15.1899	56.962	21.519	2.53165	15.1899	-4.82807	0	0	0	0
153	Xaçmaz	Azerbaijan	22.1455	5.06073	20.2506	67.71	20.2532	21.5241	47.462	26.5772	6.9633	13.9292	0.329097	0	0	0	0
154	Zaqatala	Azerbaijan	21.519	5.06329	15.1899	75.9494	22.7848	13.9241	59.4937	27.8481	1.26582	15.1899	-0.897557	0	0	0	0
155	Federacija Bosna i Hercegovina	Bosnia and Herzegovina	54.4641	10.1483	32.9861	80.7884	36.1278	3.21398	22.2833	2.70283	1.79626	2.35805	-11.2027	0	1.7609e+06	0	1.00109e+06
156	Brcko District	Bosnia and Herzegovina	56.7089	10.6329	31.3924	79.4937	41.2658	4.05063	22.0253	3.03797	1.77215	2.27848	-12.9019	0	0	0	0
157	Republika Srpska	Bosnia and Herzegovina	53.1312	10.4321	32.2002	80.1012	37.8309	4.20315	22.6102	3.56639	2.13367	3.08111	-11.9384	0	481505	0	262561
158	Christ Church	Barbados	87.3418	77.2152	77.2152	83.5443	74.6835	0	5.06329	6.32911	2.53165	2.53165	-49.9422	0	212228	0	96042.3
159	Saint Andrew	Barbados	87.3418	77.2152	77.2152	83.5443	74.6835	0	5.06329	6.32911	2.53165	2.53165	-49.9422	0	73134.7	0	50477.9
160	Saint George	Barbados	87.3418	77.2152	77.2152	83.5443	74.6835	0	5.06329	6.32911	2.53165	2.53165	-49.9422	0	60409.8	0	29634.5
161	Saint James	Barbados	87.3418	77.2152	77.2152	83.5443	74.6835	0	5.06329	6.32911	2.53165	2.53165	-49.9422	0	37097.2	0	17348
162	Saint John	Barbados	87.3418	77.2152	77.2152	83.5443	74.6835	0	5.06329	6.32911	2.53165	2.53165	-49.9422	0	120575	0	65034.8
163	Saint Joseph	Barbados	87.3418	77.2152	77.2152	83.5443	74.6835	0	5.06329	6.32911	2.53165	2.53165	-49.9422	0	17099.4	0	15814.8
164	Saint Lucy	Barbados	87.3418	77.2152	77.2152	83.5443	74.6835	0	5.06329	6.32911	2.53165	2.53165	-49.9422	0	16922.1	0	14666.1
165	Saint Michael	Barbados	87.3418	77.2152	77.2152	83.5443	74.6835	0	5.06329	6.32911	2.53165	2.53165	-49.9422	0	80834.6	0	38814.8
166	Saint Peter	Barbados	87.3418	77.2152	77.2152	83.5443	74.6835	0	5.06329	6.32911	2.53165	2.53165	-49.9422	0	56035.3	0	34663.1
167	Saint Philip	Barbados	87.3418	77.2152	77.2152	83.5443	74.6835	0	5.06329	6.32911	2.53165	2.53165	-49.9422	0	39029.5	0	16545.6
168	Saint Thomas	Barbados	87.3418	77.2152	77.2152	83.5443	74.6835	0	5.06329	6.32911	2.53165	2.53165	-49.9422	0	195441	0	101612
169	Barisal	Bangladesh	2.91391	31.5234	11.726	2.52044	1.65369	70.8203	4.68768	20.1138	61.537	58.4333	23.0427	7.24173e+06	0	5.78862e+06	0
170	Chittagong	Bangladesh	0.625255	30.3746	13.8245	1.37556	0.561454	79.729	5.66303	23.9996	69.4748	66.1035	24.3718	3.23416e+07	0	2.41057e+07	0
171	Dhaka	Bangladesh	2.92152	27.1422	6.63348	2.18561	2.4935	77.7533	6.85904	32.4683	64.6701	56.8405	26.9583	4.40233e+07	0	3.06237e+07	0
172	Khulna	Bangladesh	2.96677	26.8157	8.41772	2.83228	1.97389	72.4367	5.73972	25.6369	61.4122	57.1084	23.6482	1.70476e+07	0	1.1703e+07	0
173	Rajshahi	Bangladesh	2.58339	25.7721	2.00078	3.33355	1.72359	75.5929	6.73513	42.2581	64.5345	59.316	26.8872	2.00786e+07	0	1.3632e+07	0
174	Rangpur	Bangladesh	2.24437	34.76	2.85015	4.57421	2.73345	74.7999	5.14839	47.2933	64.9301	62.9191	23.533	1.83826e+07	0	1.29885e+07	0
175	Sylhet	Bangladesh	0	25.5582	5.18419	0	2.59209	80.8313	7.59494	42.8566	70.5234	60.5782	27.2948	1.06339e+07	0	7.54739e+06	0
176	Mymensingh	Bangladesh	1.84534	28.0845	3.21795	1.84534	2.53165	78.2446	7.59494	43.038	64.4274	57.9915	26.2569	1.27185e+07	0	8.93817e+06	0
177	Bruxelles-Capitale	Belgium	8.86076	0	3.79747	84.8101	11.3924	16.4557	64.557	21.519	3.79747	17.7215	1.3276	0	0	0	0
178	Vlaamse Gewest	Belgium	6.81753	0	4.95747	77.7158	8.42932	24.3071	70.4221	24.9868	3.79747	20.9085	3.24238	0	0	0	0
179	Wallonne	Belgium	7.68821	0	4.11726	82.8514	11.8588	17.0819	63.7042	21.6656	3.79747	18.1879	1.43882	0	0	0	0
180	Boucle du Mouhoun	Burkina Faso	20.7808	10.0835	36.0698	35.4406	3.47296	42.384	12.6101	22.0243	32.6785	72.3253	4.92108	0	0	0	0
181	Cascades	Burkina Faso	26.4041	13.0427	49.5077	33.849	9.93905	37.0323	18.7436	15.1008	30.4548	68.7107	4.58254	0	0	0	0
182	Centre	Burkina Faso	15.1899	10.1266	32.9114	34.1772	3.79747	46.8354	11.3924	29.1139	35.443	70.8861	8.59172	0	0	0	0
183	Centre-Est	Burkina Faso	14.9074	7.05635	29.4174	25.6755	3.65621	48.9606	12.1579	21.539	37.0679	73.1261	9.88165	616820	0	748972	0
184	Centre-Nord	Burkina Faso	14.0212	7.83949	27.3884	31.0978	3.60228	50.11	10.6129	33.3385	36.26	73.7575	11.6466	794374	0	1.00619e+06	0
185	Centre-Ouest	Burkina Faso	18.6955	8.50692	35.0295	30.1821	4.97263	45.8925	13.9551	21.3085	34.9828	73.2391	7.17475	0	0	0	0
186	Centre-Sud	Burkina Faso	17.1642	8.06707	33.8134	26.9689	4.78463	46.878	13.4093	21.863	36.4728	73.8902	8.07963	0	0	0	0
187	Est	Burkina Faso	14.631	5.23725	24.1265	24.9556	3.71049	53.6032	10.1673	29.8579	40.5989	76.586	13.743	1.99045e+06	0	2.58338e+06	0
188	Hautes-Bassins	Burkina Faso	26.9951	8.86758	43.5941	34.4195	7.55399	38.9539	16.3533	15.4594	31.5978	69.9649	3.49202	0	0	0	0
189	Nord	Burkina Faso	16.9539	9.77274	30.0779	36.2923	3.11994	45.819	11.7892	30.4641	33.0596	72.4807	9.16148	0	0	0	0
190	Plateau-Central	Burkina Faso	14.7672	8.77442	30.9252	32.5416	3.58612	48.3423	10.99	30.1834	36.243	72.5021	9.47965	124102	0	151207	0
191	Sahel	Burkina Faso	12.2838	7.07509	21.5374	27.5977	4.29369	52.6729	10.3807	36.5917	37.2579	75.5358	14.0607	1.23766e+06	0	1.95818e+06	0
192	Sud-Ouest	Burkina Faso	22.2439	9.70089	40.2647	28.5614	7.71576	44.0622	16.5765	15.1726	32.2094	70.7882	5.70675	0	0	0	0
193	Blagoevgrad	Bulgaria	84.2908	38.961	48.3836	78.2855	64.1955	1.26582	2.71706	1.93444	2.37545	1.37658	-23.8848	0	283198	0	189625
194	Burgas	Bulgaria	66.1848	25.6132	26.4524	80.6489	47.3779	2.60548	5.26019	10.2209	1.26582	1.3547	-19.4888	0	388104	0	201852
195	Varna	Bulgaria	63.083	25.0317	25.1368	79.6078	44.9608	2.98455	6.34064	11.1192	1.26582	1.63737	-18.678	0	346357	0	143668
196	Veliko Tarnovo	Bulgaria	65.3181	24.2062	31.1409	79.7468	51.2931	1.46769	6.53098	7.79681	1.26582	2.63258	-17.324	0	225043	0	130542
197	Vidin	Bulgaria	56.5434	10.5887	25.7016	78.6351	47.2976	6.02103	22.2457	6.17507	1.26582	3.64343	-12.8368	0	82691.9	0	50195.9
198	Vratsa	Bulgaria	64.1022	20.6488	27.413	79.3216	49.7726	2.54151	13.0835	4.64792	1.26582	2.95687	-16.0025	0	161067	0	98237.8
199	Gabrovo	Bulgaria	65.8228	25.3165	31.6456	79.7468	51.8987	1.26582	6.32911	7.59494	1.26582	2.53165	-17.462	0	106056	0	68935.3
200	Dobrich	Bulgaria	52.1024	20.5592	21.949	77.4291	38.1342	6.53766	14.3341	13.3448	1.26582	3.17237	-13.3508	0	172813	0	93615.8
201	Kardzhali	Bulgaria	82.2785	39.2405	40.5063	77.2152	60.7595	1.26582	1.26582	1.26582	2.53165	1.26582	-22.6724	0	150040	0	82217.4
202	Kyustendil	Bulgaria	69.4589	18.5282	31.3229	80.8513	54.1077	1.26582	13.7627	3.79747	1.26582	1.42716	-16.9603	0	111954	0	84346.9
203	Lovech	Bulgaria	67.5948	24.4304	29.8735	79.7468	51.8987	1.26582	10.7592	4.93689	1.26582	2.53165	-18.1599	0	128863	0	82347.2
204	Montana	Bulgaria	62.3541	15.7694	27.7227	79.5556	49.8621	3.48442	15.7336	5.08836	1.26582	2.72292	-16.7725	0	114068	0	70330.4
205	Pazardzhik	Bulgaria	73.8582	29.1613	35.404	78.9606	56.2231	1.26582	9.12008	3.01121	1.65895	2.13852	-20.9649	0	238320	0	151779
206	Pernik	Bulgaria	69.6107	17.7692	31.6265	81.0031	54.4113	1.26582	13.9145	3.79747	1.26582	1.27536	-17.1158	0	195835	0	102057
207	Pleven	Bulgaria	62.6871	18.9645	27.4576	79.4134	48.6381	2.79723	11.0096	6.50343	1.26582	3.13065	-17.504	0	203885	0	132558
208	Plovdiv	Bulgaria	69.5534	27.066	32.4338	79.3492	53.5074	1.26582	7.99209	5.12597	1.46463	2.33284	-18.8633	0	631877	0	424668
209	Razgrad	Bulgaria	57.4777	17.5506	23.4246	78.8922	43.8145	5.68937	12.4619	10.1266	1.26582	2.39491	-15.5854	0	109131	0	47714.5
210	Ruse	Bulgaria	60.2763	14.5001	26.2298	79.6161	45.5829	3.58902	8.91382	9.65664	1.26582	3.43174	-16.5075	0	195609	0	61220.9
211	Silistra	Bulgaria	55.6962	16.4557	22.7848	78.481	43.038	6.32911	13.9241	10.1266	1.26582	2.53165	-14.9773	0	279930	0	61728.6
212	Sliven	Bulgaria	66.3411	25.3165	29.5723	80.2652	50.3437	1.78415	5.81078	8.6316	1.26582	2.01332	-19.1673	0	174451	0	115605
213	Smolyan	Bulgaria	84.4551	39.966	45.5851	77.2152	63.6617	1.26582	1.26582	1.26582	2.53165	1.26582	-23.3184	0	109228	0	82944.2
214	Sofija-Grad	Bulgaria	68.5127	23.2595	29.4304	79.9051	52.2152	1.26582	12.8165	3.79747	1.26582	2.37342	-17.7	0	1.20842e+06	0	822657
215	Sofija	Bulgaria	68.6059	22.7934	29.6168	79.9983	52.4016	1.26582	12.9097	3.79747	1.26582	2.28019	-17.4281	0	356703	0	189562
216	Stara Zagora	Bulgaria	65.8228	25.3165	31.6456	79.7468	51.8987	1.26582	6.32911	7.59494	1.26582	2.53165	-17.462	0	306289	0	179466
217	Targovishte	Bulgaria	66.4222	24.9947	28.1851	80.5473	49.233	2.17833	5.64067	9.29355	1.26582	1.73692	-19.3194	0	104153	0	48144.4
218	Haskovo	Bulgaria	78.047	36.3715	38.4003	78.1573	58.0929	1.26582	2.3091	2.71007	2.13068	1.52664	-21.4799	0	207835	0	119329
219	Shumen	Bulgaria	64.7593	23.5048	25.8058	80.495	47.066	3.30809	6.87499	10.1266	1.26582	1.52464	-18.6741	0	147248	0	73686.1
220	Yambol	Bulgaria	67.4543	26.1275	27.5526	80.936	48.6262	2.38123	4.91878	9.53083	1.26582	1.3425	-19.7431	0	134046	0	88301.6
221	Al Manāmah	Bahrain	7.59494	21.519	7.59494	7.59494	5.06329	32.9114	17.7215	21.519	34.1772	21.519	15.6686	0	0	0	0
222	Al Janūbīyah	Bahrain	7.59494	21.519	7.59494	7.59494	5.06329	32.9114	17.7215	21.519	34.1772	21.519	15.6686	0	0	0	0
223	Al Muḩarraq	Bahrain	7.59494	21.519	7.59494	7.59494	5.06329	32.9114	17.7215	21.519	34.1772	21.519	15.6686	0	0	0	0
224	Al Wusţá	Bahrain	7.59494	21.519	7.59494	7.59494	5.06329	32.9114	17.7215	21.519	34.1772	21.519	15.6686	0	0	0	0
225	Ash Shamālīyah	Bahrain	7.59494	21.519	7.59494	7.59494	5.06329	32.9114	17.7215	21.519	34.1772	21.519	15.6686	0	0	0	0
226	Bubanza	Burundi	7.14533	4.89036	14.1316	22.771	18.3302	65.719	73.0511	46.8354	30.8432	36.3768	17.0514	426888	0	756967	0
227	Bujumbura Rural	Burundi	7.5257	5.27102	13.5086	23.4275	18.7796	65.6151	72.2904	46.8354	29.5294	35.3738	16.1138	945200	0	2.00705e+06	0
228	Bujumbura Mairie	Burundi	7.59494	5.06329	13.9241	24.0506	18.9873	65.8228	72.1519	46.8354	29.1139	35.443	16.0355	660346	0	1.6213e+06	0
229	Bururi	Burundi	7.59494	5.06329	13.9241	24.0506	18.9873	65.8228	72.1519	46.8354	29.1139	35.443	16.0355	463907	0	605750	0
230	Cankuzo	Burundi	7.01185	4.62228	13.7506	24.8828	17.9097	65.9003	74.3237	47.592	29.9738	35.7069	17.4115	320048	0	308354	0
231	Cibitoke	Burundi	3.95371	2.68563	11.132	12.6469	10.5885	65.782	76.6174	50.3566	44.6095	48.8236	17.575	518938	0	899205	0
232	Gitega	Burundi	7.59494	5.06329	13.9241	24.0506	18.9873	65.8228	72.1519	46.8354	29.1139	35.443	16.0355	932923	0	1.43787e+06	0
233	Kirundo	Burundi	3.79747	2.53165	17.7215	15.1899	13.9241	65.8228	79.7468	46.8354	43.038	44.3038	17.6782	875743	0	1.04703e+06	0
234	Karuzi	Burundi	7.13055	4.7537	14.3884	22.9671	18.3682	65.8228	73.0807	46.8354	30.8167	36.5266	17.1951	481195	0	596530	0
235	Kayanza	Burundi	5.85517	3.90344	15.6638	19.9912	16.6676	65.8228	75.6314	46.8354	35.4931	39.5025	17.7108	780867	0	1.07269e+06	0
236	Makamba	Burundi	7.59494	5.06329	13.9241	24.0506	18.9873	65.8228	72.1519	46.8354	29.1139	35.443	16.0355	548598	0	794583	0
237	Muramvya	Burundi	7.59494	5.06329	13.9241	24.0506	18.9873	65.8228	72.1519	46.8354	29.1139	35.443	16.0355	457555	0	640553	0
238	Mwaro	Burundi	7.59494	5.06329	13.9241	24.0506	18.9873	65.8228	72.1519	46.8354	29.1139	35.443	16.0355	303419	0	413432	0
239	Muyinga	Burundi	4.33658	2.89105	17.1824	16.4478	14.6429	65.8228	78.6686	46.8354	41.0612	43.0459	17.8888	1.00959e+06	0	1.18225e+06	0
240	Ngozi	Burundi	4.06276	2.70851	17.4562	15.8089	14.2778	65.8228	79.2162	46.8354	42.0652	43.6848	17.7376	893711	0	1.25334e+06	0
241	Rumonge	Burundi	7.57868	5.11207	13.8265	23.9043	18.9386	65.774	72.1844	46.8354	29.2115	35.4268	16.0539	323852	0	697075	0
242	Rutana	Burundi	7.59494	5.06329	13.9241	24.0506	18.9873	65.8228	72.1519	46.8354	29.1139	35.443	16.0355	531627	0	573510	0
243	Ruyigi	Burundi	7.59494	5.06329	13.9241	24.0506	18.9873	65.8228	72.1519	46.8354	29.1139	35.443	16.0355	674312	0	745928	0
244	Atakora	Benin	21.6674	6.84998	29.7832	27.4756	7.29665	49.2187	16.1574	18.7648	37.0071	69.0252	9.36526	167870	0	119713	0
245	Alibori	Benin	23.3882	3.90943	27.251	25.9603	3.78503	53.6746	12.397	22.3774	42.2947	71.3713	12.4128	1.26605e+06	0	1.22246e+06	0
246	Atlantique	Benin	23.0211	23.5359	54.1519	34.4135	12.1435	29.1561	33.8988	13.173	22.3122	58.2278	0.680181	0	0	0	0
247	Borgou	Benin	21.1206	7.1323	33.7082	24.8153	6.75641	50.4851	22.2868	14.83	37.4382	68.8717	10.3467	778830	0	744117	0
248	Collines	Benin	21.7069	18.4615	46.977	30.0373	9.59325	35.8453	30.9236	6.28868	27.5269	62.4276	5.81311	0	0	0	0
249	Donga	Benin	26.2359	12.898	41.0925	30.8461	11.3924	40.8395	22.6781	9.66027	29.7936	61.9054	7.56853	0	0	0	0
250	Kouffo	Benin	24.059	24.0255	55.6543	35.443	12.6498	26.6158	35.4011	12.6079	20.2615	58.2278	-0.139585	0	0	0	0
251	Littoral	Benin	21.519	22.7848	51.8987	32.9114	11.3924	32.9114	31.6456	13.9241	25.3165	58.2278	0.310806	0	0	0	0
252	Mono	Benin	24.0506	24.0506	55.6962	35.443	12.6582	26.5823	35.443	12.6582	20.2532	58.2278	-0.172976	0	0	0	0
253	Ouémé	Benin	21.519	22.7848	51.8987	32.9114	11.3924	32.9114	31.6456	13.9241	25.3165	58.2278	0.341809	0	0	0	0
254	Plateau	Benin	20.662	21.3565	50.1848	30.9117	10.5354	34.6254	31.9312	12.4957	27.3161	60.2275	1.97386	0	0	0	0
255	Zou	Benin	23.5664	23.1109	53.6742	34.7594	12.1171	29.0886	33.421	11.8041	21.8197	58.2278	0.435304	0	0	0	0
256	Bermuda	Bermuda	15.1899	21.519	40.5063	34.1772	3.79747	27.8481	26.5823	10.1266	16.4557	40.5063	0.168971	0	0	0	0
257	Belait	Brunei Darussalam	4.03924	10.5785	12.8557	2.51392	4.58481	60.3063	40.4835	39.1367	61.5367	48.1987	13.5584	51603.9	0	12563.8	0
258	Brunei-Muara	Brunei Darussalam	2.53165	7.59494	26.5823	2.53165	3.79747	44.3038	30.3797	26.5823	56.962	46.8354	9.00766	0	0	0	0
259	Temburong	Brunei Darussalam	3.68562	7.21028	23.505	3.68562	4.56678	48.535	32.6877	30.4289	60.0393	48.3741	11.3935	6966.47	0	1059.37	0
260	Tutong	Brunei Darussalam	6.00447	10.1348	22.1301	4.61043	5.65801	44.8767	34.2154	28.8029	53.05	41.1583	8.85941	7126	0	1630.99	0
261	El Beni	Bolivia	44.801	34.0039	20.0896	45.6596	67.3814	10.542	16.0043	21.9622	12.5127	5.44108	-8.13208	0	1974.05	0	8.96614
262	Cochabamba	Bolivia	23.7927	27.605	9.87016	45.2984	52.3227	19.4957	24.4167	48.2539	14.2383	8.81036	-1.2372	0	0	0	0
263	Chuquisaca	Bolivia	20.0768	25.7068	10.383	48.2499	38.6835	26.9955	22.6215	40.7905	18.0759	15.3303	1.53715	0	0	0	0
264	La Paz	Bolivia	28.0599	25.7452	9.29461	37.768	46.7129	26.7226	30.8289	46.6798	14.3196	16.346	-0.411963	0	6756.53	0	38.5934
265	Pando	Bolivia	47.3279	43.4786	22.4192	42.3614	64.9484	8.9767	15.1367	20.0158	16.1952	7.2021	-9.22082	0	22696	0	3778.77
266	Oruro	Bolivia	26.6974	34.6848	13.7475	32.2115	27.9884	30.2899	24.9255	37.631	13.552	21.7822	-2.91214	0	0	0	0
267	Potosí	Bolivia	28.6175	36.3862	14.8369	35.5837	34.2213	29.7455	23.4439	41.3833	17.8622	17.6526	-4.4445	0	0	0	0
268	Santa Cruz	Bolivia	35.4467	25.6458	18.4375	46.1988	61.5105	13.782	20.6277	24.9197	13.781	7.95568	-3.75808	0	0	0	0
269	Tarija	Bolivia	20.231	22.2274	10.815	43.1379	30.7573	39.7446	26.4046	44.1128	18.8252	29.7446	4.38568	0	0	0	0
270	Acre	Brazil	38.5886	35.3582	18.706	42.3816	59.6901	12.1715	10.7428	27.9329	25.245	7.09263	-4.928	0	0	0	0
271	Alagoas	Brazil	60.1938	46.3666	44.9789	85.1258	86.7354	9.85466	14.1616	11.6674	2.52227	4.10377	-19.1839	0	3.30769e+06	0	2.16504e+06
272	Amazonas	Brazil	51.5318	46.1039	29.9034	43.3179	63.6877	11.1301	17.3727	24.4971	23.497	8.34275	-12.9077	0	3.83343e+06	0	2.86439e+06
273	Amapá	Brazil	65.8103	73.5598	37.4215	69.989	60.7221	10.6274	10.5203	27.3423	9.98953	10.2885	-25.0931	0	572542	0	290172
274	Bahia	Brazil	45.2712	31.4413	41.0286	80.5956	83.0624	17.2256	26.6483	14.8468	2.77441	1.70733	-12.881	0	1.04706e+07	0	6.5069e+06
275	Ceará	Brazil	26.4396	13.4116	32.3732	83.1348	74.8965	26.0418	38.7187	24.5818	4.56024	3.73195	-3.2457	0	0	0	0
276	Distrito Federal	Brazil	25.3165	20.2532	21.519	62.0253	63.2911	29.1139	40.5063	21.519	3.79747	3.79747	0.332223	0	0	0	0
277	Espírito Santo	Brazil	45.2514	24.6944	32.8101	61.0416	71.1754	13.9385	21.7071	8.00723	6.08318	2.78481	-10.6582	0	453832	0	325642
278	Goiás	Brazil	26.816	21.6928	24.6251	54.7849	58.5077	23.6726	36.2345	20.2924	6.4175	5.14185	-0.94534	0	0	0	0
279	Maranhão	Brazil	37.7328	22.9015	34.1772	68.9709	79.2397	14.2572	29.7877	22.9779	8.84697	2.84465	-5.50972	0	0	0	0
280	Minas Gerais	Brazil	28.4322	18.8278	21.1733	55.5617	56.2485	28.2557	34.0279	21.0229	7.13856	7.42692	-0.799523	0	52191.1	0	39456.7
281	Mato Grosso do Sul	Brazil	24.2695	17.4076	15.8048	34.4607	44.6971	24.0839	25.4614	19.0741	17.3051	15.1686	0.825164	0	0	0	0
282	Mato Grosso	Brazil	43.4254	27.5568	35.8866	46.6506	63.587	11.7886	21.1508	11.5432	12.9347	6.21321	-8.52011	0	636030	0	633576
283	Pará	Brazil	63.1149	49.3158	43.4118	62.1391	73.3678	8.38511	15.7819	17.6517	10.4471	3.94547	-17.8466	0	7.22361e+06	0	4.92131e+06
284	Paraíba	Brazil	49.907	32.3288	45.016	88.7128	87.0825	17.3204	21.3314	19.5684	1.6837	2.65213	-13.6384	0	2.75912e+06	0	1.61115e+06
285	Pernambuco	Brazil	50.9212	32.0956	46.5155	87.9958	84.9191	17.282	22.5316	16.8987	1.68073	2.88326	-13.4299	0	8.21755e+06	0	4.39193e+06
286	Piauí	Brazil	37.2494	20.9881	41.7859	75.7549	75.5522	20.6765	31.8414	19.4506	4.06773	2.81432	-7.12248	0	0	0	0
287	Paraná	Brazil	11.392	8.86885	7.11611	16.9272	16.1657	49.7011	29.5094	38.2792	33.941	39.0245	11.6169	6.27369e+06	0	4.07118e+06	0
288	Rio de Janeiro	Brazil	25.1033	18.9744	20.6034	31.0247	37.8561	31.5084	25.4647	18.7334	20.1327	14.7951	2.80008	0	0	0	0
289	Rio Grande do Norte	Brazil	38.1579	22.5696	34.811	87.3569	85.1077	18.7991	28.1574	22.8083	4.0429	4.04794	-8.98873	0	12985.1	0	10109.2
290	Rondônia	Brazil	52.1409	38.5692	32.3706	46.7803	62.3675	10.0149	13.8704	11.0749	20.1473	8.83901	-11.4722	0	1.61291e+06	0	1.45717e+06
291	Roraima	Brazil	63.1601	60.6238	40.3892	60.1721	74.9009	11.6992	12.925	25.8175	12.2836	7.49934	-18.9172	0	632366	0	409104
292	Rio Grande do Sul	Brazil	3.06433	5.864	1.15771	10.1164	8.63102	71.1147	42.065	67.0334	43.5076	50.8424	20.2914	1.11533e+07	0	7.54202e+06	0
293	Santa Catarina	Brazil	6.88601	4.98118	2.7918	8.6819	10.2851	71.6194	38.3454	56.0377	49.0378	60.7668	20.4727	6.39304e+06	0	4.40709e+06	0
294	Sergipe	Brazil	59.7215	44.1694	48.5871	84.8741	89.3683	9.49024	14.5157	11.1352	2.53165	2.16015	-19.1843	0	2.30998e+06	0	1.30677e+06
295	São Paulo	Brazil	17.2574	14.1783	14.1757	26.1677	30.6444	36.7923	27.7164	28.0358	27.6148	25.7545	7.05041	171103	0	136203	0
296	Tocantins	Brazil	44.6134	27.8643	44.8968	52.8962	78.1327	14.0227	25.6235	13.7555	7.11308	3.16206	-8.55521	0	78592.3	0	57589.8
297	New Providence	Bahamas	35.574	11.3924	36.9708	88.6512	13.9677	7.46399	24.0943	11.4361	1.26582	35.3994	-7.56511	0	0	0	0
298	Acklins	Bahamas	44.9267	11.4527	41.4507	91.7353	30.0851	7.44759	34.8068	11.734	2.47807	27.7342	-11.7932	0	31.2533	0	3.19149
299	Bimini	Bahamas	37.4684	10.8861	36.4557	85.8228	14.1772	8.10127	22.0253	10.1266	1.77215	37.4684	-7.28745	0	0	0	0
300	Black Point	Bahamas	40.5063	10.1266	44.7257	90.2954	17.2996	4.21941	25.7384	11.3924	1.26582	32.0675	-8.83795	0	0	0	0
301	Berry Islands	Bahamas	30.0495	12.9334	36.7089	84.7551	8.53054	12.2179	24.8211	12.1629	2.03632	37.7545	-5.52478	0	0	0	0
302	Central Eleuthera	Bahamas	39.2405	11.3924	44.3038	89.8734	15.1899	3.79747	25.3165	12.6582	1.26582	34.1772	-8.4331	0	0	0	0
303	Cat Island	Bahamas	37.9928	8.89693	40.5606	87.3779	12.6944	12.5316	32.8029	12.6582	1.26582	34.1772	-5.86311	0	0	0	0
304	Crooked Island and Long Cay	Bahamas	39.4434	7.59494	39.8203	92.4051	19.8087	10.1266	37.1533	15.1899	2.08716	30.7566	-7.57156	0	0	0	0
305	Central Abaco	Bahamas	27.5935	14.9353	41.7649	81.2673	7.0857	11.1451	22.2828	10.6358	2.53165	38.2293	-4.54189	0	0	0	0
306	Central Andros	Bahamas	35.443	11.3924	36.7089	88.6076	13.9241	7.59494	24.0506	11.3924	1.26582	35.443	-7.48155	0	0	0	0
307	East Grand Bahama	Bahamas	26.5823	13.9241	36.7089	82.2785	5.06329	15.1899	25.3165	12.6582	2.53165	39.2405	-4.0368	0	0	0	0
308	Exuma	Bahamas	43.2419	8.05369	45.4167	91.2072	20.3126	5.7939	28.4173	10.4239	1.26582	28.8336	-9.79649	0	0	0	0
309	City of Freeport	Bahamas	26.5823	13.9241	36.7089	82.2785	5.06329	15.1899	25.3165	12.6582	2.53165	39.2405	-4.0368	0	0	0	0
310	Grand Cay	Bahamas	24.3038	12.7848	33.2911	68.6076	5.06329	16.3291	25.3165	9.24051	2.53165	40.3797	-1.89228	0	0	0	0
311	Harbour Island	Bahamas	33.5443	13.2911	43.6709	85.443	11.3924	6.96203	23.4177	11.3924	1.89873	36.0759	-6.2252	0	0	0	0
312	Hope Town	Bahamas	27.8481	15.1899	43.038	81.0127	7.59494	10.1266	21.519	10.1266	2.53165	37.9747	-4.40008	0	0	0	0
313	Inagua	Bahamas	55.4045	16.4343	46.3163	90.8904	39.4894	4.31663	31.1692	8.61187	2.28276	22.5573	-14.7587	0	709.474	0	6.39903
314	Long Island	Bahamas	46.8354	7.59494	45.5696	92.4051	18.9873	10.1266	37.9747	15.1899	1.26582	29.1139	-10.3055	0	0	0	0
315	Mangrove Cay	Bahamas	35.443	11.3924	36.7089	88.6076	13.9241	7.59494	24.0506	11.3924	1.26582	35.443	-7.48155	0	0	0	0
316	Mayaguana	Bahamas	53.1646	15.2559	45.5696	91.1392	39.2735	5.03027	32.7793	8.82774	2.53165	24.0176	-14.8736	0	0	0	0
317	Moores Island	Bahamas	26.5823	13.9241	36.7089	82.2785	5.06329	15.1899	25.3165	12.6582	2.53165	39.2405	-4.0368	0	0	0	0
318	North Eleuthera	Bahamas	37.1044	12.1044	44.0665	88.212	13.7658	4.98418	24.6044	12.1835	1.50316	34.8892	-7.09227	0	0	0	0
319	North Abaco	Bahamas	26.5941	13.9359	36.768	82.2667	5.08695	15.1426	25.281	12.6346	2.53165	39.2287	-4.06254	0	0	0	0
320	North Andros	Bahamas	35.443	11.3924	36.7089	88.6076	13.9241	7.59494	24.0506	11.3924	1.26582	35.443	-7.48155	0	0	0	0
321	Rum Cay	Bahamas	46.8354	7.59494	45.5696	92.4051	18.9873	10.1266	37.9747	15.1899	1.26582	29.1139	-10.3055	0	0	0	0
322	Ragged Island	Bahamas	55.0633	10.0475	46.5981	91.2975	31.4873	3.79747	33.9399	8.22785	1.26582	25.0791	-14.664	0	59.993	0	3.20754
323	South Andros	Bahamas	44.8142	11.3924	42.3438	92.3555	20.4807	4.77746	24.0535	9.52284	1.26582	30.7589	-9.48657	0	0	0	0
324	South Eleuthera	Bahamas	39.2405	11.3924	44.3038	89.8734	15.1899	3.79747	25.3165	12.6582	1.26582	34.1772	-8.4331	0	0	0	0
325	South Abaco	Bahamas	27.5378	14.8796	41.4865	81.323	6.97434	11.3678	22.4499	10.7472	2.53165	38.285	-4.58385	0	0	0	0
326	San Salvador	Bahamas	40.3376	8.52321	41.8565	88.692	14.346	11.9831	34.2616	13.3333	1.26582	32.827	-7.90594	0	0	0	0
327	Spanish Wells	Bahamas	27.8481	15.1899	43.038	81.0127	7.59494	10.1266	21.519	10.1266	2.53165	37.9747	-4.40008	0	0	0	0
328	West Grand Bahama	Bahamas	26.5823	12.8045	34.4698	81.4388	4.78341	14.91	25.5963	12.3783	2.25177	39.8003	-3.81592	0	0	0	0
329	Paro	Bhutan	1.26582	43.5575	3.79747	2.66152	5.93949	70.2696	3.79747	47.7116	72.1519	70.1398	23.256	53070.6	0	47735.8	0
330	Chhukha	Bhutan	1.26582	37.9402	2.34095	3.98816	4.8726	71.805	5.25398	52.4708	67.7824	64.5225	23.632	85491.6	0	73202	0
331	Ha	Bhutan	1.26582	46.9115	3.79747	3.50003	3.42395	74.4622	3.79747	45.1961	72.1519	73.4938	23.8023	16154.5	0	14782.4	0
332	Samtse	Bhutan	1.65187	43.4809	3.56178	4.24244	2.82626	75.033	4.03316	45.9272	69.5146	70.4492	25.1634	126861	0	244668	0
333	Thimphu	Bhutan	1.26582	43.038	3.79747	2.53165	6.32911	69.6203	3.79747	48.1013	72.1519	69.6203	23.4913	123562	0	214943	0
334	Tsirang	Bhutan	1.26582	39.4725	2.77876	3.55036	5.3104	71.1483	4.81618	51.1574	69.0958	66.0548	25.4646	23698	0	16561.2	0
335	Dagana	Bhutan	1.26582	40.037	2.94005	3.38907	5.47169	70.9064	4.65489	50.6735	69.5796	66.6193	25.7137	27460.8	0	16292.9	0
336	Punakha	Bhutan	1.26582	43.038	3.79747	2.53165	6.32911	69.6203	3.79747	48.1013	72.1519	69.6203	23.4913	13865.9	0	10453.8	0
337	Wangdue Phodrang	Bhutan	1.26582	43.038	3.79747	2.53165	6.32911	69.6203	3.79747	48.1013	72.1519	69.6203	23.4913	63474.6	0	32717	0
338	Sarpang	Bhutan	1.26582	35.9583	1.82548	4.44437	4.35713	72.6375	5.76945	54.3135	66.2359	62.8368	23.955	86835	0	25632.8	0
339	Trongsa	Bhutan	1.26582	43.038	3.79747	2.53165	6.32911	69.6203	3.79747	48.1013	72.1519	69.6203	23.4913	18170.6	0	11499.1	0
340	Bumthang	Bhutan	2.49731	43.038	3.79747	2.53165	8.17635	70.236	5.02896	52.4115	67.8417	65.31	24.2524	20213.2	0	12069.7	0
341	Zhemgang	Bhutan	2.36106	38.4753	2.8308	3.10522	7.00529	72.011	5.85938	56.8001	65.4186	63.1898	26.6638	52065.2	0	18756.9	0
342	Trashigang	Bhutan	3.79747	43.038	3.79747	2.53165	10.1266	70.8861	6.32911	56.962	63.2911	60.7595	24.3046	24168.4	0	14872.1	0
343	Monggar	Bhutan	3.73176	42.7094	3.73176	2.5645	9.9623	70.9846	6.32911	57.0934	63.324	60.8252	24.7662	52997.2	0	38781.7	0
344	Pemagatshel	Bhutan	2.64672	37.2842	2.64672	3.10702	7.24971	72.6122	6.32911	59.2635	63.8665	61.9102	26.8312	18962.6	0	16892.2	0
345	Lhuentse	Bhutan	3.79747	43.038	3.79747	2.53165	10.1266	70.8861	6.32911	56.962	63.2911	60.7595	24.3046	16570.6	0	10342.4	0
346	Samdrup Jongkha	Bhutan	1.91744	33.6378	1.91744	3.47166	5.42651	73.7061	6.32911	60.7221	64.2312	62.6395	25.0943	66713.8	0	38697.1	0
347	Gasa	Bhutan	1.26582	43.038	3.79747	2.53165	6.32911	69.6203	3.79747	48.1013	72.1519	69.6203	23.4913	4309.36	0	1065.58	0
348	Trashi Yangtse	Bhutan	3.75609	42.8311	3.75609	2.55233	10.0231	70.9481	6.32911	57.0448	63.3118	60.8009	24.5754	65990.3	0	50792.1	0
349	Bouvet Island	Bouvet Island	0	0	1.26582	0	0	96.2025	84.8101	78.481	91.1392	93.6709	20.1824	0	0	0	0
350	Central	Botswana	49.241	23.9853	38.6842	74.188	77.026	3.28844	12.9375	1.53611	1.42349	1.26582	-14.7171	0	219227	0	141427
351	Chobe	Botswana	52.4459	30.3082	34.7531	69.9542	77.871	5.05224	8.84971	4.64714	1.95573	1.32834	-13.489	0	24625.5	0	21479.1
352	Gaborone	Botswana	50.6329	22.7848	41.7722	78.481	67.0886	1.26582	11.3924	1.26582	1.26582	2.53165	-17.2099	0	56225	0	16950
353	Ghanzi	Botswana	59.5233	35.8026	46.2421	79.2114	70.8585	1.26582	5.46027	1.26582	1.26582	1.26582	-21.6026	0	60365.7	0	34943.7
354	Kgalagadi	Botswana	66.7981	36.9443	50.5427	85.891	66.1522	1.48138	3.80129	1.26582	1.26582	1.46762	-23.4104	0	61873.7	0	34006.2
355	Kgatleng	Botswana	48.3022	21.5003	40.4517	75.835	72.4013	1.80637	16.1633	2.34691	1.26582	1.6179	-13.6281	0	0	0	0
356	Kweneng	Botswana	52.8628	28.2433	44.8379	79.4863	69.7853	1.26582	9.54035	1.26582	1.26582	1.5546	-19.2616	0	142347	0	120284
357	North-East	Botswana	43.9737	23.2527	33.6022	73.4539	79.9201	5.22006	13.9406	1.43913	1.43913	1.26582	-14.2805	0	0	0	0
358	North-West	Botswana	61.7195	38.3803	41.6583	71.4144	76.9793	1.74506	5.51128	1.62674	1.40052	1.26582	-19.6527	0	184368	0	192819
359	South-East	Botswana	50.6329	22.7848	41.7722	78.481	67.0886	1.26582	11.3924	1.26582	1.26582	2.53165	-17.2099	0	135225	0	148451
360	Southern	Botswana	57.347	29.4756	44.4175	82.6956	67.8178	1.26582	9.01534	1.37666	1.26582	1.93082	-18.3023	0	251788	0	195051
361	Brestskaya	Belarus	3.63535	0	0.538753	57.9053	10.3362	35.7034	88.1605	57.0423	4.98469	19.6325	6.03615	0	0	0	0
362	Horad Minsk	Belarus	1.26582	0	0	55.834	10.2644	39.3783	95.9959	58.3656	4.9944	26.3756	7.98729	0	0	0	0
363	Homyel'skaya	Belarus	4.11694	0	0	59.2064	15.1429	33.8322	87.5847	54.5176	4.19077	18.833	5.42415	0	0	0	0
364	Hrodzenskaya	Belarus	1.58647	0	0	52.7664	6.25995	45.7918	94.4798	60.8685	8.09372	28.7388	9.22066	112666	0	43035	0
365	Mahilyowskaya	Belarus	0.966695	0	0	54.724	11.6715	43.2331	94.7507	65.5948	5.41531	25.446	8.09794	22066	0	14277.3	0
366	Minskaya	Belarus	1.77241	0	0	52.7348	10.2073	46.4005	96.6687	66.009	6.2653	29.1256	9.55326	304975	0	116297	0
367	Vitsyebskaya	Belarus	1.28606	0	0	46.8291	8.4384	59.3761	99.4082	76.0847	8.62176	40.3015	12.7784	1.08965e+06	0	608255	0
368	Belize	Belize	73.4177	59.4731	56.9591	79.7527	53.1704	8.85782	3.80629	2.53165	2.5287	16.4528	-33.75	0	124689	0	40713.8
369	Cayo	Belize	73.4004	59.4937	57.0315	79.7468	53.1993	8.87812	3.79747	2.53165	2.56636	16.5251	-33.8268	0	83539.8	0	89195.6
370	Corozal	Belize	74.6177	55.8938	55.7621	83.3467	50.7646	5.26088	3.79747	1.33168	1.33168	18.8556	-31.4184	0	46659.7	0	15819.1
371	Orange Walk	Belize	73.6195	58.8883	56.7602	80.3522	52.761	8.2554	3.79747	2.32986	2.32986	16.8593	-33.424	0	63999.9	0	19526.6
372	Stann Creek	Belize	73.4177	59.4937	56.962	79.7468	53.1646	8.86076	3.79747	2.53165	2.53165	16.4557	-33.7498	0	47829.7	0	25060
373	Toledo	Belize	72.3574	59.4937	61.2034	79.7468	55.2852	9.9211	3.79747	2.53165	4.65233	20.6971	-33.9581	0	34720.6	0	12521.7
374	Alberta	Canada	2.15517	0.638974	0.988469	29.1558	0.531064	65.0095	68.7406	79.361	17.9349	63.948	16.996	4.23973e+06	0	1.13863e+07	0
375	British Columbia	Canada	0.403683	1.70854	0.833243	25.4558	0.0698682	83.0576	61.3309	75.8588	28.7997	85.5923	20.6435	4.21198e+06	0	1.09987e+07	0
376	Manitoba	Canada	1.72041	0	0.895086	32.0739	0.588486	73.2328	85.9946	76.9915	21.0172	61.837	18.8405	1.32976e+06	0	3.12142e+06	0
377	New Brunswick	Canada	0	0	0	4.13663	2.09248	85.171	88.6218	79.3085	42.5821	35.798	18.8204	749379	0	1.79504e+06	0
378	Newfoundland and Labrador	Canada	0.189979	0.513844	0.410122	1.5971	0.84935	91.6351	84.9853	83.4115	60.7568	69.6007	23.6663	420145	0	996305	0
379	Nova Scotia	Canada	0.0828539	0.883774	0.0828539	14.5409	7.74684	73.4039	79.5443	63.5535	33.0357	27.7238	14.3883	812472	0	2.20929e+06	0
380	Northwest Territories	Canada	0.010264	0.125682	0.456957	3.32417	0.00219943	97.0293	91.5966	82.4917	62.8004	96.7798	38.1048	40134.8	0	122044	0
381	Nunavut	Canada	0.018703	0.290911	0.193337	1.1569	0.0120664	99.4984	97.9823	90.4349	71.211	98.8197	48.9445	18083.1	0	42992.8	0
382	Ontario	Canada	0.158964	0.261996	0.0950418	32.3775	1.45822	79.4884	93.4108	86.8567	19.4665	60.7061	21.1771	1.43036e+07	0	3.18346e+07	0
383	Prince Edward Island	Canada	0	0.967377	0	9.92076	7.38911	77.6371	79.9115	69.2498	35.4327	31.059	15.9584	132855	0	241443	0
384	Quebec	Canada	0.000696502	0.0195021	0.0190842	8.98028	0.254502	96.6723	96.3428	92.5558	44.4439	83.736	30.0581	7.98759e+06	0	1.84923e+07	0
385	Saskatchewan	Canada	3.87744	0	0.919498	33.4036	0.876805	64.7115	75.3271	78.2452	17.9286	54.4941	16.2606	1.07888e+06	0	2.7616e+06	0
386	Yukon Territory	Canada	0	0.243665	0.0292789	0.165263	0	99.663	86.2188	91.1597	86.8798	98.1154	36.0017	41303.7	0	109991	0
387	Cocos Islands	Cocos Islands	39.2405	30.3797	17.7215	43.038	54.4304	24.0506	16.4557	31.6456	10.1266	6.32911	-7.29165	0	0	0	0
388	Kongo Central	Congo DRC	21.8682	12.8993	18.9349	48.6784	40.4981	33.2688	54.7354	36.5055	16.6803	21.8896	2.51849	0	0	0	0
389	Bas-Uélé	Congo DRC	5.89325	4.0904	12.6676	19.4238	8.36843	62.3953	59.579	41.191	45.3485	70.3914	13.1008	1.58596e+06	0	2.15584e+06	0
390	Équateur	Congo DRC	17.5583	11.1731	24.4124	41.2273	18.6869	39.2293	53.0273	30.0231	23.9548	40.4804	7.8532	1426.24	0	6146.7	0
391	Haut-Katanga	Congo DRC	11.6458	8.58649	6.75476	49.7518	51.1141	41.25	56.628	46.9084	9.51624	5.9861	6.56246	1.71951e+06	0	2.04125e+06	0
392	Haut-Lomami	Congo DRC	6.23915	6.4246	4.50851	23.1423	43.3694	56.5051	72.6814	61.1209	28.0588	10.9915	12.3227	7.04966e+06	0	6.22821e+06	0
393	Haut-Uélé	Congo DRC	7.57471	2.28407	11.7219	19.3736	8.0477	63.7844	71.1423	38.9843	42.2837	65.7968	17.2388	2.18382e+06	0	2.2922e+06	0
394	Ituri	Congo DRC	8.03073	2.3171	11.1001	16.3712	8.05487	66.9344	73.6122	45.9558	45.2116	62.2238	19.3502	6.76386e+06	0	1.03832e+07	0
395	Kasaï Central	Congo DRC	3.31236	4.08702	4.72372	30.7239	36.1889	50.6663	74.9852	55.3854	27.7617	15.0095	10.8154	4.89916e+06	0	8.24749e+06	0
396	Kasaï Oriental	Congo DRC	2.96631	4.72663	4.36453	27.9547	33.724	55.623	73.3617	57.6377	34.4774	18.5142	10.6478	5.71738e+06	0	7.20986e+06	0
397	Kwango	Congo DRC	12.1865	9.68335	9.80423	43.836	51.8624	32.9478	62.4961	49.4113	19.3913	8.37428	4.75387	0	0	0	0
398	Kwilu	Congo DRC	10.8505	7.81385	11.8205	40.0858	32.8388	36.4379	64.5255	43.4086	17.7432	17.3487	6.0752	0	0	0	0
399	Kinshasa	Congo DRC	15.0352	10.1664	14.8457	47.098	39.271	28.9603	58.798	31.6602	19.2628	17.5124	2.51326	0	0	0	0
400	Kasaï	Congo DRC	7.36208	5.3084	8.76096	36.4778	29.7048	48.6037	71.2677	52.3601	23.7696	20.0868	9.83664	894722	0	1.01106e+06	0
401	Lomami	Congo DRC	3.33568	4.74397	5.24833	21.555	30.794	58.9058	72.3877	60.7202	37.0527	23.0403	12.9499	4.04784e+06	0	5.20828e+06	0
402	Lualaba	Congo DRC	8.3268	7.07896	4.47464	32.9467	59.8225	34.5536	58.7561	48.695	17.8028	3.82625	6.52636	29166.2	0	27047.9	0
403	Maniema	Congo DRC	2.47942	6.39027	6.72494	17.4439	12.5174	67.5367	72.7367	62.4431	43.1857	42.7294	14.5482	3.17382e+06	0	3.58756e+06	0
404	Mai-Ndombe	Congo DRC	16.2631	9.50796	16.9824	43.3585	28.6185	37.1015	61.7456	32.1519	19.1738	24.9061	6.52385	0	0	0	0
405	Mongala	Congo DRC	7.16214	7.26452	14.8346	29.9625	9.75894	52.6635	50.5585	42.813	34.2703	55.8358	10.1528	1.69947e+06	0	2.16222e+06	0
406	Nord-Kivu	Congo DRC	4.06137	3.83325	7.82007	12.8759	7.8484	69.2177	73.9306	51.4052	50.2453	57.4839	19.7474	9.03121e+06	0	1.15749e+07	0
407	Nord-Ubangi	Congo DRC	6.60616	6.11416	15.9398	22.21	5.45976	58.2581	45.4168	37.9826	41.3136	69.6473	11.3763	1.60286e+06	0	2.01137e+06	0
408	Sankuru	Congo DRC	5.7503	5.2505	9.8389	29.2247	16.8945	55.156	69.3489	52.3436	36.3087	32.7697	11.9572	234428	0	175219	0
409	Sud-Kivu	Congo DRC	4.57716	6.92836	6.8112	13.8648	12.6569	65.3555	74.7778	52.4037	41.0571	40.5265	15.8253	5.8699e+06	0	6.35338e+06	0
410	Sud-Ubangi	Congo DRC	10.0717	8.93727	19.5845	29.2936	8.01743	54.0328	43.3274	30.5128	34.1539	63.9931	10.354	2.77521e+06	0	3.27148e+06	0
411	Tanganyika	Congo DRC	6.95511	6.89976	8.0127	24.9033	26.9783	64.8541	74.219	63.2233	27.6102	20.2393	16.534	5.56478e+06	0	5.98246e+06	0
412	Tshopo	Congo DRC	5.14143	5.96447	10.1353	25.5908	10.8038	62.8814	66.2673	53.6907	39.4437	57.0714	13.2796	3.60083e+06	0	4.88434e+06	0
413	Tshuapa	Congo DRC	10.0222	9.34335	16.7596	32.7777	16.4733	47.4909	60.5573	43.0843	28.0066	43.0582	9.38935	408154	0	501263	0
414	Ouham	Central African Republic	3.22013	4.982	12.1871	8.66666	1.84482	76.4985	32.2544	36.606	58.13	79.0982	19.663	519845	0	648698	0
415	Bamingui-Bangoran	Central African Republic	0.754767	4.53747	11.2122	6.0278	1.26582	76.394	31.5643	37.9954	61.7491	84.11	21.087	64788.5	0	76023.5	0
416	Bangui	Central African Republic	8.86076	15.1899	17.7215	20.2532	5.06329	63.2911	41.7722	31.6456	35.443	73.4177	13.4413	876265	0	938526	0
417	Basse-Kotto	Central African Republic	7.3166	5.12258	20.8577	15.6132	5.20662	64.1336	42.9283	36.6487	45.8143	74.2758	13.1869	338706	0	387698	0
418	Haute-Kotto	Central African Republic	1.0834	4.31028	12.9988	10.8005	1.77762	71.6188	35.4288	36.0025	54.5267	84.7341	17.2391	128682	0	154527	0
419	Haut-Mbomou	Central African Republic	3.91046	2.2003	16.0617	17.0436	6.79941	64.5478	51.2925	32.9603	47.8753	81.1134	13.6906	79438.3	0	103035	0
420	Mambéré-Kadéï	Central African Republic	6.40325	12.5086	13.8511	16.4531	5.49338	66.4458	34.797	38.1255	37.9324	76.5724	14.2788	491028	0	571171	0
421	Nana-Grébizi	Central African Republic	0.334241	3.17068	16.4223	6.67418	1.26582	76.3035	30.711	31.6816	58.5452	82.8815	20.3442	157842	0	199159	0
422	Kémo-Gribingui	Central African Republic	1.5985	4.21414	18.4538	13.786	1.26582	70.1559	35.6555	31.325	50.5809	78.1375	17.6761	167682	0	171255	0
423	Lobaye	Central African Republic	7.61541	14.5214	17.1164	18.6903	4.50877	64.7551	39.5035	33.3281	36.651	74.9656	13.4696	348676	0	344155	0
424	Mbomou	Central African Republic	3.44164	3.11352	15.0382	12.4336	2.98227	66.8174	44.7996	38.4326	52.5287	75.4667	13.8103	195602	0	226355	0
425	Ombella-Mpoko	Central African Republic	3.38566	7.9183	17.1107	13.5482	1.7412	67.8956	31.9109	35.5287	44.5525	78.7712	14.3467	498532	0	466456	0
426	Nana-Mambéré	Central African Republic	7.01303	8.54903	12.9702	14.948	5.75277	65.7663	32.3607	40.8183	40.1797	76.1806	14.7711	320368	0	428831	0
427	Ouham-Pendé	Central African Republic	8.06346	6.25788	11.1239	13.5514	4.10433	71.3683	33.4101	39.0378	48.9917	75.9494	17.371	598953	0	726639	0
428	Sangha-Mbaéré	Central African Republic	7.10662	18.2098	16.9867	22.6853	6.13474	62.8076	42.8389	33.3523	31.5982	73.1285	12.7522	150655	0	168244	0
429	Ouaka	Central African Republic	3.85021	5.3903	18.7729	13.2577	2.44198	69.7908	37.5369	33.4775	51.3432	79.3671	18.2274	382668	0	480752	0
430	Vakaga	Central African Republic	1.37702	4.89235	7.66351	5.19673	1.0842	76.3849	30.1612	39.4129	59.3491	85.3791	22.5253	82003.4	0	106554	0
431	Bouenza	Congo	18.9314	9.09155	15.8682	44.6395	32.8834	37.653	60.7455	31.2889	15.2248	26.7431	4.23372	0	0	0	0
432	Pool	Congo	14.5758	7.26407	15.799	45.8804	37.0397	31.7609	57.8794	27.8882	18.0825	24.3038	4.04695	0	0	0	0
433	Sangha	Congo	9.62528	10.2242	18.1237	36.2475	10.134	45.3345	54.2958	29.8311	22.2791	54.4526	7.75357	4354.1	0	1699.1	0
434	Plateaux	Congo	13.1313	6.16048	16.1885	45.8237	23.8557	33.7633	61.8435	31.0433	19.71	29.1249	4.72347	0	0	0	0
435	Cuvette-Ouest	Congo	13.1121	8.09849	19.5031	43.5592	14.9571	42.0903	57.0938	31.9508	21.8628	43.3276	7.31522	0	0	0	0
436	Pointe‐Noire	Congo	25.3165	17.7215	30.3797	41.7722	26.5823	36.7089	43.038	34.1772	10.1266	31.6456	3.49804	0	0	0	0
437	Lékoumou	Congo	16.1603	7.17722	14.1224	45.384	28.9409	36.3291	62.4768	33.1814	16.8228	27.7637	4.62118	0	0	0	0
438	Kouilou	Congo	17.2866	9.75008	21.48	42.7199	24.531	39.6884	50.0422	37.1957	12.1973	33.6384	3.54084	0	0	0	0
439	Likouala	Congo	12.5477	12.4845	21.2532	34.4022	10.6121	50.8382	49.7237	29.0323	28.8639	57.3699	10.3973	580665	0	481722	0
440	Cuvette	Congo	17.7345	11.1101	20.9827	47.426	19.693	42.7405	59.1007	28.2172	21.3149	35.3453	6.20676	0	0	0	0
441	Niari	Congo	14.2263	6.79199	16.6131	45.7491	25.0268	37.3733	55.6553	38.0849	15.6716	30.9969	6.30361	0	0	0	0
442	Brazzaville	Congo	13.9241	6.32911	16.4557	45.5696	37.9747	31.6456	56.962	26.5823	17.7215	25.3165	4.02553	0	0	0	0
443	Aargau	Switzerland	21.0942	0.424831	12.2334	77.614	19.8197	12.2507	51.9074	24.068	5.06329	15.1985	-2.68266	0	0	0	0
444	Appenzell Innerrhoden	Switzerland	20.2532	1.26582	11.3924	70.8861	16.4557	16.4557	54.4304	29.1139	5.06329	17.7215	-1.77557	0	0	0	0
445	Appenzell Ausserrhoden	Switzerland	20.2532	1.26582	11.3924	70.8861	16.4557	16.4557	54.4304	29.1139	5.06329	17.7215	-1.77557	0	0	0	0
446	Bern	Switzerland	22.6648	0.0626767	14.1666	80.6321	21.3891	10.1983	49.975	20.6866	4.70075	13.5078	-3.62811	0	0	0	0
447	Basel-Landschaft	Switzerland	21.519	0	12.6582	81.0127	21.519	10.1266	50.6329	21.519	5.06329	13.9241	-3.65665	0	0	0	0
448	Basel-Stadt	Switzerland	21.519	0	12.6582	81.0127	21.519	10.1266	50.6329	21.519	5.06329	13.9241	-3.65665	0	0	0	0
449	Freiburg	Switzerland	21.7967	0	13.0193	81.0404	21.5468	10.071	50.4385	21.2413	4.97997	13.7852	-3.73592	0	0	0	0
450	Genève	Switzerland	37.9747	1.26582	27.8481	86.076	26.5823	6.32911	36.7089	10.1266	1.26582	3.79747	-7.03659	0	0	0	0
451	Glarus	Switzerland	20.2532	1.26582	11.3924	70.8861	16.4557	16.4557	54.4304	29.1139	5.06329	17.7215	-1.77557	0	0	0	0
452	Graubünden	Switzerland	22.1892	0.588494	14.1589	67.1475	14.6919	15.8056	53.414	26.1187	4.72292	15.8148	-2.28802	0	0	0	0
453	Jura	Switzerland	21.519	0	12.6582	81.0127	21.519	10.1266	50.6329	21.519	5.06329	13.9241	-3.65665	0	0	0	0
454	Luzern	Switzerland	21.2379	0.281115	12.3771	78.7637	20.3945	11.5322	51.4763	23.2057	5.06329	14.7674	-3.02594	0	0	0	0
455	Neuchâtel	Switzerland	22.8857	0	12.6582	81.0127	21.9746	9.67101	49.2662	19.6967	4.60772	12.1018	-3.80188	0	0	0	0
456	Nidwalden	Switzerland	20.2709	1.24812	11.4101	71.0277	16.5265	16.3672	54.3773	29.0077	5.06329	17.6684	-1.80309	0	0	0	0
457	Obwalden	Switzerland	20.9655	0.553497	12.1047	76.5847	19.305	12.8941	52.2934	24.84	5.06329	15.5845	-2.65788	0	0	0	0
458	Sankt Gallen	Switzerland	20.2532	1.26582	11.3924	70.8861	16.4557	16.4557	54.4304	29.1139	5.06329	17.7215	-1.77557	0	0	0	0
459	Schaffhausen	Switzerland	20.2532	1.26582	11.3924	70.8861	16.4557	16.4557	54.4304	29.1139	5.06329	17.7215	-1.77557	0	0	0	0
460	Solothurn	Switzerland	21.519	0	12.6582	81.0127	21.519	10.1266	50.6329	21.519	5.06329	13.9241	-3.65665	0	0	0	0
461	Schwyz	Switzerland	20.2532	1.26582	11.3924	70.8861	16.4557	16.4557	54.4304	29.1139	5.06329	17.7215	-1.77557	0	0	0	0
462	Thurgau	Switzerland	20.2532	1.26582	11.3924	70.8861	16.4557	16.4557	54.4304	29.1139	5.06329	17.7215	-1.77557	0	0	0	0
463	Ticino	Switzerland	32.2889	0.171666	25.6164	75.2627	14.2674	8.7966	45.6771	9.41911	2.87498	7.87411	-5.50583	0	0	0	0
464	Uri	Switzerland	20.2532	1.26582	11.3924	70.8861	16.4557	16.4557	54.4304	29.1139	5.06329	17.7215	-1.77557	0	0	0	0
465	Vaud	Switzerland	28.81	0.199118	18.8721	82.1033	23.1965	8.35398	44.6227	14.4376	2.9965	8.51268	-4.9001	0	0	0	0
466	Wallis	Switzerland	33.5734	0.0309882	28.311	81.8371	22.413	7.86444	42.3205	9.56504	1.4649	7.94708	-6.6229	0	0	0	0
467	Zug	Switzerland	20.2532	1.26582	11.3924	70.8861	16.4557	16.4557	54.4304	29.1139	5.06329	17.7215	-1.77557	0	0	0	0
468	Zürich	Switzerland	20.2532	1.26582	11.3924	70.8861	16.4557	16.4557	54.4304	29.1139	5.06329	17.7215	-1.77557	0	0	0	0
469	Abidjan	CÃ´te d'Ivoire	43.0432	35.4219	60.7437	44.3513	18.9873	21.5137	37.98	13.9241	18.9821	43.0432	-6.682	0	0	0	0
470	Bas-Sassandra	CÃ´te d'Ivoire	33.0445	32.7566	61.2547	36.0156	21.7418	23.9299	34.4248	15.2456	21.2219	42.5583	-2.03941	0	0	0	0
471	Comoé	CÃ´te d'Ivoire	38.9962	29.7511	60.8804	47.1387	18.3008	20.9089	32.0542	10.6904	19.7141	43.0338	-4.67925	0	0	0	0
472	Denguélé	CÃ´te d'Ivoire	29.6676	19.4016	66.7649	39.1726	6.73487	29.2478	15.8416	10.3165	28.0423	65.6847	-1.80434	0	0	0	0
473	Gôh-Djiboua	CÃ´te d'Ivoire	31.4675	31.4472	60.8919	35.2136	16.9095	23.7161	32.5273	14.8205	24.8845	45.4373	-2.52512	0	0	0	0
474	Lacs	CÃ´te d'Ivoire	21.3333	27.2135	63.757	30.589	12.6076	23.2608	21.7755	10.4236	27.254	48.7662	-1.0481	0	0	0	0
475	Lagunes	CÃ´te d'Ivoire	35.9166	32.4938	61.7282	41.5655	17.1403	21.3726	32.3388	12.3095	21.1745	44.1273	-4.67235	0	0	0	0
476	Montagnes	CÃ´te d'Ivoire	23.304	29.3637	58.1128	23.2367	15.7147	29.0971	29.0746	14.5612	33.5597	49.7656	1.53975	0	0	0	0
477	Sassandra-Marahoué	CÃ´te d'Ivoire	21.5178	27.0647	59.8671	25.4095	11.7705	27.9568	27.791	15.0779	33.9641	50.9678	1.86074	0	0	0	0
478	Savanes	CÃ´te d'Ivoire	28.7093	15.5664	59.723	33.5584	10.3213	33.0693	19.6408	12.6409	27.3548	66.5909	2.45371	0	0	0	0
479	Vallée du Bandama	CÃ´te d'Ivoire	22.9613	17.9741	60.1935	25	10.5039	31.7673	21.7563	12.5943	30.6475	60.5191	5.23238	0	0	0	0
480	Woroba	CÃ´te d'Ivoire	19.4124	23.0342	61.4167	23.3378	9.38818	31.6733	24.471	13.8782	31.4545	62.1304	3.59018	0	0	0	0
481	Yamoussoukro	CÃ´te d'Ivoire	20.9864	28.3807	62.3574	28.7128	11.925	24.4518	25.185	13.0594	30.9815	48.3018	0.222532	0	0	0	0
482	Zanzan	CÃ´te d'Ivoire	20.8479	16.3457	49.6611	25.1706	10.7595	37.4719	21.4921	11.6011	28.9389	60.8942	4.93116	0	0	0	0
483	Cook Islands	Cook Islands	19.6203	21.519	9.49367	12.6582	24.6835	36.076	18.3544	24.0506	17.0886	10.1266	5.63959	0	0	0	0
484	Aisén del General Carlos Ibañez del Campo	Chile	75.5871	91.7312	77.9755	18.8099	61.6256	1.85836	1.33008	1.55527	19.0925	5.18839	-17.4784	0	114286	0	103385
485	Antofagasta	Chile	36.591	51.5556	17.7061	21.0335	27.9447	24.4608	11.2656	27.7766	23.9038	21.7089	-8.08436	0	0	0	0
486	Arica y Parinacota	Chile	36.058	43.073	21.7999	27.593	24.5393	22.896	18.5804	26.9281	17.3793	19.5673	-7.2435	0	0	0	0
487	Araucanía	Chile	96.0759	87.0169	92.6477	84.0485	90.2236	1.26582	2.52954	1.54008	1.26582	1.26582	-43.0181	0	1.12826e+06	0	608695
488	Atacama	Chile	41.4693	56.4421	18.5118	34.2976	37.0344	18.1339	7.41044	18.7022	19.8704	16.1114	-8.96418	0	11132.7	0	15834
489	Bío-Bío	Chile	94.6673	82.8154	89.759	84.3759	87.1033	1.32398	3.95642	1.40152	1.26582	1.26582	-47.3884	0	2.08997e+06	0	1.17022e+06
490	Coquimbo	Chile	56.6056	49.2823	35.6049	53.1607	54.9968	10.063	12.3846	12.3018	8.89737	7.25392	-27.6288	0	851683	0	749597
491	Libertador General Bernardo O'Higgins	Chile	82.6873	50.1885	66.1181	72.3526	79.1289	3.01547	9.44022	1.26582	1.97656	3.01547	-40.7826	0	1.00258e+06	0	496385
492	Los Lagos	Chile	95.7577	93.9108	93.3716	63.0107	91.1042	1.26582	1.26582	1.26582	1.28739	1.63249	-31.9536	0	982998	0	865550
493	Los Ríos	Chile	96.6766	92.1886	93.4294	80.7068	94.5288	1.26582	1.26582	1.26582	1.26582	1.26582	-38.7265	0	413950	0	337983
494	Magallanes	Chile	11.0017	45.484	17.7054	1.27712	10.5916	20.4082	5.49923	17.4551	56.8813	35.6432	2.10764	0	0	0	0
495	Maule	Chile	89.4798	61.726	76.9088	77.7291	83.7447	1.78441	6.08632	1.26582	1.26582	1.66183	-44.5543	0	1.14131e+06	0	588371
496	Región Metropolitana de Santiago	Chile	77.0551	45.3312	58.8618	69.1906	75.0479	3.79747	12.3536	1.33609	2.56678	3.8326	-38.8661	0	8.89953e+06	0	4.69762e+06
497	Tarapacá	Chile	38.5008	48.6274	22.4189	23.835	30.7991	21.5487	14.0783	28.4711	21.1828	20.3877	-7.62957	0	0	0	0
498	Valparaíso	Chile	68.8969	46.5943	53.1043	60.1567	67.9325	3.79747	10.1467	5.12357	4.21941	5.48523	-34.5829	0	1.94196e+06	0	1.22136e+06
499	Adamaoua	Cameroon	9.55375	9.29388	13.9618	25.4198	4.8607	50.0168	26.423	30.5837	36.2855	67.3108	10.0405	820924	0	924042	0
500	Centre	Cameroon	9.51023	18.753	9.39816	27.7959	8.45707	49.0997	35.4188	34.1288	28.658	66.2927	9.07694	331307	0	209081	0
501	Far North	Cameroon	7.91578	4.23459	8.81564	11.6556	2.13811	70.1742	18.6686	33.0743	56.373	79.3583	25.8395	4.83872e+06	0	4.76169e+06	0
502	East	Cameroon	8.82306	13.888	13.2639	26.2494	9.16558	55.6601	40.1935	35.0179	29.1701	69.0732	11.4113	904377	0	1.16969e+06	0
503	Littoral	Cameroon	11.9405	19.9224	9.90929	25.7823	10.119	51.0327	41.3333	38.8179	33.4563	60.9661	9.73206	4.0551e+06	0	5.04045e+06	0
504	North	Cameroon	8.52065	4.9468	7.2446	16.6897	1.58292	66.2192	23.7245	29.1727	44.5787	80.445	15.8061	3.19406e+06	0	2.78891e+06	0
505	North-West	Cameroon	15.7622	16.8846	20.3753	23.8917	10.4178	48.991	25.3532	33.4673	31.8045	61.0561	9.12343	1.51037e+06	0	1.51452e+06	0
506	West	Cameroon	10.5184	19.9625	11.9944	22.928	12.4443	55.1209	34.6566	37.571	32.8075	63.1779	10.2587	2.04043e+06	0	1.97967e+06	0
507	South	Cameroon	9.77968	14.1805	8.02118	36.1977	8.7113	44.6341	45.8095	37.0687	25.6117	57.1355	8.13764	0	0	0	0
508	South-West	Cameroon	11.7956	18.6007	13.577	16.9283	12.9755	56.1391	40.5129	40.199	36.104	65.565	11.6824	2.13639e+06	0	2.24938e+06	0
509	Beijing	China	0	0.96629	0	0.533794	0.533794	89.1642	71.7241	63.6698	60.8451	66.5345	30.1774	2.82932e+07	0	1.18853e+07	0
510	Tianjin	China	0	1.36446	0	0.851947	1.26582	90.7989	67.3524	69.537	61.9734	60.5987	32.8555	1.65828e+07	0	8.05156e+06	0
511	Hebei	China	0	1.30898	0.0043153	0.794016	0.768124	88.7198	71.9778	67.6927	60.5394	61.4327	30.0434	7.78664e+07	0	3.04265e+07	0
512	Shanxi	China	0	1.77537	0	4.11929	0.654366	84.12	74.4815	73.7896	49.9285	58.8357	28.9533	3.95093e+07	0	1.8789e+07	0
513	Nei Mongol	China	0.43734	0.629612	0.321405	1.94031	0.177972	88.3834	87.4441	67.1216	54.3679	70.2972	30.7969	2.6812e+07	0	1.41068e+07	0
514	Liaoning	China	0	1.90688	0	0.134007	1.11733	91.2171	68.684	70.4134	71.5271	47.7318	29.4313	4.53356e+07	0	2.06945e+07	0
515	Jilin	China	0	0.137355	0.518449	0.0942634	0.603286	91.5217	80.645	73.8675	71.8664	46.1204	24.4628	2.80786e+07	0	1.32631e+07	0
516	Heilongjiang	China	0	0	0.236072	0.0422115	0.331959	92.6927	86.0035	70.0794	69.4962	52.3328	24.0868	4.03673e+07	0	1.65321e+07	0
517	Shanghai	China	2.30117	18.8703	1.26582	8.16935	8.86076	41.8927	19.2213	55.2388	29.9188	15.9948	9.84388	423087	0	113733	0
518	Jiangsu	China	0.644755	10.6477	0.505589	4.83011	6.44089	68.4855	40.9964	72.0031	32.0734	17.4832	17.817	7.54811e+07	0	3.81797e+07	0
519	Zhejiang	China	3.46338	26.1925	3.77223	6.94384	9.90386	38.5211	11.4614	38.2264	34.2225	21.2398	9.04967	613378	0	206860	0
520	Anhui	China	1.14742	13.2266	0.557565	5.79954	8.74882	64.1135	38.8035	73.4974	33.0513	16.8819	16.1687	5.90723e+07	0	2.35323e+07	0
521	Fujian	China	6.43991	34.0123	9.05144	5.87818	6.24279	44.1247	5.94389	23.0934	48.6714	24.4223	10.1907	831982	0	312218	0
522	Jiangxi	China	5.13797	27.1218	5.59352	7.01804	8.96158	51.0698	18.8604	45.0282	39.8828	24.0693	12.1493	3.19812e+07	0	1.20382e+07	0
523	Shandong	China	0	3.56648	0	2.68502	2.63698	86.6155	59.5399	80.2254	53.7467	37.8065	29.7383	9.90537e+07	0	4.08096e+07	0
524	Henan	China	0.22461	3.61116	0.00174116	3.37088	5.98611	78.9633	62.1977	85.3098	42.9666	32.1018	23.7317	9.77967e+07	0	3.86273e+07	0
525	Hubei	China	1.18352	10.9299	0.490527	5.17029	10.2402	68.6408	46.3252	78.751	33.0562	20.8375	16.7644	5.57194e+07	0	2.27484e+07	0
526	Hunan	China	4.57947	25.0022	5.02821	7.35376	8.38863	55.9184	25.5883	56.0149	42.5644	24.1676	13.2079	6.83813e+07	0	2.65783e+07	0
527	Guangdong	China	6.43824	28.0918	16.0519	5.949	2.35887	44.4911	7.74407	19.7312	46.3317	31.5164	9.8185	4.67809e+06	0	1.76701e+06	0
528	Guangxi	China	4.40292	24.5778	11.2441	7.61278	2.59755	54.1874	16.1825	28.6773	49.7474	38.4154	14.1454	3.78146e+07	0	1.35216e+07	0
529	Hainan	China	6.85877	17.3061	26.5337	15.1777	7.90107	27.3986	16.8274	10.7996	21.2857	26.5556	2.98948	0	0	0	0
530	Chongqing	China	3.98082	14.8972	1.31871	4.74595	15.1899	61.2284	44.5365	72.3176	33.0278	26.0428	14.2961	2.7717e+07	0	1.30062e+07	0
531	Sichuan	China	3.50117	9.22041	1.35926	8.45247	9.84756	67.2518	52.4958	76.1567	44.0273	52.3531	17.7636	7.88911e+07	0	3.57078e+07	0
532	Guizhou	China	6.8202	24.6605	3.84534	8.07184	10.6496	56.4993	20.044	49.7731	50.39	30.5429	14.1517	3.35769e+07	0	1.75608e+07	0
533	Yunnan	China	5.00251	30.4381	8.65376	6.96736	8.08944	59.2349	11.095	38.0544	56.0174	44.1264	13.7878	4.71488e+07	0	2.34457e+07	0
534	Shaanxi	China	0.186806	2.93175	0.0306697	7.8152	3.3193	74.3169	72.9688	80.2389	26.9392	53.0586	20.9074	3.91829e+07	0	1.76699e+07	0
535	Gansu	China	1.20527	0.954292	0.590231	9.45683	1.19797	83.7318	82.1355	81.1724	36.9401	69.8712	28.0644	2.62507e+07	0	1.44221e+07	0
536	Qinghai	China	1.27864	3.92296	1.75226	4.85543	1.48301	87.5656	74.9264	82.7319	65.1976	76.3111	29.627	6.65914e+06	0	4.29474e+06	0
537	Ningxia	China	0.526038	0.630135	0	7.68238	0.712025	86.2647	76.3213	81.0932	28.6628	72.4295	28.7396	7.16585e+06	0	4.15909e+06	0
538	Xinjiang	China	3.22618	0.454373	1.79447	21.8427	5.25626	79.4999	83.4173	72.8412	33.8772	52.4316	30.281	2.57966e+07	0	1.51062e+07	0
539	Taiwan	China	14.1575	54.4483	31.3673	5.08125	10.1984	27.6147	1.51719	8.74405	46.7367	22.309	4.99424	0	0	0	0
540	Hong Kong	China	6.32911	34.557	20.8861	7.21519	2.27848	32.1519	2.65823	17.8481	39.2405	26.0759	5.02566	0	0	0	0
541	Macao	China	6.32911	35.443	21.519	7.59494	2.53165	30.3797	2.53165	17.7215	37.9747	25.3165	4.99698	0	0	0	0
542	Xizang Zizhiqu	China	2.02537	16.4485	7.50759	2.61368	4.01835	81.2075	32.5514	61.0953	75.1962	64.4577	27.945	3.48697e+06	0	1.86111e+06	0
543	Amazonas	Colombia	25.7555	27.1239	12.1006	34.1612	54.2862	21.8427	32.3217	38.9745	25.3421	12.4916	0.865266	0	0	0	0
544	Antioquia	Colombia	29.3426	18.2359	23.0218	30.8774	33.7381	33.8036	34.9802	34.4965	34.569	29.4903	3.0363	0	0	0	0
545	Arauca	Colombia	59.1312	52.5734	39.2012	48.1738	65.7835	13.2036	13.3438	18.2685	25.3542	8.18284	-16.7921	0	417985	0	322570
546	Atlántico	Colombia	71.9229	28.9994	52.3599	71.8073	70.657	7.4794	20.8278	11.3924	6.55917	10.4712	-45.8864	0	2.71961e+06	0	1.52947e+06
547	Bolívar	Colombia	48.7014	23.1718	36.3285	52.5251	49.7967	18.8627	30.7765	19.6432	15.9671	21.5747	-13.8379	0	1.8906e+06	0	1.15828e+06
548	Boyacá	Colombia	40.5628	29.6602	25.9946	38.2497	54.615	21.0217	27.494	28.432	32.0939	19.1493	-5.41021	0	25020.1	0	7758.85
549	Caldas	Colombia	26.0993	24.3404	16.5523	19.3838	45.6762	30.3697	39.1439	39.6269	35.3364	24.437	2.76183	0	0	0	0
550	Caquetá	Colombia	20.3155	18.3604	10.5004	26.7207	55.7803	33.8746	41.7781	53.1003	36.4132	16.0957	4.1037	0	0	0	0
551	Casanare	Colombia	44.8384	32.5576	31.0579	38.9535	64.2661	14.7299	19.1878	26.0653	32.9959	10.1836	-8.54428	0	38144.5	0	6030.35
552	Cauca	Colombia	18.9756	23.6179	10.7389	13.0998	36.5116	49.6173	43.1498	57.5302	55.5873	37.2122	8.81254	200727	0	97288.1	0
553	Cesar	Colombia	61.3445	35.4983	41.045	62.4152	62.0741	9.98251	17.7229	16.2134	8.27787	14.752	-20.0478	0	1.0035e+06	0	646717
554	Chocó	Colombia	19.8161	22.7232	17.6834	13.1497	29.7378	44.3908	36.4368	43.4007	48.4513	36.0143	8.98675	105951	0	50293.8	0
555	Córdoba	Colombia	41.1826	17.9296	32.8004	41.4531	36.3447	25.6286	33.1923	24.1963	24.2136	29.9081	-4.03686	0	564103	0	388283
556	Cundinamarca	Colombia	31.807	24.038	18.2476	29.1566	50.8994	28.1362	34.7225	37.1901	34.5877	22.8454	0.941544	0	0	0	0
557	Distrito Capital de Bogotá	Colombia	33.3382	23.923	17.8931	31.5577	54.445	28.5595	33.5537	38.4454	34.512	20.7595	1.20814	0	0	0	0
558	Guainía	Colombia	35.8976	38.8689	22.5681	27.9707	68.7929	15.6506	25.4205	33.3697	27.5422	8.4285	-7.18226	0	0	0	0
559	Guaviare	Colombia	24.6843	20.9653	13.4253	26.5964	60.2387	25.2521	34.9787	48.6973	33.0667	7.4569	-0.1808	0	0	0	0
560	Huila	Colombia	23.7211	24.044	13.3915	17.5888	50.8906	42.6654	43.9529	54.7133	48.4833	29.5737	5.42431	0	0	0	0
561	La Guajira	Colombia	79.692	62.8186	53.8945	74.9705	76.7131	2.40506	10.1097	14.1646	2.5865	5.98734	-48.8372	0	1.48542e+06	0	715149
562	Magdalena	Colombia	67.9427	36.3886	47.1176	68.6289	66.3032	8.31173	19.056	12.3608	5.45219	13.0548	-34.198	0	2.07363e+06	0	1.15219e+06
563	Meta	Colombia	32.6689	21.9156	16.0879	30.5287	62.8832	25.2312	33.6368	41.99	33.0963	11.6904	-2.1632	0	0	0	0
564	Nariño	Colombia	17.1512	24.0562	11.9516	9.5813	29.5006	49.6509	35.9299	51.704	54.9562	39.26	9.14591	489333	0	440496	0
565	Norte de Santander	Colombia	51.3562	36.8214	37.6612	50.8017	54.792	15.431	24.1471	19.2686	16.8535	17.0866	-11.8393	0	1.21346e+06	0	727646
566	Putumayo	Colombia	22.1797	19.0604	9.44151	24.4749	51.6553	41.5426	45.201	58.36	47.4649	24.4227	6.29359	0	0	0	0
567	Quindío	Colombia	23.6521	24.9217	14.1689	15.6852	45.9701	36.7487	39.677	46.1428	42.4743	26.2445	2.75617	0	0	0	0
568	Risaralda	Colombia	21.9474	26.8315	17.3827	11.9104	35.7118	41.1645	38.3135	42.9484	45.3008	27.7585	6.84771	0	0	0	0
569	Santander	Colombia	40.9189	27.3734	28.0911	41.046	54.4389	18.7867	31.8462	23.6409	22.1858	19.2247	-5.85517	0	1924	0	890.92
570	San Andrés	Colombia	65.8228	58.8608	44.3038	70.8861	57.5949	12.0253	13.2911	20.8861	11.3924	7.59494	-34.3152	0	83566.8	0	36338.1
571	Sucre	Colombia	49.6273	19.0849	36.8715	52.8406	47.7448	18.8247	32.1972	18.1756	14.9947	23.2714	-14.4397	0	921427	0	554913
572	Tolima	Colombia	24.3855	24.8675	13.0924	16.2864	49.9411	37.0106	39.7299	48.0902	43.1852	25.839	2.46701	0	0	0	0
573	Valle del Cauca	Colombia	15.0744	24.2774	9.67715	7.64442	37.4552	47.3343	42.4484	57.0569	54.7025	32.4084	7.61364	312990	0	155902	0
574	Vaupés	Colombia	27.7266	29.838	14.0817	29.2535	57.0753	19.3551	29.9824	39.7347	26.3377	7.26165	-0.649188	0	0	0	0
575	Vichada	Colombia	45.3556	32.817	27.9311	38.1276	68.7065	13.5187	18.9681	27.2855	26.6024	10.0925	-8.44416	0	42713.6	0	18129.2
576	Alajuela	Costa Rica	66.9305	61.3801	47.1701	65.2658	57.2254	11.1947	10.0574	14.5792	13.6466	11.0119	-27.5415	0	927450	0	964950
577	Cartago	Costa Rica	62.0253	51.8987	45.5696	62.0253	50.6329	12.6582	13.9241	15.1899	18.9873	12.6582	-22.3124	0	493741	0	569640
578	Guanacaste	Costa Rica	73.1873	53.7391	42.298	71.1652	57.2574	10.3733	12.1324	11.3924	7.82536	12.1487	-32.3896	0	381913	0	458389
579	Heredia	Costa Rica	62.5468	57.6347	47.134	60.9824	53.2401	12.1368	11.3168	15.7113	17.9444	11.0939	-23.8034	0	316048	0	291469
580	Limón	Costa Rica	59.1555	52.3952	45.9783	59.2479	50.312	14.025	12.2409	16.3281	24.2259	12.7505	-20.1375	0	412629	0	389940
581	Puntarenas	Costa Rica	52.2019	44.3114	40.3017	52.2853	42.1663	18.7599	18.6008	17.6609	24.3387	17.4335	-11.9992	0	267516	0	225166
582	San José	Costa Rica	62.0253	51.8987	45.5696	62.0253	50.6329	12.6582	13.9241	15.1899	18.9873	12.6582	-22.3124	0	1.80102e+06	0	1.765e+06
583	Artemisa	Cuba	51.3519	13.4987	40.9519	87.3924	17.6405	6.31899	13.8532	6.46076	1.31646	35.443	-12.5931	0	1.17062e+06	0	32564.4
584	Pinar del Río	Cuba	61.2443	33.0281	47.4818	86.9109	16.8507	5.46728	11.1231	4.27327	2.47778	29.5089	-15.7413	0	559492	0	197498
585	La Habana	Cuba	51.8987	12.6582	40.5063	87.3418	17.7215	6.32911	13.9241	6.32911	1.26582	35.443	-12.8564	0	1.64967e+06	0	102055
586	Matanzas	Cuba	49.8069	16.9863	43.4526	87.8385	22.0923	7.02165	18.8998	9.62441	1.26582	33.7998	-10.2735	0	223301	0	46065.1
587	Villa Clara	Cuba	53.9997	13.239	46.3193	89.8129	24.5498	5.08285	24.9896	11.3732	1.26582	30.5005	-13.7293	0	689089	0	312182
588	Cienfuegos	Cuba	57.8391	17.6737	47.1874	88.8404	23.589	5.81103	24.8666	11.5688	1.26582	31.5217	-14.2818	0	368249	0	188758
589	Sancti Spíritus	Cuba	63.2911	13.9241	49.3671	89.8734	26.5823	3.79747	29.1139	12.6582	1.26582	30.3797	-16.7249	0	484402	0	212192
590	Ciego de Ávila	Cuba	60.654	11.5213	49.2733	89.1585	29.6531	3.79747	32.1613	10.2321	1.26582	28.0005	-16.9083	0	400244	0	139778
591	Camagüey	Cuba	60.1555	11.3031	48.9259	88.4605	32.0868	4.0916	33.5154	8.49309	1.26582	26.3617	-18.3354	0	756174	0	300424
592	Las Tunas	Cuba	62.7518	14.2982	47.1888	89.1875	35.1237	2.88599	30.3458	7.29077	1.26582	22.4827	-17.8639	0	503086	0	236930
593	Holguín	Cuba	66.5084	16.0186	46.704	88.9552	38.6769	2.15341	27.907	7.97881	1.26582	18.0807	-17.3838	0	1.02571e+06	0	391680
594	Granma	Cuba	67.9038	17.1316	47.876	88.157	37.2988	2.39234	27.0329	7.36963	1.26582	19.2986	-19.288	0	820711	0	302501
595	Santiago de Cuba	Cuba	67.9325	16.8776	46.8354	88.6076	39.2405	2.1097	27.0042	8.01688	1.26582	17.2996	-17.9707	0	907740	0	348804
596	Guantánamo	Cuba	67.0078	17.8428	44.4655	88.648	41.7317	3.71663	27.7268	8.82034	1.26582	16.4557	-17.6874	0	543319	0	234284
597	Isla de la Juventud	Cuba	65.6122	23.9303	41.8925	88.6076	24.0206	5.09337	15.4004	7.68517	1.26582	29.1741	-14.8917	0	66741.3	0	27551.6
598	Brava	Cabo Verde	59.4937	43.038	20.2532	56.962	50.6329	16.4557	6.32911	31.6456	11.3924	18.9873	-24.7186	0	3748.57	0	1643.77
599	Boa Vista	Cabo Verde	48.1013	45.5696	15.1899	44.3038	37.9747	13.9241	2.53165	34.1772	12.6582	15.1899	-13.6962	0	0	0	0
600	Santa Catarina	Cabo Verde	53.3687	46.7129	12.9032	49.6121	42.058	14.0057	2.65414	32.8706	16.2924	15.3124	-15.0305	0	24342.3	0	17133.8
601	Santa Catarina do Fogo	Cabo Verde	59.4937	43.038	20.2532	56.962	50.6329	16.4557	6.32911	31.6456	11.3924	18.9873	-24.7186	0	20960.6	0	12060.1
602	Santa Cruz	Cabo Verde	53.1646	46.8354	12.6582	49.3671	41.7722	13.9241	2.53165	32.9114	16.4557	15.1899	-15.0499	0	39824.5	0	16257.9
603	Maio	Cabo Verde	48.1013	45.5696	15.1899	44.3038	37.9747	13.9241	2.53165	34.1772	12.6582	15.1899	-13.6962	0	4443.26	0	2248.95
604	Mosteiros	Cabo Verde	56.3291	44.9367	16.4557	53.1646	46.2025	15.1899	4.43038	32.2785	13.9241	17.0886	-17.7817	0	11924.7	0	5447.18
605	Paul	Cabo Verde	44.3038	54.4304	18.9873	37.9747	39.2405	17.7215	3.79747	40.5063	24.0506	13.9241	-11.4551	0	0	0	0
606	Porto Novo	Cabo Verde	44.3038	54.4304	18.9873	37.9747	39.2405	17.7215	3.79747	40.5063	24.0506	13.9241	-11.4551	0	0	0	0
607	Praia	Cabo Verde	59.4937	43.038	20.2532	56.962	50.6329	16.4557	6.32911	31.6456	11.3924	18.9873	-24.7186	0	17271.6	0	8208.82
608	Ribeira Brava	Cabo Verde	37.9747	45.5696	10.1266	35.443	37.9747	17.7215	2.53165	40.5063	20.2532	15.1899	-8.17792	0	0	0	0
609	Ribeira Grande	Cabo Verde	44.3038	54.4304	18.9873	37.9747	39.2405	17.7215	3.79747	40.5063	24.0506	13.9241	-11.4551	0	0	0	0
610	Ribeira Grande de Santiago	Cabo Verde	57.7215	44.1013	18.1266	54.8354	48.1519	15.7468	5.26582	32	12.8101	17.9241	-20.2804	0	5373.86	0	2641.75
611	São Domingos	Cabo Verde	54.8364	45.8323	14.6644	51.3733	44.1127	14.5928	3.53475	32.577	15.1182	16.193	-16.472	0	34266.2	0	11210.2
612	São Filipe	Cabo Verde	58.9117	43.3872	19.5548	56.2636	49.8181	16.2229	5.97992	31.762	11.858	18.6381	-23.5163	0	3662.22	0	2240.65
613	Sal	Cabo Verde	35.443	48.1013	11.3924	29.1139	37.9747	17.7215	6.32911	39.2405	18.9873	18.9873	-5.82733	0	0	0	0
614	São Miguel	Cabo Verde	53.1646	46.8354	12.6582	49.3671	41.7722	13.9241	2.53165	32.9114	16.4557	15.1899	-15.0499	0	5454.59	0	1790.28
615	São Lourenço dos Órgãos	Cabo Verde	53.1646	46.8354	12.6582	49.3671	41.7722	13.9241	2.53165	32.9114	16.4557	15.1899	-15.0499	0	117448	0	25736
616	São Salvador do Mundo	Cabo Verde	53.1646	46.8354	12.6582	49.3671	41.7722	13.9241	2.53165	32.9114	16.4557	15.1899	-15.0499	0	148675	0	38603.5
617	São Vicente	Cabo Verde	43.7226	53.6166	18.1736	37.7422	39.1243	17.7215	3.68122	40.5063	23.7019	14.0403	-11.05	0	0	0	0
618	Tarrafal	Cabo Verde	53.1646	46.8354	12.6582	49.3671	41.7722	13.9241	2.53165	32.9114	16.4557	15.1899	-15.0499	0	46052.4	0	19603.5
619	Tarrafal de São Nicolau	Cabo Verde	38.3279	45.5991	10.1855	35.7669	38.063	17.6332	2.53165	40.3297	20.1649	15.1899	-8.11172	0	0	0	0
620	Curacao	Curacao	82.2785	78.481	56.962	77.2152	81.0127	2.53165	8.86076	20.2532	5.06329	2.53165	-46.9466	0	140536	0	934183
621	Christmas Island	Christmas Island	38.3966	23.2068	17.7215	49.3671	53.5865	22.7848	26.5823	27.0042	8.01688	6.32911	-2.63141	0	0	0	0
622	Lefkosia	Cyprus	87.3418	79.7468	56.962	31.6456	59.4937	1.26582	1.26582	2.53165	18.9873	1.26582	-41.0784	0	471572	0	734215
623	Lemesos	Cyprus	87.3418	79.7468	56.962	31.6456	59.4937	1.26582	1.26582	2.53165	18.9873	1.26582	-41.0784	0	265709	0	461451
624	Larnaka	Cyprus	87.2697	79.3866	56.89	31.9337	59.7098	1.26582	1.26582	2.53165	18.8433	1.26582	-41.0372	0	163995	0	256846
625	Magusa	Cyprus	86.3985	75.0306	56.0188	35.4186	62.3234	1.26582	1.26582	2.53165	17.1008	1.26582	-38.5281	0	202345	0	138697
626	Pafos	Cyprus	87.3418	79.7468	56.962	31.6456	59.4937	1.26582	1.26582	2.53165	18.9873	1.26582	-41.0784	0	93064.5	0	98573.2
627	Girne	Cyprus	87.3418	79.7468	56.962	31.6456	59.4937	1.26582	1.26582	2.53165	18.9873	1.26582	-41.0784	0	60549.2	0	51649.2
628	Jihoceský	Czech Republic	16.8993	2.94346	4.6211	65.3682	14.0584	23.4902	58.5299	41.5722	9.50955	23.0128	-0.482824	0	0	0	0
629	Jihomoravský	Czech Republic	10.399	1.28986	3.469	65.0377	11.6808	23.8744	61.1841	34.8342	4.05384	20.149	-1.32521	0	0	0	0
630	Karlovarsky	Czech Republic	9.47999	0.646596	1.26582	63.2911	11.365	27.8481	64.5022	43.038	7.56757	27.8207	1.11196	0	0	0	0
631	Královéhradecky	Czech Republic	8.08525	1.26582	0.490317	66.3131	11.6776	28.3384	68.6396	46.6303	5.55361	26.0119	1.09991	0	0	0	0
632	Liberecky	Czech Republic	8.83324	1.26582	1.25665	67.0427	10.1266	29.1323	67.1161	44.313	6.34746	29.1323	0.381393	0	0	0	0
633	Moravskoslexský	Czech Republic	4.12949	1.24507	1.24507	61.0708	10.303	26.4163	74.4138	46.5553	5.02179	23.812	1.27068	0	0	0	0
634	Olomoucky	Czech Republic	7.30522	1.26582	0.763911	64.7692	11.971	26.4294	69.6345	45.3158	4.96066	22.9788	0.79348	0	0	0	0
635	Pardubicky	Czech Republic	7.79358	1.26582	0.19864	66.0214	12.2609	28.0467	69.223	47.5053	5.26193	24.8452	0.855747	0	0	0	0
636	Plzensky	Czech Republic	11.6574	2.0252	3.07747	63.7188	11.3309	26.5202	61.2384	43.0492	7.47741	25.4912	0.955021	0	0	0	0
637	Praha	Czech Republic	8.86076	1.26582	1.26582	67.0749	10.1266	29.1094	67.0704	44.2992	6.32911	29.1048	0.305316	0	0	0	0
638	Stredocesky	Czech Republic	8.86076	1.26582	1.26582	65.8767	10.1266	28.7099	65.4727	43.8998	6.32911	28.306	1.28662	0	0	0	0
639	Ústecky	Czech Republic	8.8041	1.26582	1.24694	63.9811	10.1266	28.1473	63.1279	43.3183	6.36689	27.143	0.917395	0	0	0	0
640	Vysocina	Czech Republic	12.1066	1.70451	2.6763	65.7506	12.6056	25.305	62.5935	40.6722	6.74588	23.6814	-0.357246	0	0	0	0
641	Zlínsky	Czech Republic	13.6399	1.26582	1.3716	70.4961	13.7712	19.293	62.1294	33.1369	5.0104	15.5113	-0.249741	0	0	0	0
642	Brandenburg	Germany	8.20427	1.78086	0.210366	60.2263	10.0232	35.5392	70.9187	45.2069	9.90896	32.3673	5.01999	0	0	0	0
643	Berlin	Germany	8.19712	1.86801	0	59.5551	10.1266	35.3816	71.3654	47.3762	10.7902	31.3998	5.15109	0	0	0	0
644	Baden-Württemberg	Germany	14.8758	1.29159	5.28553	71.5013	17.5766	19.7314	59.55	32.1207	7.16494	19.3449	0.509954	0	0	0	0
645	Bayern	Germany	13.6653	1.46361	5.68137	64.1993	14.9921	25.8628	63.1898	39.3056	7.71608	23.6155	0.53695	0	0	0	0
646	Bremen	Germany	8.86076	1.26582	0	72.1519	7.59494	40.5063	70.8861	40.5063	5.06329	36.7089	6.59324	0	0	0	0
647	Hessen	Germany	9.0029	0.00268183	2.38146	70.8405	14.5838	24.469	65.5412	33.791	5.74984	22.0124	2.47619	0	0	0	0
648	Hamburg	Germany	10.1121	1.26582	2.50268	68.3979	7.59494	40.5063	68.3834	39.255	6.31463	36.7089	5.13454	0	0	0	0
649	Mecklenburg-Vorpommern	Germany	7.74864	1.81736	0.723327	59.731	7.45705	44.0665	74.7423	45.1944	8.45615	39.6971	8.65594	547476	0	650582	0
650	Niedersachsen	Germany	8.59386	0.599126	1.31312	70.85	8.91144	37.299	69.5853	37.7641	5.73449	33.9734	5.71763	24299.5	0	32411.8	0
651	Nordrhein-Westfalen	Germany	9.58042	0	2.51237	74.6852	12.0253	26.2996	64.3015	32.6078	4.70186	24.653	3.39774	0	0	0	0
652	Rheinland-Pfalz	Germany	8.65311	0.25032	2.33537	77.0132	16.1172	20.1252	62.708	25.6578	6.17551	17.8097	1.66479	0	0	0	0
653	Schleswig-Holstein	Germany	4.55229	0.414148	0.614542	64.056	3.33656	51.9789	78.3073	45.1254	6.2189	41.3279	9.7499	1.24172e+06	0	1.34506e+06	0
654	Saarland	Germany	12.0029	0.770969	4.54334	76.2918	17.2294	17.4024	60.8527	21.4302	6.96382	15.9833	0.497051	0	0	0	0
655	Sachsen	Germany	8.06658	0.90981	0.511198	62.5122	10.6743	30.9214	67.0582	43.2571	9.00682	28.1341	2.28273	0	0	0	0
656	Sachsen-Anhalt	Germany	9.29564	0.499599	0.546193	65.6571	10.7582	32.9347	67.6788	35.9271	8.62002	30.7887	3.06961	0	0	0	0
657	Thüringen	Germany	10.5357	0	1.67499	67.1416	13.1856	29.3715	67.0342	36.0371	8.38258	27.2012	2.25559	0	0	0	0
658	Arta	Djibouti	1.73925	10.7645	10.919	6.01014	1.5848	75.9494	39.7139	28.3215	64.2481	72.9443	44.2329	56218.3	0	39610.5	0
659	Ali Sabieh	Djibouti	2.35105	8.31733	10.3072	7.23374	0.361195	75.9494	40.3257	28.9333	60.5773	72.3325	47.5012	139031	0	130238	0
660	Dikhil	Djibouti	1.26582	12.6582	11.3924	5.06329	2.53165	75.9494	39.2405	27.8481	67.0886	73.4177	43.5289	112721	0	112533	0
661	Djibouti	Djibouti	2.53165	7.59494	10.1266	7.59494	0	75.9494	40.5063	29.1139	59.4937	72.1519	48.7784	510704	0	565481	0
662	Obock	Djibouti	2.53165	15.7317	11.3075	7.59494	1.18092	71.2905	32.3603	26.7799	57.1967	74.4396	38.7391	67306.1	0	35941	0
663	Tadjoura	Djibouti	2.01074	13.8948	12.3235	6.55312	2.71787	73.0032	35.2323	26.8515	63.0251	71.73	38.1424	162588	0	110832	0
664	Nordjylland	Denmark	1.26582	0	0.680678	55.3977	1.11058	70.1218	87.5806	44.8054	8.1562	55.0454	15.8855	534989	0	998494	0
665	Midtjylland	Denmark	1.19976	0	0.0660632	58.9953	0.489653	68.259	86.565	46.6789	7.9497	53.8725	14.8445	1.33164e+06	0	2.75838e+06	0
666	Syddanmark	Denmark	1.7354	0	0.0204165	60.7513	0.898326	61.2577	84.2834	47.2111	7.08452	47.1907	13.9674	1.12949e+06	0	1.90563e+06	0
667	Hovedstaden	Denmark	1.26582	0	0	52.8623	1.26582	66.3896	87.3796	48.6869	8.89855	51.5776	14.0098	1.77122e+06	0	4.22499e+06	0
668	Sjaelland	Denmark	1.26582	0	0	57.027	1.26582	64.5996	86.1999	48.3871	6.66999	48.3074	13.1783	683528	0	1.14924e+06	0
669	Saint Andrew	Dominica	84.8101	72.1519	73.4177	87.3418	63.2911	1.26582	5.06329	5.06329	2.53165	7.59494	-43.467	0	6740.14	0	14630.5
670	Saint David	Dominica	84.8101	72.1519	73.4177	87.3418	63.2911	1.26582	5.06329	5.06329	2.53165	7.59494	-43.467	0	10000.8	0	32585.9
671	Saint George	Dominica	84.8101	72.1519	73.4177	87.3418	63.2911	1.26582	5.06329	5.06329	2.53165	7.59494	-43.467	0	16109.5	0	166546
672	Saint John	Dominica	84.8101	72.1519	73.4177	87.3418	63.2911	1.26582	5.06329	5.06329	2.53165	7.59494	-43.467	0	7681.5	0	45125.3
673	Saint Joseph	Dominica	84.8101	72.1519	73.4177	87.3418	63.2911	1.26582	5.06329	5.06329	2.53165	7.59494	-43.467	0	3633.61	0	3917.88
674	Saint Luke	Dominica	84.8101	72.1519	73.4177	87.3418	63.2911	1.26582	5.06329	5.06329	2.53165	7.59494	-43.467	0	18605.4	0	181252
675	Saint mark	Dominica	84.8101	72.1519	73.4177	87.3418	63.2911	1.26582	5.06329	5.06329	2.53165	7.59494	-43.467	0	18605.4	0	181252
676	Saint Patrick	Dominica	84.8101	72.1519	73.4177	87.3418	63.2911	1.26582	5.06329	5.06329	2.53165	7.59494	-43.467	0	10834.9	0	21807.2
677	Saint Paul	Dominica	84.8101	72.1519	73.4177	87.3418	63.2911	1.26582	5.06329	5.06329	2.53165	7.59494	-43.467	0	10059.2	0	63517.3
678	Saint Peter	Dominica	84.8101	72.1519	73.4177	87.3418	63.2911	1.26582	5.06329	5.06329	2.53165	7.59494	-43.467	0	13964	0	57321.2
679	Distrito Nacional	Dominican Republic	87.3418	49.3671	64.557	94.9367	63.2911	2.53165	8.86076	3.79747	1.26582	8.86076	-37.8893	0	759876	0	444109
680	Azua	Dominican Republic	87.3418	49.3671	64.557	94.9367	63.2911	2.53165	8.86076	3.79747	1.26582	8.86076	-37.8893	0	241545	0	187317
681	Bahoruco	Dominican Republic	84.7627	41.6297	63.6973	93.2173	56.4135	3.39135	13.1593	4.65717	1.26582	9.72046	-35.4587	0	164425	0	114513
682	Barahona	Dominican Republic	85.6058	45.8348	64.6815	93.7171	60.0683	2.67832	10.88	4.09685	1.05887	9.42134	-37.7679	0	192557	0	166395
683	Dajabón	Dominican Republic	80.1788	33.1668	62.3296	92.4051	47.8759	3.31668	15.1899	5.06329	1.74661	11.0882	-28.3326	0	97443.8	0	114171
684	Duarte	Dominican Republic	87.0791	49.4984	64.36	94.871	62.7658	2.46598	8.53242	3.66613	1.33149	8.92643	-37.4304	0	230476	0	269445
685	La Estrelleta	Dominican Republic	83.5443	37.9747	63.2911	92.4051	53.1646	3.79747	15.1899	5.06329	1.26582	10.1266	-32.434	0	106629	0	66754.3
686	El Seybo	Dominican Republic	82.2785	51.8987	60.7595	93.6709	53.1646	1.26582	2.53165	1.26582	2.53165	10.1266	-36.0995	0	83757.1	0	37463.8
687	Espaillat	Dominican Republic	81.5744	38.6563	61.2613	93.2889	55.0521	2.53165	10.5086	2.97356	2.08973	11.3325	-29.2013	0	364962	0	239801
688	Independencia	Dominican Republic	83.5985	38.1372	63.3092	92.4412	53.309	3.77941	15.0996	5.04523	1.26582	10.1085	-32.6261	0	114871	0	73420.6
689	La Altagracia	Dominican Republic	82.2785	51.8987	60.7595	93.6709	53.1646	1.26582	2.53165	1.26582	2.53165	10.1266	-36.0995	0	563445	0	334353
690	La Romana	Dominican Republic	82.2785	51.8987	60.7595	93.6709	53.1646	1.26582	2.53165	1.26582	2.53165	10.1266	-36.0995	0	197682	0	197875
691	La Vega	Dominican Republic	87.3418	49.3671	64.557	94.9367	63.2911	2.53165	8.86076	3.79747	1.26582	8.86076	-37.8893	0	473930	0	389023
692	María Trinidad Sánchez	Dominican Republic	84.2574	43.684	62.791	94.0561	58.8739	2.52686	9.71262	3.35	1.7085	10.1792	-31.6162	0	214975	0	118424
693	Monte Cristi	Dominican Republic	75.1382	26.2257	60.608	92.4051	40.6044	2.53165	14.7352	4.76021	2.53165	12.6582	-22.0557	0	170200	0	81445.1
694	Pedernales	Dominican Republic	83.5443	42.2598	64.7195	91.6909	56.0213	2.36909	13.0473	4.3491	0.551636	10.1266	-38.8781	0	61118.3	0	39187.3
695	Peravia	Dominican Republic	87.3418	49.3671	64.557	94.9367	63.2911	2.53165	8.86076	3.79747	1.26582	8.86076	-37.8893	0	228976	0	186304
696	Puerto Plata	Dominican Republic	78.481	32.9114	59.4937	92.4051	50.6329	2.53165	11.3924	2.53165	2.53165	12.6582	-26.9445	0	334815	0	188998
697	Hermanas Mirabal	Dominican Republic	85.6613	46.2462	63.5967	94.4566	60.8904	2.53165	9.3409	3.5574	1.50589	9.58097	-33.5644	0	88924.9	0	53968.9
698	Samaná	Dominican Republic	82.2932	51.8914	60.7706	93.6746	53.1941	1.26951	2.5501	1.2732	2.52796	10.1229	-36.1131	0	105629	0	86493.8
699	San Cristóbal	Dominican Republic	87.3418	49.3671	64.557	94.9367	63.2911	2.53165	8.86076	3.79747	1.26582	8.86076	-37.8893	0	826885	0	570484
700	San Juan	Dominican Republic	85.3193	43.2998	63.8828	93.5884	57.898	3.20579	12.2315	4.47161	1.26582	9.53491	-36.8033	0	242722	0	186887
701	San Pedro de Macorís	Dominican Republic	82.2785	51.8987	60.7595	93.6709	53.1646	1.26582	2.53165	1.26582	2.53165	10.1266	-36.0995	0	390150	0	251757
702	Sánchez Ramírez	Dominican Republic	87.3418	49.3671	64.557	94.9367	63.2911	2.53165	8.86076	3.79747	1.26582	8.86076	-37.8893	0	219388	0	123443
703	Santiago	Dominican Republic	85.9299	46.7449	63.7501	94.5333	61.2741	2.53165	9.26417	3.59577	1.46753	9.46587	-34.1408	0	1.10675e+06	0	798051
704	Santiago Rodríguez	Dominican Republic	83.174	38.5656	63.1441	92.8515	53.485	3.40879	13.9556	4.76128	1.43127	10.2343	-32.488	0	96811.4	0	30766.6
705	Valverde	Dominican Republic	78.6847	33.2897	59.6101	92.4633	50.9239	2.53165	11.3342	2.56074	2.50255	12.5709	-27.1925	0	174634	0	157277
706	Monseñor Nouel	Dominican Republic	87.3418	49.3671	64.557	94.9367	63.2911	2.53165	8.86076	3.79747	1.26582	8.86076	-37.8893	0	162545	0	136291
707	Monte Plata	Dominican Republic	85.2088	50.4336	62.9572	94.4035	59.0251	1.9984	6.19451	2.73097	1.79907	9.39401	-37.8615	0	237335	0	118540
708	Hato Mayor	Dominican Republic	82.2785	51.8987	60.7595	93.6709	53.1646	1.26582	2.53165	1.26582	2.53165	10.1266	-36.0995	0	101764	0	58131.5
709	San José de Ocoa	Dominican Republic	87.3418	49.3671	64.557	94.9367	63.2911	2.53165	8.86076	3.79747	1.26582	8.86076	-37.8893	0	94098.1	0	44045
710	Santo Domingo	Dominican Republic	85.586	50.245	63.2401	94.4978	59.7795	2.09269	6.66599	2.91956	1.70478	9.29971	-37.7458	0	2.71595e+06	0	1.39806e+06
711	Adrar	Algeria	22.9018	42.3524	6.13592	15.7362	14.2703	29.4574	1.44565	25.286	20.7857	22.1422	1.12061	33.0608	14011.8	74.5778	3374.32
712	Chlef	Algeria	94.9355	77.702	81.6875	73.0129	79.6115	1.26582	1.26582	1.26582	2.53165	1.67	-52.4559	0	1.33431e+06	0	1.18263e+06
713	Laghouat	Algeria	83.5314	86.6343	67.6675	58.6009	59.2029	1.62859	1.26582	1.98106	2.95873	5.6962	-46.3604	0	742663	0	584967
714	Oum el Bouaghi	Algeria	93.9138	86.4634	83.6211	79.6424	60.4135	1.26582	1.26582	1.26582	1.26582	3.42126	-48.4289	0	778481	0	681990
715	Batna	Algeria	92.7149	88.4427	78.8504	80.1029	62.6709	1.26582	1.26582	1.26582	1.26582	3.79747	-51.6486	0	1.49016e+06	0	1.10515e+06
716	Béjaïa	Algeria	97.4684	79.4923	89.1167	82.533	78.7286	1.26582	1.26582	1.26582	1.26582	1.26582	-46.5842	0	883358	0	971664
717	Biskra	Algeria	86.2158	83.1212	72.4666	69.1797	56.6788	1.3987	1.26582	1.26582	2.27988	4.06322	-47.7542	0	987162	0	815498
718	Béchar	Algeria	46.9467	76.0858	31.3034	27.72	28.2323	7.78596	1.26582	6.75315	7.1499	9.58289	-24.5883	0	280678	0	325575
719	Blida	Algeria	96.2025	79.7468	84.8101	78.481	79.7468	1.26582	1.26582	1.26582	1.26582	1.26582	-47.5539	0	1.59353e+06	0	933733
720	Bouira	Algeria	96.8159	80.7544	86.7194	80.157	78.3624	1.26582	1.26582	1.26582	1.2889	1.61705	-47.5985	0	782943	0	538792
721	Tamanghasset	Algeria	20.4539	40.3425	5.77351	14.9032	10.8137	35.7245	2.24077	24.6581	28.963	29.4226	10.1913	14333.8	0	60715.9	0
722	Tébessa	Algeria	90.3676	84.6333	79.8743	73.9855	54.6216	1.26582	1.26582	1.26582	1.4952	3.38406	-48.9862	0	719106	0	595152
723	Tlemcen	Algeria	94.6128	87.049	81.0139	74.6835	79.3294	1.26582	1.26582	1.26582	2.53165	5.06329	-63.3044	0	1.11613e+06	0	802738
724	Tiaret	Algeria	94.4823	91.5936	85.6107	70.1287	76.8798	1.26582	1.26582	1.26582	2.53165	5.06329	-55.6211	0	1.11452e+06	0	728789
725	Tizi Ouzou	Algeria	97.4684	79.7468	88.6076	82.2785	79.7468	1.26582	1.26582	1.26582	1.26582	1.26582	-46.425	0	1.12094e+06	0	841831
726	Alger	Algeria	96.2025	79.7468	84.8101	78.481	79.7468	1.26582	1.26582	1.26582	1.26582	1.26582	-47.5539	0	1.67599e+06	0	780766
727	Djelfa	Algeria	86.7356	84.1333	73.936	64.9768	60.9287	1.31723	1.26582	1.3515	2.99428	4.85982	-48.9659	0	1.69571e+06	0	1.24524e+06
728	Jijel	Algeria	97.4684	78.481	91.1392	83.5443	74.6835	1.26582	1.26582	1.26582	1.26582	1.26582	-43.3952	0	809919	0	531749
729	Sétif	Algeria	95.7991	82.1709	86.4128	82.159	71.3182	1.26582	1.26582	1.26582	1.26582	2.15027	-46.1943	0	1.70999e+06	0	1.21299e+06
730	Saïda	Algeria	94.1387	88.774	81.7279	73.9271	76.5784	1.26582	1.26582	1.62816	2.53165	5.06329	-57.759	0	381603	0	272593
731	Skikda	Algeria	96.631	80.1557	89.4646	83.5443	74.6835	1.26582	1.26582	1.26582	1.26582	1.26582	-42.7777	0	1.1751e+06	0	997296
732	Sidi Bel Abbès	Algeria	94.3938	88.0836	81.6112	74.4639	77.3265	1.26582	1.26582	1.48546	2.53165	5.06329	-58.7793	0	675045	0	469118
733	Annaba	Algeria	96.2025	81.0127	88.6076	83.5443	74.6835	1.26582	1.26582	1.26582	1.26582	1.26582	-42.0841	0	657432	0	437789
734	Guelma	Algeria	96.2025	81.0127	88.6076	83.5443	74.6835	1.26582	1.26582	1.26582	1.26582	1.26582	-42.0841	0	571767	0	431888
735	Constantine	Algeria	96.8587	79.7002	89.92	83.5443	74.6835	1.26582	1.26582	1.26582	1.26582	1.26582	-42.8233	0	1.20164e+06	0	804389
736	Médéa	Algeria	95.4848	84.7802	84.8161	75.601	76.17	1.26582	1.26582	1.26582	1.98359	3.41912	-49.6658	0	922501	0	676095
737	Mostaganem	Algeria	93.8202	83.3327	82.8255	73.5558	79.1886	1.26582	1.26582	1.26582	2.53165	3.35474	-56.5576	0	926441	0	531398
738	Msila	Algeria	94.4817	87.168	80.8265	73.1282	68.0773	1.26582	1.26582	1.26582	1.41061	3.87607	-50.8845	0	1.24625e+06	0	1.30775e+06
739	Mascara	Algeria	94.9367	87.5953	82.5321	74.43	79.6834	1.26582	1.26582	1.26582	2.53165	5.06329	-57.8623	0	919913	0	538799
740	Ouargla	Algeria	52.231	73.2408	25.141	29.5411	34.0017	6.51611	1.26582	12.6956	5.28193	5.27618	-26.1968	0	835008	0	889057
741	Oran	Algeria	94.9367	87.0061	81.9428	74.6835	80.7538	1.26582	1.26582	1.26582	2.53165	5.06329	-59.1972	0	2.07329e+06	0	1.15839e+06
742	El Bayadh	Algeria	74.3084	84.4382	59.6405	50.8263	50.4036	3.8429	1.26582	4.92382	3.34735	5.47748	-45.3908	0	332172	0	204419
743	Illizi	Algeria	35.2769	61.3875	8.72418	26.0191	25.7417	13.8396	1.7882	19.9617	10.1393	10.6912	-11.6805	0	2273.4	0	10341.5
744	Bordj Bou Arréridj	Algeria	96.6101	82.3087	86.0587	79.2875	75.8329	1.26582	1.26582	1.26582	1.26582	2.12408	-45.9656	0	788813	0	524851
745	Boumerdès	Algeria	96.7556	79.7468	86.4692	80.1401	79.7468	1.26582	1.26582	1.26582	1.26582	1.26582	-47.4071	0	1.0175e+06	0	549531
746	El Tarf	Algeria	96.2025	80.5562	87.2383	84.4572	72.4014	1.26582	1.26582	1.26582	1.26582	1.26582	-41.4376	0	367765	0	256254
747	Tindouf	Algeria	37.2437	66.9047	16.6569	20.2621	20.7066	18.8259	1.26582	12.5408	14.3246	16.5025	-13.8453	0	14513	0	27120.8
748	Tissemsilt	Algeria	94.9367	92.067	87.1164	69.9583	78.0302	1.26582	1.26582	1.26582	2.53165	5.06329	-55.4594	0	482215	0	258640
749	El Oued	Algeria	69.7763	76.2469	51.799	43.9242	43.0669	2.22444	1.26582	4.18992	3.11872	3.78299	-43.7512	0	795346	0	1.0454e+06
750	Khenchela	Algeria	90.6584	85.5653	79.8184	74.5087	55.4811	1.26733	1.26582	1.26582	1.47404	3.59377	-49.3536	0	462136	0	412940
751	Souk Ahras	Algeria	95.5883	82.3723	87.0144	82.5822	69.7797	1.26582	1.26582	1.26582	1.26582	1.86402	-41.9919	0	533665	0	534371
752	Tipaza	Algeria	95.7302	78.3299	83.3932	76.5917	79.7468	1.26582	1.26582	1.26582	1.73814	1.26582	-48.0041	0	2.9035e+06	0	1.67476e+06
753	Mila	Algeria	97.1469	79.1239	90.3357	83.3836	73.88	1.26582	1.26582	1.26582	1.26582	1.42653	-43.9349	0	833127	0	563607
754	Aïn Defla	Algeria	95.3454	80.1393	83.3045	74.5711	79.1476	1.26582	1.26582	1.26582	2.12293	2.01053	-50.1052	0	901937	0	798103
755	Naama	Algeria	86.8817	88.9911	74.1437	65.8372	60.3867	2.31437	1.26582	2.52049	2.53165	4.87752	-52.2771	0	349486	0	177638
756	Aïn Témouchent	Algeria	94.9367	86.2155	81.1522	74.6835	83.1256	1.26582	1.26582	1.26582	2.53165	5.06329	-62.7232	0	442484	0	244180
757	Ghardaïa	Algeria	52.2283	77.3286	29.7691	27.695	35.5235	5.88327	1.26582	10.5899	5.37539	7.00079	-22.4688	0	379700	0	285386
758	Relizane	Algeria	94.8861	89.114	85.0487	71.6891	79.0104	1.26582	1.26582	1.26582	2.53165	4.68906	-55.9043	0	925416	0	548648
759	Azuay	Ecuador	8.61468	13.6234	3.91602	13.1304	27.239	64.6299	62.1251	68.3076	56.1329	49.669	19.9041	921843	0	751063	0
760	Bolívar	Ecuador	6.32911	12.3895	2.53165	7.83771	22.5161	69.4035	66.3083	71.6404	63.3171	50.1214	22.4078	198954	0	133399	0
761	Carchi	Ecuador	21.519	30.3797	15.1899	10.1266	35.443	46.8354	32.9114	45.5696	50.6329	37.9747	8.05609	5858.68	0	1090.55	0
762	Orellana	Ecuador	29.1876	24.6352	20.3038	23.5443	53.5374	30.0759	36.8976	51.9356	39.7054	18.4396	0.990629	0	0	0	0
763	Esmeraldas	Ecuador	10.7799	22.6653	10.7594	7.96321	20.5328	62.005	42.9189	55.4734	57.2268	46.5504	13.5128	655843	0	350051	0
764	Cañar	Ecuador	10.0275	15.9155	4.2386	11.4212	28.6025	61.8399	64.087	69.0225	58.768	46.9345	20.2519	237849	0	226703	0
765	Guayas	Ecuador	5.95574	11.57	3.68819	8.24151	19.4381	72.5571	66.9611	72.7393	64.8529	52.7957	25.9858	4.45163e+06	0	2.3638e+06	0
766	Chimborazo	Ecuador	15.3284	18.7079	6.71332	15.0574	35.0498	56.2472	57.8744	64.5124	56.0515	41.5957	14.9538	509480	0	484060	0
767	Imbabura	Ecuador	19.9875	29.3077	14.5773	9.82028	33.2989	48.9796	34.2898	46.948	51.5518	39.1999	8.00137	231287	0	213586	0
768	Loja	Ecuador	7.32287	10.8877	3.83496	15.0361	25.8074	68.7941	60.5406	68.25	53.9375	51.9699	18.3936	471203	0	508022	0
769	Manabí	Ecuador	5.58917	10.3267	4.48622	5.73343	16.2184	76.6195	61.5646	70.3044	68.3917	53.1692	21.1564	1.57347e+06	0	849879	0
770	Napo	Ecuador	21.8756	20.467	13.0187	19.0924	39.7893	49.9139	46.4176	57.9705	58.8064	32.4042	9.8644	42462.2	0	6593.93	0
771	El Oro	Ecuador	7.58423	11.371	3.80282	15.1792	26.5448	67.1689	59.5419	67.1475	53.2074	51.9201	19.3787	694288	0	558073	0
772	Pichincha	Ecuador	17.4591	21.7075	11.6981	13.5149	32.188	54.9978	44.9238	56.4741	58.0647	38.7052	7.41423	3.18461e+06	0	3.33009e+06	0
773	Los Ríos	Ecuador	6.32911	11.7059	2.53165	7.38196	21.8324	70.9986	65.3968	71.4125	64.4565	49.8935	21.3189	928711	0	523425	0
774	Morona-Santiago	Ecuador	23.5747	23.2435	10.6508	22.095	43.5484	47.1597	47.6529	58.2968	49.7982	34.4842	7.43719	99618.8	0	38039.7	0
775	Santo Domingo de los Tsáchilas	Ecuador	6.33321	10.145	2.54394	6.33116	20.2491	74.6672	63.2604	70.8635	67.0743	49.365	21.3212	496613	0	287794	0
776	Tungurahua	Ecuador	19.0032	18.5802	10.9726	16.8913	36.1044	54.615	49.5707	60.327	60.7342	35.6435	11.191	593076	0	648253	0
777	Sucumbíos	Ecuador	24.9214	23.7151	15.1856	21.5912	48.9168	36.4625	39.2235	52.7058	44.5799	24.7345	3.90584	0	0	0	0
778	Galápagos	Ecuador	1.26582	0.151466	1.7094	13.3182	10.1158	97.3926	77.107	85.892	53.4891	71.4811	66.2113	22224.3	0	10358.3	0
779	Cotopaxi	Ecuador	11.3167	13.4517	5.85673	10.4855	26.4877	66.7865	57.8879	66.7297	64.5948	43.9638	16.4899	474917	0	495721	0
780	Pastaza	Ecuador	29.8646	25.1016	16.4439	25.9199	50.1442	36.9885	38.7342	57.3035	43.3706	21.204	3.10934	27460.2	0	20410	0
781	Zamora-Chinchipe	Ecuador	10.518	13.5654	4.38657	18.1519	29.5668	62.6041	56.56	63.9763	50.141	45.5678	16.1826	131178	0	74895.5	0
782	Harjumaa	Estonia	1.26582	0	0	27.8481	1.26582	90.3689	93.6709	63.2911	22.7848	77.1608	21.4773	466138	0	561487	0
783	Hiiumaa	Estonia	0	0	0	25.3165	1.26582	91.1392	92.4051	59.4937	22.7848	83.5443	21.6772	5357.29	0	5971.11	0
784	Ida-Virumaa	Estonia	1.26582	0	0	28.946	1.09785	89.5375	93.8389	67.5925	19.9172	72.9138	20.9675	165102	0	124151	0
785	Jõgevamaa	Estonia	1.26582	0	0	28.7915	1.2761	89.8272	93.6812	66.0598	20.9442	73.7298	20.9418	26212.3	0	29994.4	0
786	Järvamaa	Estonia	1.26582	0	0	27.8481	1.26582	89.8734	93.6709	63.2911	22.7848	74.6835	21.4361	26566.9	0	29785.9	0
787	Läänemaa	Estonia	1.23865	0	0	27.7938	1.26582	91.1392	93.6437	63.2096	22.7848	81.067	21.9192	11042.8	0	9419.37	0
788	Lääne-Virumaa	Estonia	1.26582	0	0	28.5999	1.26582	89.8734	93.6709	65.5465	21.2812	73.9317	21.0457	52225.9	0	59756.4	0
789	Põlvamaa	Estonia	1.26582	0	0	34.2025	5.05067	79.7595	98.7342	74.6583	16.4557	62.0253	16.8773	27138	0	28887.3	0
790	Pärnumaa	Estonia	1.26582	0	0	31.3767	2.34609	84.0449	94.7512	68.9095	19.8317	68.0144	19.7576	67354.2	0	63158.9	0
791	Raplamaa	Estonia	1.26582	0	0	27.8481	1.26582	90.5608	93.6709	63.2911	22.7848	78.1204	22.0068	45887	0	40390.9	0
792	Saaremaa	Estonia	0.988924	0	0	31.0641	1.27336	86.3949	94.3383	64.3793	19.015	71.141	20.0781	29062.8	0	36843.4	0
793	Tartumaa	Estonia	1.26582	0	0	33.3411	4.11927	81.7993	97.391	73.0491	17.2729	64.6038	17.9018	154668	0	211166	0
794	Valgamaa	Estonia	1.26582	0	0	35.5571	4.37334	79.0569	97.3543	74.6835	16.4557	62.7153	17.3615	27346.7	0	32708.7	0
795	Viljandimaa	Estonia	1.26582	0	0	35.0597	3.32627	80.6014	95.7313	72.5632	17.6337	65.4115	18.8914	43015	0	46928.3	0
796	Võrumaa	Estonia	1.26582	0	0	34.1772	5.06329	79.7468	98.7342	74.6835	16.4557	62.0253	16.8683	30407.9	0	33673.7	0
797	Al Iskandariyah	Egypt	81.0127	69.6203	62.0253	45.5696	63.2911	1.26582	3.79747	3.79747	6.32911	1.26582	-36.3305	0	4.4078e+06	0	3.23791e+06
798	Aswan	Egypt	4.37785	13.1435	5.6987	0.950618	2.54165	39.0854	8.73068	9.40111	37.8246	27.688	15.8904	0	0	0	0
799	Asyut	Egypt	32.24	53.7517	29.2655	13.0385	17.0501	17.2859	1.26582	5.56144	16.1308	13.4885	-10.5379	0	0	0	0
800	Al Bahr al Ahmar	Egypt	18.3745	35.1293	18.8724	6.71214	11.4727	29.0118	3.61325	7.95426	28.5412	22.0297	5.50995	0	16051.3	0	17365.3
801	Al Buhayrah	Egypt	80.6923	69.3608	61.8274	45.5062	62.8927	1.40034	3.78098	3.75495	6.39509	1.42379	-36.3231	0	6.40719e+06	0	4.96511e+06
802	Bani Suwayf	Egypt	53.6951	60.5547	48.9576	34.1772	38.1794	6.65491	2.53165	3.26693	12.4535	10.6571	-26.8697	0	2.4883e+06	0	3.31648e+06
803	Al Qahirah	Egypt	66.4809	63.6686	56.2808	40.2025	47.1162	6.66975	3.0794	2.53165	10.6375	7.55814	-29.2023	0	8.82922e+06	0	7.9615e+06
804	Ad Daqahliyah	Egypt	82.2972	65.9297	61.9719	48.0846	60.7702	3.77075	3.77075	2.53165	6.36986	2.5617	-36.8566	0	6.87004e+06	0	5.54778e+06
805	Dumyat	Egypt	82.4787	66.2233	61.8251	47.5506	61.0599	3.69735	3.69735	2.53165	6.57942	2.48158	-36.6605	0	1.14965e+06	0	1.33536e+06
806	Al Fayyum	Egypt	53.5647	60.294	48.4361	34.1772	38.4402	6.26375	2.53165	3.39731	12.1927	10.5267	-27.2378	0	3.52094e+06	0	5.07747e+06
807	Al Gharbiyah	Egypt	82.2785	65.8228	62.0253	48.1013	60.7595	3.79747	3.79747	2.53165	6.32911	2.53165	-36.6457	0	5.08919e+06	0	4.11746e+06
808	Al Jizah	Egypt	48.1384	58.4612	43.8392	29.2833	33.0084	6.25684	1.96172	4.82169	12.5199	10.0481	-25.6465	0	1.08283e+07	0	9.24314e+06
809	Al Isma'iliyah	Egypt	82.2785	68.9135	60.4799	49.6466	59.9868	3.02478	3.02478	2.53165	7.1018	4.07702	-36.2344	0	1.37433e+06	0	1.79957e+06
810	Janub Sina'	Egypt	45.8976	62.3731	46.2557	21.2318	22.8755	11.3942	2.28664	4.04247	18.0675	14.5711	-19.1237	0	20455.5	0	14834.6
811	Al Qalyubiyah	Egypt	82.2785	65.8228	62.0253	48.1013	60.7595	3.79747	3.79747	2.53165	6.32911	2.53165	-36.6457	0	3.70714e+06	0	3.27087e+06
812	Kafr ash Shaykh	Egypt	82.5378	67.9156	61.4561	45.8911	62.2478	2.88147	3.51208	2.84618	7.05102	2.07365	-36.4405	0	3.63285e+06	0	3.18084e+06
813	Qina	Egypt	15.785	34.658	18.2527	3.2789	5.44322	28.9744	1.67096	7.59494	24.8987	20.2784	-1.16038	0	0	0	0
814	Al Uqsur	Egypt	16.4557	36.7089	20.2532	2.53165	5.06329	29.1139	1.26582	7.59494	24.0506	20.2532	-1.67484	0	0	0	0
815	Al Minya	Egypt	38.3316	55.4306	35.4762	17.7589	23.6024	9.5497	1.47748	5.77298	15.4513	11.3136	-19.9023	0	0	0	0
816	Al Minufiyah	Egypt	82.2785	65.8228	62.0253	48.1013	60.7595	3.79747	3.79747	2.53165	6.32911	2.53165	-36.6457	0	3.5258e+06	0	3.20449e+06
817	Matruh	Egypt	65.1074	64.4687	50.4066	38.7879	42.8078	3.21059	1.67626	3.94323	5.78251	5.14001	-31.0727	0	529051	0	613974
818	Bur Sa'id	Egypt	82.2785	70.8861	59.4937	50.6329	59.4937	2.53165	2.53165	2.53165	7.59494	5.06329	-36.3923	0	27478.9	0	21395.1
819	Suhaj	Egypt	22.7025	39.2076	17.7545	8.77841	7.562	22.8672	1.26582	7.59494	20.3026	17.7545	-0.0383905	0	0	0	0
820	Ash Sharqiyah	Egypt	82.2785	65.8228	62.0253	48.1013	60.7595	3.79747	3.79747	2.53165	6.32911	2.53165	-36.6457	0	7.22755e+06	0	5.84233e+06
821	Shamal Sina'	Egypt	73.8153	68.7182	59.0111	42.523	51.3414	4.09467	2.98363	2.77413	9.78911	6.3087	-34.7151	0	476147	0	630053
822	As Suways	Egypt	60.4818	65.4872	53.7255	35.7623	39.9151	6.91897	2.65724	2.94315	13.3771	10.3083	-28.7936	0	657411	0	610861
823	Al Wadi al Jadid	Egypt	17.6608	33.9703	17.2022	6.98373	8.58083	23.5834	3.3425	6.91646	22.3675	17.8054	3.57079	0	0	0	0
824	Anseba	Eritrea	10.716	24.0945	16.8664	7.76799	4.90768	61.1769	19.8593	18.4221	56.5418	56.2079	34.8707	559772	0	1.24715e+06	0
825	Debubawi Keyih Bahri	Eritrea	3.58386	17.8797	15.9019	7.96677	5.06329	67.9114	24.8655	22.943	57.6978	65.3877	35.8173	108857	0	154039	0
826	Debub	Eritrea	6.12246	15.248	15.9843	6.8587	4.32705	70.505	26.466	21.4027	61.7605	65.1188	30.435	890527	0	2.19076e+06	0
827	Gash-Barka	Eritrea	7.64487	16.7303	16.578	10.5785	2.00734	65.3609	26.4525	24.3727	55.4665	70.4017	31.9865	1.14471e+06	0	2.0624e+06	0
828	Maakel	Eritrea	10.1266	20.2532	18.9873	8.86076	6.32911	59.4937	16.4557	11.3924	60.7595	48.1013	28.7477	438757	0	2.7705e+06	0
829	Semenawi Keyih Bahri	Eritrea	10.6654	22.8102	18.7077	8.61675	6.59092	57.2137	17.2004	13.1183	54.7939	47.1354	26.3074	980343	0	2.05881e+06	0
830	Isla Congreso	Spain	96.2025	87.3418	86.7089	72.7848	86.076	1.26582	1.26582	1.26582	1.26582	3.79747	-66.6687	0	8493.72	0	3298.58
831	Andalucía	Spain	95.9067	66.5576	85.1516	89.5256	87.0995	1.26582	1.26582	1.26582	1.29621	1.26582	-51.6891	0	8.89819e+06	0	1.21153e+07
832	Aragón	Spain	87.6166	30.2951	77.9466	87.7582	60.6956	1.26582	3.60454	1.26582	1.26582	2.56634	-30.6741	0	1.48644e+06	0	2.0581e+06
833	Asturias	Spain	87.6343	18.4977	75.2209	92.411	81.6515	1.26582	6.70528	1.26582	1.26582	1.26582	-22.4604	0	1.0769e+06	0	1.69312e+06
834	Cantabria	Spain	87.9944	20.8459	73.4688	88.6076	78.1686	1.26582	7.59932	1.26728	1.26582	1.56366	-25.7459	0	516605	0	619606
835	Ceuta	Spain	97.4684	87.3418	91.1392	73.4177	91.1392	1.26582	1.26582	1.26582	1.26582	1.26582	-68.6859	0	152367	0	195988
836	Castilla y León	Spain	87.4544	25.1304	77.7698	87.8824	79.9678	1.30219	5.21505	1.26582	1.30009	1.80922	-28.5855	0	2.63191e+06	0	3.93583e+06
837	Castilla-La Mancha	Spain	92.142	42.6703	83.8134	87.7386	76.3342	1.27182	2.24283	1.26582	1.27182	1.94801	-40.3176	0	2.56351e+06	0	3.45734e+06
838	Canarias	Canarias	70.5409	89.2353	52.7566	17.5123	49.5345	8.55738	1.26582	12.9616	36.7612	7.1451	-33.5785	0	2.19998e+06	0	2.4996e+06
839	Catalunya	Spain	82.1157	26.9079	70.5625	86.7048	47.3442	1.38386	2.76161	1.26582	1.26582	3.43726	-29.737	0	7.94388e+06	0	9.57047e+06
840	Extremadura	Spain	90.4763	38.1502	81.8397	91.5049	86.8949	1.95967	2.79001	1.26582	1.8248	1.26582	-41.8971	0	1.13978e+06	0	1.47395e+06
841	Galicia	Spain	81.5592	12.6451	73.8462	96.4518	81.111	1.64404	8.34262	1.26582	1.26582	1.26582	-19.6125	0	2.42411e+06	0	2.75481e+06
842	Illes Balears	Spain	86.1934	49.7847	69.4506	74.0572	59.572	1.33107	1.33107	1.26582	1.38327	2.3098	-33.5104	0	1.21652e+06	0	1.31499e+06
843	Murcia	Spain	93.7317	62.5974	86.0394	85.8204	72.4562	1.26582	1.26582	1.26582	1.26582	1.26582	-46.5705	0	1.67921e+06	0	1.95303e+06
844	Madrid	Spain	89.2914	33.3307	81.8469	86.0147	77.0565	1.26582	3.06639	1.26582	1.26582	2.24614	-33.0593	0	7.40769e+06	0	1.08478e+07
845	Melilla	Spain	94.9367	87.3418	83.5443	73.4177	83.5443	1.26582	1.26582	1.26582	1.26582	5.06329	-65.9094	0	130985	0	175040
846	Navarra	Spain	86.169	20.5882	68.7391	92.0886	67.4361	1.26582	6.27947	1.26582	1.26582	2.53165	-25.3123	0	757403	0	1.01712e+06
847	País Vasco	Spain	86.076	22.3853	69.4205	89.2069	75.617	1.26582	7.39516	1.26582	1.26582	2.53165	-25.9394	0	2.10657e+06	0	3.18678e+06
848	La Rioja	Spain	86.1801	22.3311	69.6363	89.4964	74.2899	1.26582	7.12517	1.26582	1.26582	2.53165	-26.3252	0	383968	0	551450
849	Valenciana	Spain	89.7706	49.2408	81.5354	86.8895	59.5142	1.26582	1.42442	1.26582	1.52721	2.85765	-41.5527	0	5.53302e+06	0	7.3775e+06
850	Addis Ababa	Ethiopia	5.32648	1.76714	9.6002	12.4452	2.53165	78.2429	60.0451	38.7893	51.6355	83.043	25.3121	3.4337e+06	0	4.98799e+06	0
851	Afar	Ethiopia	2.4208	10.3796	10.3134	6.15211	3.96106	75.0402	36.885	26.5662	60.9213	71.0139	35.6541	1.99755e+06	0	2.58042e+06	0
852	Amhara	Ethiopia	2.14131	4.28704	13.333	10.2346	1.37388	68.9124	46.304	28.642	51.2482	83.4958	20.5224	2.23431e+07	0	2.47813e+07	0
853	Benshangul-Gumaz	Ethiopia	0.3394	4.44683	11.9483	16.989	0.275329	63.7898	54.3421	31.4014	47.4103	89.115	18.8144	1.29331e+06	0	1.78713e+06	0
854	Dire Dawa	Ethiopia	0	3.79747	3.79747	5.06329	3.79747	78.481	50.6329	30.3797	58.2278	74.6835	37.3666	443303	0	763434	0
855	Gambela Peoples	Ethiopia	0.673744	3.15095	8.7927	14.5365	0.95277	70.4369	67.4221	42.0035	55.3015	77.1267	25.5057	562902	0	879693	0
856	Harari People	Ethiopia	0	3.79747	3.79747	5.06329	3.79747	78.481	50.6329	30.3797	58.2278	74.6835	37.3666	167326	0	387084	0
857	Oromia	Ethiopia	1.61202	1.15007	6.84037	17.1856	1.7878	75.3063	71.6974	43.8686	45.3081	78.2216	26.2714	4.01328e+07	0	4.9967e+07	0
858	Southern Nations Nationalities and Peoples	Ethiopia	1.04907	0.243754	6.19721	15.2038	1.04135	74.3441	81.0736	52.7418	45.0497	75.1873	26.156	2.1323e+07	0	3.01729e+07	0
859	Somali	Ethiopia	2.37342	1.00174	5.9848	20.2275	3.8075	79.8003	73.5236	42.8552	41.3933	76.4352	34.4406	6.60054e+06	0	1.00315e+07	0
860	Tigrai	Ethiopia	3.64419	10.006	14.6388	9.84242	1.73943	69.808	33.5865	27.0404	58.2158	74.8196	29.3463	5.70725e+06	0	6.98778e+06	0
861	Ahvenanmaan maakunta	Finland	0	0	0	21.9949	0	91.4792	86.0921	52.2484	22.8733	77.9954	20.5327	25287	0	24713.5	0
862	Etelä-Karjala	Finland	1.26582	0	0	25.0986	0.31204	91.0627	96.5381	73.8416	21.4837	77.6273	23.0549	129196	0	189765	0
863	Etelä-Pohjanmaa	Finland	0	0	0.947154	14.647	0	91.8208	92.6323	67.9886	25.6617	84.7275	22.6692	191190	0	241068	0
864	Etelä-Savo	Finland	1.26582	0	0	18.1652	0.121627	92.2069	98.2026	77.4157	22.5145	81.7267	24.8779	146830	0	180762	0
865	Kainuu	Finland	0	0	0	12.7036	0	95.7519	97.3156	82.2135	32.6876	87.9603	26.3521	77808.7	0	78897.8	0
866	Kanta-Häme	Finland	1.24973	0	0.925734	22.0885	1.24973	90.5536	93.2825	67.4749	24.2318	77.8954	21.707	177894	0	241038	0
867	Keski-Pohjanmaa	Finland	0	0	0	11.4385	0	93.6709	97.2993	72.2902	27.7251	88.4232	23.613	73240.7	0	65392.1	0
868	Keski-Suomi	Finland	0.104069	0	0.127432	14.8309	0.00212386	93.312	95.1916	75.5671	26.5292	82.3656	24.457	276854	0	464077	0
869	Kymenlaakso	Finland	1.26582	0	0	23.9154	1.22529	90.0581	92.5672	71.0392	21.519	81.8911	22.7076	167296	0	231115	0
870	Lappi	Finland	0	0.471608	0.139432	4.18706	0	96.748	93.6285	87.4839	63.1203	93.1678	29.0628	169329	0	150718	0
871	Pirkanmaa	Finland	0.301914	0	1.20212	18.1176	0.301914	90.8539	92.3524	68.2852	24.8705	81.9683	22.3609	537623	0	1.09674e+06	0
872	Pohjanmaa	Finland	0	0	0.125491	11.9162	0	93.8182	93.278	64.8898	26.0039	85.3285	23.113	150678	0	193310	0
873	Pohjois-Karjala	Finland	0.570275	0	0.0579623	16.7511	0	94.5048	98.7398	83.5836	24.6546	87.0856	25.725	163997	0	190580	0
874	Pohjois-Pohjanmaa	Finland	0	0	0	10.7077	0	94.9644	96.8329	80.8476	36.879	89.0084	26.046	411327	0	576317	0
875	Pohjois-Savo	Finland	0.495407	0	0	15.3927	0	93.9244	97.4293	80.7318	25.6168	85.1027	25.2764	250635	0	382434	0
876	Päijät-Häme	Finland	1.0651	0	0	19.5539	1.05443	92.5154	92.8492	72.5295	22.3432	79.8479	22.3119	201914	0	395568	0
877	Satakunta	Finland	0	0	1.02459	18.0451	0	91.1236	90.2802	62.1555	23.5579	80.9285	21.5055	218656	0	294537	0
878	Uusimaa	Finland	1.21697	0	0.559627	21.972	1.24806	91.0726	92.9602	68.5809	23.2068	78.903	21.8042	1.58367e+06	0	4.3647e+06	0
879	Varsinais-Suomi	Finland	0.198405	0	1.02774	21.8483	0.222213	90.3139	90.1353	60.9063	22.1063	77.7509	21.0554	448846	0	841700	0
880	Central	Fiji	12.5387	10.9387	10.8192	29.6871	21.3995	21.3995	25.3165	22.7848	11.9656	9.43392	4.46494	0	0	0	0
881	Eastern	Fiji	14.346	9.2827	10.1266	29.9578	23.6287	23.2068	24.8945	23.6287	12.6582	9.2827	4.13699	0	0	0	0
882	Northern	Fiji	14.0892	11.1723	12.2179	27.683	20.9686	19.8679	23.8305	20.5283	11.7226	9.30105	2.77012	0	0	0	0
883	Rotuma	Fiji	24.0506	18.9873	13.9241	32.9114	18.9873	12.6582	17.7215	21.519	12.6582	11.3924	-2.33499	0	0	0	0
884	Western	Fiji	14.3587	11.8774	10.7137	32.5332	23.9271	20.9562	23.8844	21.4763	11.2933	9.89324	3.88549	0	0	0	0
885	Falkland Islands	Falkland Islands	15.7853	35.3769	21.8498	15.9882	12.1246	1.33198	3.19764	3.19764	9.26212	8.19477	-2.07643	0	0	0	0
886	Kosrae	Micronesia	8.86076	22.7848	12.6582	0	17.7215	37.9747	15.1899	27.8481	70.8861	22.7848	7.66852	0	0	0	0
887	Pohnpei	Micronesia	5.06329	20.2532	16.4557	1.26582	20.2532	26.5823	18.9873	10.1266	68.3544	11.3924	4.97093	0	0	0	0
888	Chuuk	Micronesia	4.5007	19.2686	17.0183	0.562588	17.4402	34.8805	19.6906	12.7989	72.7145	15.6118	7.14769	0	0	0	0
889	Yap	Micronesia	5.16066	16.5531	22.298	0.97371	11.1977	40.3116	26.8744	13.8267	68.4518	22.8822	7.61032	0	0	0	0
890	Faroe Islands	Faroe Islands	15.3255	21.1946	22.392	14.3428	1.88517	51.126	32.5799	32.2567	26.5882	61.8649	9.52995	35105.8	0	26713.4	0
891	Alsace	France	16.1971	0.886973	7.33639	76.5778	18.8581	14.5614	57.7287	21.519	6.83724	15.698	-1.00623	0	0	0	0
892	Aquitaine	France	71.9795	11.3395	52.9044	91.2451	56.7488	1.79816	11.2457	2.28967	1.26582	1.47604	-17.8542	0	3.28797e+06	0	5.3853e+06
893	Saint Barthelemy	Saint Barthelemy	84.8101	64.557	67.0886	91.1392	58.2278	1.26582	3.79747	1.26582	2.53165	3.79747	-43.6228	0	11872.1	0	52137.5
894	Auvergne	France	51.8186	6.53183	34.1112	86.4248	35.7471	4.85821	31.3863	4.14398	1.41904	2.53872	-10.6783	0	791462	0	1.42893e+06
895	Clipperton	Clipperton	27.8481	56.962	53.1646	40.5063	12.6582	20.2532	8.86076	5.06329	32.9114	49.3671	0.16212	0	0	0	0
896	Bourgogne	France	27.8481	1.70595	20.4864	82.3706	24.6713	7.69462	47.6254	10.5065	2.9586	6.27269	-4.58998	0	0	0	0
897	Bretagne	France	14.9828	0.0469614	20.2809	89.2202	28.6614	10.3208	59.2845	6.20104	1.92969	5.17856	-1.21108	0	0	0	0
898	Centre	France	32.7838	0.653183	23.5071	85.3357	26.5042	4.64736	45.2738	5.87114	1.53761	3.34249	-6.06692	0	0	0	0
899	Champagne-Ardenne	France	14.4899	0.0613595	10.7993	83.0671	15.6239	11.8651	58.8801	13.1173	3.84292	10.1516	-0.07481	0	0	0	0
900	French Guiana	French Guiana	70.1291	79.1982	45.0796	58.3263	63.8733	11.116	5.97418	23.7564	18.1005	11.0364	-27.8493	0	305675	0	247989
901	Guadeloupe	Guadeloupe	84.8101	72.1519	73.4177	87.3418	63.2911	1.26582	5.06329	5.06329	2.53165	7.59494	-43.467	0	344074	0	393967
902	Corse	France	65.1975	26.8282	66.3404	79.3522	38.0976	1.26582	3.36186	2.53165	2.53165	2.92626	-20.1872	0	300342	0	297116
903	Franche-Comté	France	25.799	0.081666	13.6382	81.3393	22.9184	8.80879	46.5162	16.4928	3.7455	8.97955	-3.84705	0	0	0	0
904	Île-de-France	France	19.4608	0	15.1899	81.0127	16.0595	7.16012	57.3582	7.59494	2.53165	7.99112	-2.69751	0	0	0	0
905	Languedoc-Roussillon	France	73.5728	15.7661	64.7328	88.2744	40.9692	1.26814	12.8364	1.26582	1.26582	3.7211	-20.3021	0	2.96278e+06	0	5.20128e+06
906	Limousin	France	52.0728	5.25915	35.0803	87.1894	41.2063	3.94618	23.8548	4.87831	1.26582	1.26582	-10.1401	0	612047	0	925165
907	Lorraine	France	12.3767	0.225253	6.6621	79.2204	17.5844	15.8436	58.5241	16.206	6.24587	12.1661	-0.213436	0	0	0	0
908	Saint Martin	Saint Martin	82.2785	51.8987	59.4937	88.6076	54.4304	2.53165	2.53165	1.26582	2.53165	7.59494	-39.1392	0	77878.7	0	532290
909	Martinique	Martinique	87.3418	74.6835	78.481	88.6076	69.6203	1.26582	1.26582	5.06329	2.53165	6.32911	-52.0919	0	297774	0	480443
910	Midi-Pyrénées	France	79.6412	16.4585	61.7433	91.3713	54.8139	1.26582	9.28594	1.26582	1.26582	2.44967	-21.7185	0	3.33197e+06	0	5.49188e+06
911	New Caledonia	New Caledonia	16.4037	9.19022	8.63534	29.7902	21.3456	25.0217	18.1724	10.9069	10.9416	10.6641	1.82919	0	0	0	0
912	Nord-Pas-de-Calais	France	6.90531	0	8.42521	79.6516	9.05131	17.4357	69.6702	14.7679	3.79747	15.9113	1.834	0	0	0	0
913	Basse-Normandie	France	17.1892	0	19.0977	85.3716	19.0133	8.33496	62.2752	7.89679	2.53165	6.98799	-1.69365	0	0	0	0
914	French Polynesia	French Polynesia	34.1106	43.038	21.9853	31.1126	47.6349	23.9174	16.3891	34.1772	14.7235	8.66089	-3.44883	156.025	410.841	99.9451	9.07848
915	Saint Pierre and Miquelon	Saint Pierre and Miquelon	0	0	0	15.9319	6.67831	79.3976	82.1039	81.7547	36.3597	38.8913	15.0463	4793.25	0	12567.8	0
916	Haute-Normandie	France	15.3329	0	13.7276	81.0599	13.5873	10.9731	64.1203	9.22667	2.90334	9.53149	-0.318323	0	0	0	0
917	Pays de la Loire	France	27.3255	0.126026	25.133	88.2518	29.9312	4.46837	49.5302	5.7379	1.52714	2.87636	-4.35513	0	0	0	0
918	Réunion	RÃ©union	36.4727	28.5567	13.2155	43.5952	71.6795	6.09291	7.35874	14.9537	5.29949	1.26582	-8.24226	0	0	0	0
919	Picardie	France	11.0619	0	10.6311	80.4107	11.4367	13.7323	65.3005	12.313	3.36668	13.1864	0.814879	0	0	0	0
920	Poitou-Charentes	France	48.0279	2.64285	34.305	86.0381	39.3635	3.79747	29.5564	5.06329	1.26582	1.58997	-9.49705	0	704459	0	850892
921	Provence-Alpes-Côte d'Azur	France	59.6531	8.70527	60.7715	84.9895	34.1792	3.07984	17.5182	1.39141	1.26981	4.38154	-14.4351	0	4.91723e+06	0	8.70517e+06
922	Rhône-Alpes	France	44.7867	4.64364	36.8657	86.0911	29.1524	5.73198	33.4163	7.0033	1.66621	4.99587	-8.96022	0	760678	0	1.23716e+06
923	Wallis and Futuna	Wallis and Futuna	19.4093	17.2996	12.6582	30.8017	18.9873	22.3629	22.7848	24.4726	11.3924	9.70464	-0.0872605	0	0	0	0
924	Mayotte	Mayotte	35.443	32.9114	10.1266	56.962	70.8861	12.6582	13.9241	22.7848	3.79747	1.26582	-6.09732	0	0	0	0
925	Estuaire	Gabon	14.9527	10.8944	10.8597	38.0701	16.9791	40.6756	58.5504	35.2645	26.3159	46.1066	6.93035	0	0	0	0
926	Haut-Ogooué	Gabon	13.0999	6.02357	14.548	47.0049	20.1941	37.3764	61.0214	37.5664	21.0517	31.8664	5.44824	0	0	0	0
927	Moyen-Ogooué	Gabon	16.2833	8.10225	9.31389	43.2448	17.0566	36.8566	56.2577	37.9747	21.0462	33.6945	4.4665	0	0	0	0
928	Ngounié	Gabon	14.3275	6.71755	13.4086	45.358	20.7131	34.3489	55.3513	39.7984	18.8883	32.1274	4.68159	0	0	0	0
929	Nyanga	Gabon	15.7828	8.85094	20.5524	41.817	22.7059	35.2148	52.5096	39.7357	16.7459	33.5227	3.84813	0	0	0	0
930	Ogooué-Ivindo	Gabon	9.55433	7.17839	11.1498	41.9117	11.2367	44.326	52.7622	33.1965	18.4798	48.1619	7.25114	0	0	0	0
931	Ogooué-Lolo	Gabon	11.1711	6.83367	13.1392	47.1748	16.798	39.0782	56.8647	36.5849	20.1676	35.9535	6.15765	0	0	0	0
932	Ogooué-Maritime	Gabon	15.8738	7.88644	14.803	37.4444	20.7761	38.5162	56.3628	39.5228	22.851	36.3479	4.44336	0	0	0	0
933	Woleu-Ntem	Gabon	8.56579	10.0569	7.48113	40.0766	8.73302	43.3028	52.6373	36.033	21.2914	54.233	8.36508	0	0	0	0
934	England	United Kingdom	5.36735	0	8.23115	69.6368	5.86476	32.2124	78.2282	14.8098	4.43038	28.8198	5.87567	0	0	0	0
935	Northern Ireland	United Kingdom	1.26582	0.547262	5.43925	59.1177	0.547262	48.7865	77.0105	24.5645	3.96877	56.7574	10.011	993223	0	1.65882e+06	0
936	Scotland	United Kingdom	0.657443	0.529879	5.24728	43.7567	1.10882	50.6991	68.6218	35.3645	7.11167	63.9069	10.1919	2.82106e+06	0	4.93135e+06	0
937	Wales	United Kingdom	5.50698	0	6.41002	71.0192	5.9846	36.8394	83.4973	12.4338	3.92275	27.7307	6.59809	0	0	0	0
938	Saint Andrew	Grenada	88.6076	77.2152	79.7468	83.5443	79.7468	0	1.26582	5.06329	1.26582	3.79747	-56.3614	0	13941.1	0	7377.45
939	Saint David	Grenada	88.6076	77.2152	79.7468	83.5443	79.7468	0	1.26582	5.06329	1.26582	3.79747	-56.3614	0	31057.6	0	10991.2
940	Saint George	Grenada	88.6076	77.2152	79.7468	83.5443	79.7468	0	1.26582	5.06329	1.26582	3.79747	-56.3614	0	61833.1	0	19523.4
941	Saint John	Grenada	88.6076	77.2152	79.7468	83.5443	79.7468	0	1.26582	5.06329	1.26582	3.79747	-56.3614	0	21978.3	0	7278.98
942	Saint Mark	Grenada	88.6076	77.2152	79.7468	83.5443	79.7468	0	1.26582	5.06329	1.26582	3.79747	-56.3614	0	27174.5	0	10141.7
943	Saint Patrick	Grenada	88.6076	77.2152	79.7468	83.5443	79.7468	0	1.26582	5.06329	1.26582	3.79747	-56.3614	0	10053.2	0	5938.82
944	Southern Grenadine Islands	Grenada	88.6076	77.2152	79.7468	83.5443	79.7468	0	1.26582	5.06329	1.26582	3.79747	-56.3614	0	3482.77	0	2922.13
945	Abkhazia	Georgia	24.357	8.23449	5.78468	69.5461	33.7279	16.1627	35.1786	36.4102	1.89209	4.36849	-0.368699	0	0	0	0
946	Ajaria	Georgia	20.2532	8.86076	6.32911	69.6203	32.9114	7.59494	40.5063	34.1772	1.26582	3.79747	-2.022	0	0	0	0
947	Guria	Georgia	22.4737	8.41666	6.32911	70.5085	33.3555	9.37134	39.6181	35.5095	1.70992	2.90927	-1.35281	0	0	0	0
948	Imeret'i	Georgia	26.2051	6.6009	5.29171	73.1026	30.2265	11.5292	48.1865	37.6057	2.2494	5.33844	-1.76418	0	0	0	0
949	Kakhet'i	Georgia	23.1715	4.47399	11.5807	76.5602	21.4098	13.3424	62.1372	30.4447	1.58772	12.8645	-0.264243	0	0	0	0
950	K'vemo K'art'li	Georgia	27.4073	7.1541	8.44827	75.1527	25.2598	11.0083	62.1104	32.4422	1.26582	9.71409	-2.01559	0	0	0	0
951	Mtskheta-Mtianeti	Georgia	23.5957	2.34784	7.85609	77.2102	18.816	12.6582	63.806	34.3735	2.26301	11.1138	-1.25126	0	0	0	0
952	Racha-Lech'khumi and K'vemo Svanet'i	Georgia	25.5403	5.51102	4.24519	74.2358	28.9674	12.6582	49.4362	37.9747	2.53165	5.43366	-0.984278	0	0	0	0
953	Samts'khe-Javakhet'i	Georgia	28.4518	8.86076	7.50035	70.7915	30.5689	7.59494	53.3899	36.5197	1.26582	8.48241	-2.14717	0	0	0	0
954	Shida Kartli	Georgia	25.7785	5.26582	5.97943	74.644	25.769	11.538	56.3434	36.3307	2.11076	8.34968	-1.96061	0	0	0	0
955	Samegrelo-Zemo Svanet'i	Georgia	26.4394	7.30912	6.04329	72.4377	33.4627	12.6582	39.5467	37.9747	2.53165	1.83746	-0.59517	0	0	0	0
956	T'bilisi	Georgia	26.5823	6.32911	8.86076	77.2152	22.7848	12.6582	65.8228	30.3797	1.26582	10.1266	-2.46613	0	0	0	0
957	Guernsey	Guernsey	8.49156	0	15.5327	87.2363	20.5696	15.5591	67.4578	6.75105	2.53165	6.32911	1.47365	0	0	0	0
958	Greater Accra	Ghana	32.9072	22.7911	53.1708	51.8694	10.1329	18.9978	39.2321	16.4452	16.4536	60.7553	-4.56903	0	0	0	0
959	Ashanti	Ghana	31.3283	23.3205	58.9751	36.6372	13.9206	23.2625	29.885	9.12007	17.5305	43.4099	-1.32796	0	0	0	0
960	Brong-Ahafo	Ghana	22.0726	19.6236	52.5618	29.3885	12.2631	33.2038	26.6336	9.15991	25.9215	56.3793	2.89619	0	0	0	0
961	Central	Ghana	34.8631	25.8014	57.4834	54.2032	14.3267	19.1654	36.7547	14.0886	15.5095	48.7493	-6.13268	0	0	0	0
962	Eastern	Ghana	31.2335	25.5996	57.0791	38.0569	13.6411	23.7805	34.0866	10.8632	15.7175	54.7856	-1.76831	0	0	0	0
963	Northern	Ghana	19.3492	11.7666	41.2424	25.251	7.94566	43.7728	22.5366	12.1198	31.7938	65.8537	8.09656	0	0	0	0
964	Volta	Ghana	24.7266	22.1347	53.1301	32.412	12.0167	28.2227	32.2397	9.35159	19.1165	59.5281	1.75431	0	0	0	0
965	Upper East	Ghana	16.5146	7.66336	32.7431	25.1112	4.49403	47.3363	13.7653	19.3418	36.572	73.2029	9.45091	0	0	0	0
966	Upper West	Ghana	19.4453	8.99286	38.3706	25.4576	6.27646	45.2674	17.2663	15.9638	33.8317	71.0008	6.85849	0	0	0	0
967	Western	Ghana	37.8064	28.4756	59.783	50.1867	17.1491	20.2646	33.8527	11.8633	17.9985	44.3138	-5.65111	0	0	0	0
968	Gibraltar	Gibraltar	97.4684	70.8861	86.076	91.1392	88.6076	1.26582	1.26582	1.26582	1.26582	1.26582	-54.4857	0	44280.4	0	79366.2
969	Northeast Greenland National Park	Greenland	0.00258678	0.462386	0.0535139	0.0894055	0.00258678	99.4832	86.032	90.9379	86.9927	97.5941	66.2163	0	0	0	0
970	Kommune Kujalleq	Greenland	11.5221	20.2566	11.2687	3.29677	5.69279	57.8133	31.2097	45.4323	51.8783	40.7085	14.1461	1529.6	0	1997.56	0
971	Qaasuitsup Kommunia	Greenland	0.0534276	1.26291	0.889604	0.33769	0.00462354	94.6639	62.1556	65.7586	79.5367	85.3751	43.233	14223.3	0	18371.1	0
972	Qeqqata Kommunia	Greenland	0.305445	4.95248	2.25461	0.602367	0.0426203	92.4278	54.0724	66.2632	82.9277	85.7393	36.8628	6220.53	0	18527.1	0
973	Kommuneqarfik Sermersooq	Greenland	3.4472	10.0985	3.76456	0.875674	1.25982	82.4882	45.4995	62.3633	74.1089	70.5548	31.8193	5354.09	0	9085.18	0
974	Banjul	Gambia	64.557	21.519	27.8481	69.6203	45.5696	15.1899	11.3924	17.7215	12.6582	22.7848	-35.5639	0	401212	0	526210
975	Lower River	Gambia	68.0013	22.3399	39.8597	71.5167	47.982	15.277	10.5279	12.8967	12.0116	22.9591	-35.1826	0	83846.3	0	76453.9
976	MacCarthy Island	Gambia	68.0692	27.8882	39.1202	75.4591	50.6329	17.2312	4.0025	7.59494	10.3717	26.8675	-43.7017	0	248294	0	218933
977	North Bank	Gambia	63.4625	26.1143	28.1622	70.139	46.3675	17.1933	6.53057	17.1061	11.5796	24.8311	-33.9455	0	253457	0	228257
978	Upper River	Gambia	71.0424	22.5037	62.0785	76.5798	49.1375	15.7288	9.30821	4.97181	10.5591	27.0813	-41.9212	0	250865	0	210907
979	Western	Gambia	64.557	21.519	27.8481	69.6203	45.5696	15.1899	11.3924	17.7215	12.6582	22.7848	-35.5639	0	1.03314e+06	0	1.08681e+06
980	Boké	Guinea	61.1233	29.4853	68.8901	68.41	36.9514	18.1763	18.2243	5.99813	13.5046	33.7224	-19.4997	0	1.01326e+06	0	621559
981	Conakry	Guinea	39.2405	46.8354	69.6203	49.3671	27.8481	24.0506	16.4557	8.86076	21.519	35.443	-7.78211	0	0	0	0
982	Kindia	Guinea	45.0135	42.0247	70.7005	54.4017	27.2578	22.8109	16.8232	7.67739	18.9734	38.134	-9.24771	0	283264	0	166775
983	Faranah	Guinea	43.2085	30.5054	69.6831	49.7509	15.0619	24.8698	8.48595	8.21438	19.9883	51.1312	-6.40066	0	190635	0	151599
984	Kankan	Guinea	42.6181	22.9642	65.7886	50.8941	10.4977	27.5027	10.3451	9.0402	19.8918	56.5983	-5.01558	0	823783	0	555352
985	Labé	Guinea	58.9512	22.9317	72.9091	66.1807	21.7187	20.3172	10.6126	7.93776	15.4272	40.3971	-19.8808	0	1.05543e+06	0	817239
986	Mamou	Guinea	49.2396	30.7298	74.0088	57.6406	19.12	21.7749	13.201	7.10194	18.5693	44.1964	-12.407	0	359591	0	244606
987	Nzérékoré	Guinea	23.5118	31.1468	64.8158	28.5163	11.99	25.7964	20.2696	12.2394	27.2505	57.7126	1.50265	0	0	0	0
988	Annobón	Equatorial Guinea	12.6582	7.59494	12.6582	34.1772	8.86076	48.1013	65.8228	40.5063	22.7848	56.962	8.55611	0	0	0	0
989	Bioko Norte	Equatorial Guinea	12.6582	17.7215	11.3924	17.7215	10.1266	54.4304	51.8987	44.3038	36.7089	62.0253	10.5599	265093	0	463823	0
990	Bioko Sur	Equatorial Guinea	12.6582	17.7215	11.3924	17.7215	10.1266	54.4304	51.8987	44.3038	36.7089	62.0253	10.5599	42227	0	34710	0
991	Centro Sur	Equatorial Guinea	12.1464	12.6582	9.53403	36.7896	12.1464	41.6107	52.9756	35.2816	27.1748	48.1013	7.24662	0	0	0	0
992	Kie-Ntem	Equatorial Guinea	9.78278	12.6582	8.17315	36.3025	9.78278	44.1319	46.0853	38.1466	27.1605	49.6484	6.20515	0	0	0	0
993	Litoral	Equatorial Guinea	12.9492	11.8866	10.8658	36.3115	15.3172	43.6988	52.6909	36.932	28.0827	50.7522	7.6612	0	0	0	0
994	Wele-Nzás	Equatorial Guinea	11.2866	12.1321	9.05792	37.2078	11.3918	42.1278	52.4098	35.7019	26.3543	48.7181	7.35431	0	0	0	0
995	Agio Oros	Greece	84.8101	45.5696	55.6962	72.1519	62.0253	1.26582	1.26582	1.26582	2.53165	1.26582	-26.2765	0	1192.5	0	843.669
996	Anatoliki Makedonia Kai Thraki	Greece	82.8972	39.8404	44.0346	77.5789	61.997	1.26582	1.26582	1.41224	2.38523	1.26582	-22.2888	0	600464	0	753950
997	Kentriki Makedonia	Greece	87.3774	44.8244	55.5536	77.6823	65.887	1.26582	1.26582	2.04314	2.53165	1.26582	-26.1866	0	1.70126e+06	0	2.18448e+06
998	Dytiki Makedonia	Greece	90.1705	52.5712	70.8097	77.4254	70.0229	1.26582	1.26582	1.9054	3.51428	1.26582	-31.5528	0	283044	0	413861
999	Ipeiros	Greece	91.0402	58.096	77.0925	77.3249	72.0437	1.26582	1.29095	1.26582	3.78683	1.26582	-32.6701	0	308448	0	416319
1000	Attiki	Greece	87.1684	59.7885	63.0831	72.9149	62.06	1.26582	2.53165	1.26582	1.33518	1.26582	-34.6906	0	3.5889e+06	0	4.55698e+06
1001	Thessalia	Greece	91.9046	58.797	72.7014	76.0966	69.9146	1.26582	1.26582	2.22746	2.79659	1.26582	-31.4674	0	682040	0	1.02234e+06
1002	Ionia Nisia	Greece	89.0295	59.0717	76.7932	81.0127	71.308	1.26582	2.53165	1.26582	2.1097	1.26582	-33.5978	0	152365	0	195894
1003	Dytiki Ellada	Greece	91.8987	65.9916	80.8318	78.8909	73.4659	1.26582	2.48342	1.26582	1.36227	1.26582	-37.4933	0	540545	0	617688
1004	Sterea Ellada	Greece	91.0388	64.2558	73.5705	75.6482	67.4815	1.26582	2.37451	1.35749	1.48843	1.26582	-37.5691	0	499546	0	541881
1005	Peloponnisos	Greece	92.0512	73.0502	80.7404	78.0863	73.9894	1.26582	2.54526	1.26582	1.26582	1.26582	-41.6018	0	473730	0	537015
1006	Voreio Aigaio	Greece	82.7042	53.1723	53.9122	71.376	63.6272	1.26582	1.26582	1.26582	1.69294	1.26582	-26.8466	0	156549	0	205452
1007	Notio Aigaio	Greece	91.5696	72.5696	67.0633	62.3797	74.6582	1.26582	1.51899	1.26582	3.53165	1.26582	-38.316	0	192441	0	189597
1008	Kriti	Greece	91.1496	79.7468	72.6852	59.8596	84.0363	1.26582	1.26582	1.26582	5.66898	1.26582	-44.0687	0	483059	0	560452
1009	South Georgia and the South Sandwich Islands	South Georgia	0	0.517837	2.3015	2.07135	1.03567	80.2647	59.5512	66.916	68.5846	76.8124	14.6786	0	0	0	0
1010	Alta Verapaz	Guatemala	78.415	60.7689	58.1995	83.5254	45.4564	10.1171	5.03499	3.8069	3.8069	19.0911	-31.8144	0	1.37251e+06	0	1.38753e+06
1011	Baja Verapaz	Guatemala	76.5723	59.1309	55.0333	82.286	44.4364	10.3292	4.72057	4.07015	4.07015	20.3232	-29.6328	0	347775	0	299425
1012	Chimaltenango	Guatemala	57.8583	54.2511	52.3579	71.3342	32.3626	13.7448	6.14985	5.06329	5.06329	33.4602	-16.6358	0	876152	0	804031
1013	Chiquimula	Guatemala	70.126	52.7417	41.6036	77.3838	42.4465	11.2238	3.79747	5.40047	4.72611	23.7135	-27.2814	0	410057	0	305860
1014	Escuintla	Guatemala	59.4621	53.9304	50.9145	72.1361	33.6456	13.424	5.82911	5.06329	5.06329	32.1772	-17.0338	0	842379	0	576525
1015	Guatemala	Guatemala	69.6051	51.9018	41.7858	77.2076	41.76	11.3954	3.80051	5.06329	5.06329	24.0628	-25.076	0	3.61372e+06	0	2.72997e+06
1016	Huehuetenango	Guatemala	69.6203	62.0253	54.4304	81.0127	30.3797	8.86076	1.26582	5.06329	5.06329	32.9114	-25.3616	0	1.40172e+06	0	1.46354e+06
1017	Izabal	Guatemala	74.0861	59.8805	60.8648	80.9074	52.6015	10.1266	4.18431	2.91849	4.67645	20.7453	-34.5947	0	532201	0	305846
1018	Jalapa	Guatemala	69.6203	51.8987	41.7722	77.2152	41.7722	11.3924	3.79747	5.06329	5.06329	24.0506	-25.0872	0	386218	0	274954
1019	Jutiapa	Guatemala	69.6203	51.8987	41.7722	77.2152	41.7722	11.3924	3.79747	5.06329	5.06329	24.0506	-25.0872	0	529627	0	317659
1020	Petén	Guatemala	78.1266	59.0978	61.901	84.4695	44.8608	8.3107	4.74799	3.74453	1.86191	20.5362	-31.7995	0	894286	0	859713
1021	El Progreso	Guatemala	71.4354	53.7139	45.1432	78.5117	42.5501	11.1331	4.05678	4.80398	4.80398	23.0134	-27.0087	0	208820	0	112786
1022	Quiché	Guatemala	69.9429	61.0848	54.6747	80.5399	32.8918	9.4782	2.25364	4.8781	4.8781	30.822	-25.0388	0	1.39862e+06	0	1.32158e+06
1023	Quetzaltenango	Guatemala	58.7703	55.5154	53.3454	72.3327	31.4647	13.2007	5.60579	5.06329	5.06329	33.9964	-16.4545	0	1.07854e+06	0	1.02203e+06
1024	Retalhuleu	Guatemala	56.962	54.4304	53.1646	70.8861	31.6456	13.9241	6.32911	5.06329	5.06329	34.1772	-16.1487	0	388224	0	245959
1025	Sacatepéquez	Guatemala	63.9524	53.0323	46.8732	74.3813	37.2379	12.526	4.93104	5.06329	5.06329	28.5849	-19.9167	0	287637	0	281426
1026	San Marcos	Guatemala	63.851	58.5638	53.8535	76.3972	30.9567	11.1685	3.57353	5.06329	5.06329	33.4883	-21.796	0	1.2299e+06	0	1.20127e+06
1027	Sololá	Guatemala	56.962	54.4304	53.1646	70.8861	31.6456	13.9241	6.32911	5.06329	5.06329	34.1772	-16.1487	0	584387	0	606947
1028	Santa Rosa	Guatemala	69.6203	51.8987	41.7722	77.2152	41.7722	11.3924	3.79747	5.06329	5.06329	24.0506	-25.0872	0	413669	0	239713
1029	Suchitepéquez	Guatemala	56.962	54.4304	53.1646	70.8861	31.6456	13.9241	6.32911	5.06329	5.06329	34.1772	-16.1487	0	612623	0	487551
1030	Totonicapán	Guatemala	63.6818	58.4623	53.8365	76.2619	30.9736	11.2361	3.64119	5.06329	5.06329	33.5052	-21.6965	0	527706	0	531932
1031	Zacapa	Guatemala	74.5347	57.3185	52.0376	80.7512	45.0831	10.5931	4.45415	4.25151	4.34157	21.1387	-31.1565	0	294344	0	204367
1032	Bafatá	Guinea-Bissau	69.5147	21.9058	57.9466	72.5387	47.5562	15.1899	14.9614	6.71588	12.2715	25.422	-32.8664	0	254089	0	234472
1033	Bolama	Guinea-Bissau	64.557	15.4344	44.3182	67.0311	42.7359	18.0811	20.1956	11.8096	14.8878	25.561	-28.9815	0	18923.3	0	14902.9
1034	Biombo	Guinea-Bissau	64.7245	16.6186	48.5248	67.9728	42.7355	17.4097	20.6906	10.3918	14.5988	26.4566	-28.4426	0	134160	0	116347
1035	Bissau	Guinea-Bissau	64.557	20.2532	64.557	70.8861	41.7722	15.1899	24.0506	5.06329	13.9241	30.3797	-23.936	0	362846	0	458428
1036	Cacheu	Guinea-Bissau	65.5145	20.5752	32.7308	69.5506	45.8344	15.7405	12.3557	15.8725	12.8679	22.9814	-34.8094	0	241164	0	234682
1037	Gabú	Guinea-Bissau	67.9634	24.345	66.4367	73.63	44.4761	16.1004	14.1739	5.27629	11.4167	29.8746	-35.2307	0	261857	0	243549
1038	Oio	Guinea-Bissau	71.5491	22.5839	55.2342	73.2168	49.9296	15.1899	11.2318	7.39399	11.5933	23.3876	-36.0166	0	270010	0	305893
1039	Quinara	Guinea-Bissau	64.557	20.2532	64.557	70.8861	41.7722	15.1899	24.0506	5.06329	13.9241	30.3797	-23.936	0	63329.9	0	54436.8
1040	Tombali	Guinea-Bissau	64.557	20.2532	64.557	70.8861	41.7722	15.1899	24.0506	5.06329	13.9241	30.3797	-23.936	0	92441.6	0	85298.2
1041	Barima-Waini	Guyana	82.921	90.8455	74.2595	63.8578	74.6403	2.57938	1.55953	8.04703	16.3529	9.01575	-46.8074	0	29650	0	6679.39
1042	Cuyuni-Mazaruni	Guyana	78.3938	90.3492	67.8205	59.7752	76.3671	2.83675	2.96933	10.804	17.2566	6.4853	-41.6443	0	23760.8	0	3813.68
1043	Demerara-Mahaica	Guyana	78.481	88.6076	70.8861	62.0253	77.2152	3.79747	1.26582	10.1266	18.9873	11.3924	-41.9082	0	277092	0	46422.8
1044	East Berbice-Corentyne	Guyana	70.8717	77.5443	45.5936	64.0886	74.5875	7.37156	7.52288	20.1787	12.3099	6.38916	-28.4188	0	73474.7	0	35884.9
1045	Essequibo Islands-West Demerara	Guyana	78.481	88.6076	70.8861	62.0253	77.2152	3.79747	1.26582	10.1266	18.9873	11.3924	-41.9082	0	97592.7	0	28454.5
1046	Mahaica-Berbice	Guyana	78.3281	87.9943	69.0879	63.5569	76.1396	4.73023	1.76906	10.8164	17.5577	11.6727	-41.2393	0	57351.1	0	18394.8
1047	Pomeroon-Supenaam	Guyana	78.8222	88.5223	70.9714	62.6224	76.9593	3.71217	1.18052	10.0413	18.5608	11.3924	-42.4864	0	34038.9	0	14479.8
1048	Potaro-Siparuni	Guyana	73.6864	85.6312	60.3751	60.5098	78.1841	3.64681	4.62858	13.6554	14.5799	5.67243	-36.3406	0	11469	0	2071.65
1049	Upper Demerara-Berbice	Guyana	73.7002	87.2957	63.7616	61.932	77.0752	2.81226	4.73475	13.8288	15.5651	6.75162	-35.206	0	37094.7	0	18435.4
1050	Upper Takutu-Upper Essequibo	Guyana	68.4659	72.6423	41.3836	65.9804	77.6945	7.55195	9.23334	20.484	9.99124	6.37688	-28.6431	0	29918.5	0	6414.64
1051	Heard Island and McDonald Islands	Heard Island and McDonald Islands	0	0	0	0	1.26582	97.4684	69.5971	89.8734	97.4799	96.2256	21.6355	0	0	0	0
1052	Atlántida	Honduras	74.6581	58.2406	65.7846	78.4938	59.4554	10.1266	7.55671	1.27856	1.30404	14.0005	-31.0318	0	418352	0	314952
1053	Choluteca	Honduras	78.1282	53.0675	44.2553	85.4673	48.9172	7.24208	5.36761	8.9093	2.22732	16.1514	-42.1222	0	453765	0	302852
1054	Colón	Honduras	74.6835	59.4238	64.6269	77.2851	63.0814	7.73475	8.79085	3.65766	3.65766	9.14038	-32.0466	0	331978	0	366588
1055	Comayagua	Honduras	78.9515	60.066	46.4068	82.1574	56.2193	10.1266	5.69354	5.66026	1.59326	16.8078	-38.1973	0	616261	0	379054
1056	Copán	Honduras	72.9993	58.6463	47.6203	78.8995	49.7647	10.1266	3.79747	5.92105	3.36859	21.519	-35.0754	0	424302	0	386655
1057	Cortés	Honduras	72.3267	59.3379	59.4331	79.5946	54.651	10.1266	3.8165	3.13903	4.73797	21.4792	-34.3564	0	1.69984e+06	0	1.1468e+06
1058	El Paraíso	Honduras	80.728	63.0364	50.9474	83.2597	60.6321	9.84197	6.32911	5.06329	1.26582	14.0514	-38.2076	0	516909	0	373682
1059	Francisco Morazán	Honduras	80.9769	60.7452	48.2014	83.5157	59.4937	10.1266	6.33626	5.04184	1.26582	15.1827	-37.2592	0	1.72964e+06	0	1.34843e+06
1060	Gracias a Dios	Honduras	72.5468	64.7679	56.9945	76.3443	63.091	6.92416	7.44888	4.73872	6.03159	8.4875	-36.4949	0	98925	0	78769.4
1061	Islas de la Bahía	Honduras	74.6835	58.5443	65.5063	78.1646	60.443	9.49367	7.91139	1.89873	1.89873	12.6582	-30.7984	0	21372.5	0	22314
1062	Intibucá	Honduras	73.4177	58.2278	40.5063	78.481	46.8354	10.1266	3.79747	7.59494	2.53165	21.519	-35.3346	0	281929	0	190690
1063	Lempira	Honduras	73.4177	58.2278	40.5063	78.481	46.8354	10.1266	3.79747	7.59494	2.53165	21.519	-35.3346	0	364992	0	295706
1064	La Paz	Honduras	75.2029	58.8229	42.2915	79.6711	49.8108	10.1266	4.39254	6.99987	2.23411	20.0313	-36.6017	0	210487	0	136443
1065	Ocotepeque	Honduras	73.1595	57.7975	40.5924	78.3949	46.4912	10.2126	3.79747	7.4228	2.70378	21.6911	-35.1546	0	181789	0	149828
1066	Olancho	Honduras	78.2085	64.943	59.9284	80.8742	62.7968	8.91601	7.07878	4.35342	1.88148	11.137	-40.3247	0	617685	0	553508
1067	Santa Bárbara	Honduras	72.5965	59.049	54.4664	79.3022	52.5837	10.1266	3.79747	4.31021	4.17401	21.519	-33.5249	0	565024	0	297436
1068	Valle	Honduras	79.1487	56.3365	45.8266	84.3657	53.5352	8.64172	5.99423	7.16106	1.85345	15.9544	-40.0459	0	170271	0	100191
1069	Yoro	Honduras	74.6275	58.4071	65.0162	78.7275	59.1576	10.1266	7.22527	1.47866	1.60188	14.6298	-31.7037	0	626279	0	473030
1070	Zagrebacka	Croatia	35.443	3.1207	17.427	82.9552	18.7805	6.62364	42.9503	9.15529	4.38652	8.18399	-5.53861	0	0	0	0
1071	Krapinsko-zagorska	Croatia	35.443	2.93159	17.5215	83.1444	19.2533	6.52909	42.572	9.06073	4.19741	7.99488	-5.68831	0	0	0	0
1072	Sisacko-moslavacka	Croatia	35.443	2.53165	17.7215	83.5443	20.2532	6.32911	41.7722	8.86076	3.79747	7.59494	-6.28482	0	0	0	0
1073	Karlovacka	Croatia	35.5464	5.04275	17.306	81.1147	14.6853	7.49909	45.4861	9.58301	5.99914	9.86438	-4.20474	0	0	0	0
1074	Varazdinska	Croatia	35.443	2.53165	17.7215	83.5443	20.2532	6.32911	41.7722	8.86076	3.79747	7.59494	-6.28482	0	0	0	0
1075	Koprivnicko-krizevacka	Croatia	35.443	2.53165	17.6711	83.5275	20.2868	6.36272	41.7049	8.94477	3.81427	7.61174	-6.29119	0	0	0	0
1076	Bjelovarsko-bilogorska	Croatia	35.443	2.53165	17.1249	83.3454	20.6509	6.72689	40.9766	9.8552	3.99636	7.79383	-6.55647	0	0	0	0
1077	Primorsko-goranska	Croatia	35.2863	5.4438	18.93	80.5355	14.4296	7.59425	43.8211	8.98783	5.82223	9.71293	-4.54647	0	0	0	0
1078	Licko-senjska	Croatia	38.4553	7.61887	28.5033	80.0087	19.9481	7.04721	30.6806	3.00756	3.77353	8.20978	-5.73788	0	0	0	0
1079	Viroviticko-podravska	Croatia	35.443	2.53165	14.1554	82.3556	22.6306	8.70651	37.0174	14.8043	4.98617	8.78364	-7.40989	0	0	0	0
1080	Pozesko-slavenska	Croatia	35.443	2.53165	14.6204	82.5106	22.3206	8.39653	37.6373	14.0293	4.83118	8.62865	-7.57568	0	0	0	0
1081	Brodsko-posavska	Croatia	35.443	2.53165	14.3292	82.4135	22.5147	8.59065	37.2491	14.5146	4.92824	8.72571	-7.47707	0	0	0	0
1082	Zadarska	Croatia	41.1708	8.04113	29.5601	80.193	22.1107	6.25635	28.595	2.53165	3.35127	7.07598	-6.83038	0	0	0	0
1083	Osjecko-baranjska	Croatia	36.1424	2.76476	14.3903	81.5791	23.4842	9.56011	37.1751	16.1223	4.83018	9.09388	-7.75343	0	0	0	0
1084	Sibensko-kninska	Croatia	48.3035	8.75963	30.282	80.9012	27.1085	4.11628	25.7338	2.53165	2.63706	4.22169	-10.025	0	0	0	0
1085	Vukovarsko-srijemska	Croatia	40.5724	4.60918	17.7144	79.1891	28.2768	10.8408	36.2426	16.6619	3.9082	8.90343	-7.99781	0	0	0	0
1086	Splitsko-dalmatinska	Croatia	49.3815	12.313	36.4499	77.9056	31.5736	3.71116	19.9223	2.44534	1.94189	3.1214	-10.5634	0	87513.8	0	52768.7
1087	Istarska	Croatia	29.8428	4.5228	23.5136	76.1307	8.14244	7.4136	40.8585	12.4734	4.88196	6.32911	-5.29803	0	0	0	0
1088	Dubrovacko-neretvanska	Croatia	54.8387	15.4932	44.963	78.2302	42.8396	2.83498	12.9616	1.56915	1.26582	1.56915	-11.9442	0	71034.3	0	42424.4
1089	Medimurska	Croatia	35.0077	2.44458	17.025	83.4572	19.9049	6.67738	42.904	9.5573	3.9716	8.29147	-6.09614	0	0	0	0
1090	Grad Zagreb	Croatia	35.443	2.53165	17.7215	83.5443	20.2532	6.32911	41.7722	8.86076	3.79747	7.59494	-6.28482	0	0	0	0
1091	Artibonite	Haiti	79.2778	33.4369	60.7547	91.8177	49.0496	3.29916	16.6358	5.52557	1.45821	11.4951	-27.5895	0	2.22493e+06	0	1.1301e+06
1092	Centre	Haiti	83.5443	37.9747	63.2911	92.4051	53.1646	3.79747	15.1899	5.06329	1.26582	10.1266	-32.434	0	926987	0	411918
1093	Grande-Anse	Haiti	74.6974	27.4354	58.2278	82.705	45.9962	5.48986	23.1975	9.28039	1.26582	11.3993	-27.4137	0	603209	0	547261
1094	Nord	Haiti	76.982	28.6	61.4162	92.4051	42.8524	2.86	15.1899	5.06329	2.20329	12.0015	-24.2556	0	1.28116e+06	0	599092
1095	Nord-Est	Haiti	78.8441	31.2601	61.9482	92.4051	45.7786	3.12601	15.1899	5.06329	1.93728	11.4695	-26.3217	0	436655	0	178286
1096	Nippes	Haiti	77.2152	29.1139	58.2278	83.5443	46.8354	6.32911	21.519	8.86076	1.26582	12.6582	-28.9413	0	447315	0	246979
1097	Nord-Ouest	Haiti	65.7646	21.9719	50.7257	90.1753	40.3554	1.41678	22.9939	7.29303	1.41678	16.0028	-18.982	0	709001	0	361576
1098	Ouest	Haiti	82.0032	35.8171	62.0582	90.2475	51.6234	4.41393	16.731	5.98798	1.26582	10.743	-31.8852	0	4.44725e+06	0	1.76989e+06
1099	Sud	Haiti	76.8388	28.863	58.2278	83.4189	46.71	6.20366	21.7699	8.92349	1.26582	12.47	-28.7762	0	731046	0	651571
1100	Sud-Est	Haiti	82.3683	36.3283	62.3503	90.7587	51.9886	4.26786	16.3659	5.76889	1.26582	10.597	-31.7056	0	606600	0	347790
1101	Baranya	Hungary	35.5842	2.57869	14.0181	82.1374	22.9259	9.00189	36.8029	15.378	5.01625	8.9078	-7.57915	0	0	0	0
1102	Békés	Hungary	28.8461	1.76888	8.34136	75.6978	21.2593	13.421	48.1176	20.7644	2.53165	6.58064	-4.42419	0	0	0	0
1103	Bács-Kiskun	Hungary	30.2762	3.05044	10.4795	75.4929	23.5942	12.6582	46.7107	21.0002	4.54449	9.37956	-5.37316	0	0	0	0
1104	Budapest	Hungary	24.0506	2.53165	6.32911	73.4177	21.519	12.6582	51.8987	21.519	5.06329	8.86076	-2.08786	0	0	0	0
1105	Borsod-Abaúj-Zemplén	Hungary	19.4174	1.26582	5.25803	72.9714	18.2084	18.0948	66.8776	34.0636	4.51152	10.4755	-0.736689	0	0	0	0
1106	Csongrád	Hungary	33.8988	3.10107	12.8251	76.008	24.1434	12.5199	43.1553	19.9451	3.38521	8.42572	-6.34507	0	0	0	0
1107	Fejér	Hungary	23.0121	2.53165	5.29059	73.4177	21.519	11.6197	53.9758	21.519	6.10182	13.0149	-1.8541	0	0	0	0
1108	Gyór-Moson-Sopron	Hungary	25.7775	1.92244	6.27104	77.6324	18.4623	11.428	56.2651	20.3432	6.322	15.7588	-2.45087	0	0	0	0
1109	Hajdú-Bihar	Hungary	26.7958	1.26582	6.32911	75.9494	21.3208	13.9241	50.4194	23.0137	2.31811	6.32911	-3.81302	0	0	0	0
1110	Heves	Hungary	23.9488	1.85663	5.98834	74.3395	20.5019	13.8477	53.7906	23.4017	4.05533	8.61922	-2.6287	0	0	0	0
1111	Jász-Nagykun-Szolnok	Hungary	25.7212	1.69635	6.32911	75.0883	20.6837	13.4935	51.0634	21.519	3.3927	7.19017	-3.62689	0	0	0	0
1112	Komárom-Esztergom	Hungary	22.8969	2.53165	5.17539	73.4177	21.519	11.5045	54.2062	21.519	6.21702	13.4757	-1.66054	0	0	0	0
1113	Nógrád	Hungary	19.3774	1.94749	4.57665	73.4177	19.7665	14.4107	59.4927	27.3605	5.06329	12.9498	-1.47452	0	0	0	0
1114	Pest	Hungary	23.9337	2.51815	6.27964	73.4177	21.4785	12.6897	52.0922	21.6539	5.07229	8.9912	-2.06612	0	0	0	0
1115	Somogy	Hungary	30.069	2.52479	10.5328	78.6676	21.9558	9.68852	44.8088	17.2456	5.47717	10.9177	-5.31518	0	0	0	0
1116	Szabolcs-Szatmár-Bereg	Hungary	23.3228	1.26582	5.72147	74.6055	21.6125	17.3128	59.3612	34.8107	2.7529	8.28057	-2.67723	0	0	0	0
1117	Tolna	Hungary	29.286	2.68262	9.65124	77.0767	22.5593	10.8445	46.1603	19.1858	5.41667	11.0291	-4.93508	0	0	0	0
1118	Vas	Hungary	29.0995	1.26871	7.58915	82.2582	15.2043	11.3924	58.2192	18.9931	6.32911	17.7128	-3.38115	0	0	0	0
1119	Veszprém	Hungary	23.073	2.47401	5.17855	73.8211	21.2308	11.3924	54.6033	21.4037	6.32911	14.0969	-1.79325	0	0	0	0
1120	Zala	Hungary	29.7968	1.52632	9.0593	82.0433	16.2938	10.5983	55.461	17.523	5.93204	15.9473	-3.22487	0	0	0	0
1121	Aceh	Indonesia	10.3006	19.1075	32.4725	11.8251	7.33623	43.4368	21.9686	17.8493	42.6407	55.2619	5.67252	427634	0	194425	0
1122	Bali	Indonesia	21.9037	14.8051	16.2633	43.2303	39.6252	29.1139	34.7543	28.4252	14.9975	9.2455	0.0970287	0	0	0	0
1123	Bangka Belitung	Indonesia	27.3979	9.71347	12.7853	50.3257	40.1991	14.9409	35.353	28.4201	11.7367	13.6328	-4.1481	0	0	0	0
1124	Bengkulu	Indonesia	24.5316	10.5949	5.32068	48.1139	43.5021	22	39.9831	51.4557	14.8692	12.481	-1.30636	0	0	0	0
1125	Banten	Indonesia	26.312	10.8331	6.99281	43.7325	38.1714	31.6268	33.6246	38.0175	11.0298	9.82552	-0.0666807	0	0	0	0
1126	Gorontalo	Indonesia	25.0263	25.0263	23.059	26.8565	17.1572	18.1488	17.5844	20.2532	16.7459	21.6561	-2.02026	0	0	0	0
1127	Jambi	Indonesia	16.8629	7.78702	6.87079	37.7442	33.1208	31.757	46.2995	45.2008	17.9078	21.4229	3.80714	0	0	0	0
1128	Jawa Barat	Indonesia	22.6283	11.1845	8.22084	41.0879	36.0573	32.0823	42.3513	41.3074	9.60344	11.3784	2.04431	0	0	0	0
1129	Jawa Timur	Indonesia	24.9745	13.9804	15.0553	45.7351	38.2857	30.7344	40.0226	35.8468	12.6564	12.2636	2.04104	0	0	0	0
1130	Jakarta Raya	Indonesia	25.3165	10.006	6.32911	43.0681	36.6787	32.7908	34.4485	39.1802	11.3623	10.1567	0.263229	0	0	0	0
1131	Jawa Tengah	Indonesia	22.4469	10.999	14.6402	44.4853	36.2348	36.5374	47.6776	44.8031	11.9572	13.4752	1.80724	0	0	0	0
1132	Kalimantan Barat	Indonesia	5.07528	6.8949	5.0513	17.604	14.4755	57.5518	55.7178	65.3841	31.7654	40.9474	14.2309	1.6665e+06	0	684311	0
1133	Kalimantan Timur	Indonesia	7.22413	3.74118	10.8999	13.0966	13.409	54.6112	54.3185	50.426	38.6671	44.3144	10.7886	1.43454e+06	0	484261	0
1134	Kepulauan Riau	Indonesia	29.1139	18.8427	29.0416	33.8879	30.4882	19.3852	29.7649	18.698	16.9982	20.1085	-0.662376	0	0	0	0
1135	Kalimantan Selatan	Indonesia	10.3338	5.53228	2.81623	45.4649	28.0393	40.1034	64.7664	55.1065	12.7334	22.6277	8.90067	541436	0	328523	0
1136	Kalimantan Tengah	Indonesia	4.39872	4.80089	2.45406	32.6695	19.3399	55.6295	67.7526	64.5456	23.3222	34.0551	13.7583	2.00328e+06	0	809216	0
1137	Kalimantan Timur	Indonesia	6.53925	6.09396	19.5077	6.41917	7.01956	56.0114	42.0373	41.9122	63.6964	55.1859	14.7967	318338	0	68990.3	0
1138	Lampung	Indonesia	22.3111	5.63126	4.28393	48.8017	42.2561	20.7345	46.3031	44.5407	12.2762	9.4491	0.155936	0	0	0	0
1139	Maluku	Indonesia	15.8655	11.4079	11.2914	33.4472	18.8476	25.3708	28.2053	32.6241	14.0871	22.6683	0.0783565	0	0	0	0
1140	Maluku Utara	Indonesia	21.3125	22.5105	14.5162	23.3118	21.7852	19.8674	15.2686	31.6836	24.3902	22.4561	-0.656526	0	0	0	0
1141	Nusa Tenggara Barat	Indonesia	20.5718	13.2823	12.6538	40.1877	37.6781	28.1137	32.5839	25.1217	16.2167	9.97167	1.64485	0	0	0	0
1142	Nusa Tenggara Timur	Indonesia	22.9575	17.1649	18.4913	41.4047	34.4657	18.9837	20.5581	17.5011	12.8144	8.36656	-0.318724	0	0	0	0
1143	Papua	Indonesia	5.64281	4.49601	4.14118	15.4068	7.95978	63.5948	57.0288	62.3991	40.0658	47.7876	18.2983	6.11086e+06	0	1.7681e+06	0
1144	Papua Barat	Indonesia	5.95746	8.5443	4.76891	15.4438	12.7539	43.8438	36.1311	55.2988	30.1001	35.4026	10.2795	94967.2	0	33711.6	0
1145	Riau	Indonesia	13.8534	12.1042	14.9177	22.1185	21.4686	36.6401	38.1597	37.2241	27.8345	33.3772	5.02149	0	0	0	0
1146	Sulawesi Utara	Indonesia	29.8065	27.7108	27.6033	25.1015	20.486	15.7332	14.0315	22.3191	19.2739	19.9069	-1.80318	0	0	0	0
1147	Sumatera Barat	Indonesia	20.3494	7.72603	8.12544	29.6383	34.0338	29.9783	36.0534	45.7519	22.4346	20.0053	2.90922	0	0	0	0
1148	Sulawesi Tenggara	Indonesia	13.9756	5.38711	6.39044	41.0068	30.9342	36.856	61.6205	44.5025	13.2568	22.6622	6.90632	16773.7	0	1863.83	0
1149	Sulawesi Selatan	Indonesia	12.0142	6.61781	5.79614	37.2344	25.4719	47.0575	57.5542	54.8079	16.1078	23.5473	11.2276	2.38072e+06	0	961313	0
1150	Sulawesi Barat	Indonesia	8.82871	3.66394	3.71735	33.0503	20.9689	48.2775	57.9448	61.2776	18.4159	27.282	11.7391	58227.5	0	5007.79	0
1151	Sumatera Selatan	Indonesia	19.3225	6.57151	6.49071	45.9946	39.2325	25.6506	51.1755	47.024	14.733	14.2542	1.92338	0	0	0	0
1152	Sulawesi Tengah	Indonesia	11.773	7.44356	7.70739	29.2062	17.0699	38.3236	45.238	47.3992	20.7073	26.7308	6.39612	83669.4	0	24713.1	0
1153	Sumatera Utara	Indonesia	10.1028	12.9997	18.4332	12.0003	16.8785	44.6002	29.3954	35.7007	40.9391	44.0149	8.25651	2.57198e+06	0	1.77901e+06	0
1154	Yogyakarta	Indonesia	24.2967	16.7372	17.9676	48.1013	38.6774	33.9311	40.2603	37.201	10.9003	11.1463	2.4762	0	0	0	0
[truncated: 2,597 more rows]
